# Supplementary material for: The TCM Preparation Feilike Mixture for the Treatment of Pneumonia: Network Analysis, Pharmacological Assessment and Silico Simulation
Source: Front Pharmacol. 2022 Feb 28;13:794405. doi: 10.3389/fphar.2022.794405 (PMC8918795; doi:10.3389/fphar.2022.794405)
Supplement: Supplementary file 1 [file Table2.XLSX]

## Sheet: Sheet1
Title:Exploring the Mechanism of Feilike Mixture in the Treatment of Pneumonia Based on Network Pharmacology and Experimental Verification Authors: Junqin Peng et al.
Supplementary Data 2. The ADME evaluation of FLKM ingredients
Number	Herb	Ingredient	PubChem CID	Canonical SMILES	HIA	F(30%)	Caco-2		HIA	human intestinal absorption,Empirical decision: 0-0.3: excellent (green); 0.3-0.7: medium (yellow); 0.7-1.0(++): poor (red)
1	Radix stemonae	tuberostemoenone	5322168	[HH].[HH].[HH].C.C.C.C.C.C.C.C.C.C.C.C.C.C.C.C.CCCC.CO.N.O.O.O	0.003	0.679	-4.089		F(30%)	human oral bioavailability(OB) limits 30% ,Empirical decision: 0-0.3: excellent (green); 0.3-0.7: medium (yellow); 0.7-1.0(++): poor (red)
2	Hedyotis diffusa	Hentriaconta	5549	C#CC(C=CCCCCCCCCC=CCCCCCCCCC(C#CC#CC#CCO)O)O	0.484	0.995	-4.573		Caco-2	Empirical decision: > -5.15: excellent (green); otherwise: poor (red)
3	Radix stemonae，Hedyotis diffusa	succinic acid	53338995	C(=C(N)[O-])C=C(N)[O-]	0.004	0.005	-5.33
4	Radix stemonae	Oxalic Acid	971	C(=O)(C(=O)O)O	0.21	0.994	-5.896
5	Radix stemonae	citric acid	311	C(C(=O)O)C(CC(=O)O)(C(=O)O)O	0.398	0.004	-6.1
6	Radix stemonae	Malic Acid	525	C(C(C(=O)O)O)C(=O)O	0.969	0.999	-5.967
7	Radix peucedani	Galactitol	11850	C(C(C(C(C(CO)O)O)O)O)O	0.925	0.992	-5.286
8	Radix peucedani	Mannitol	6251	C(C(C(C(C(CO)O)O)O)O)O	0.925	0.992	-5.286
9	Scutellaria baicalensis	sucrose	53301851	C(C1C(C(C(C(O1)OC2(C(C(C(O2)CO)O)O)CO)O)O)O)O	0.992	0.996	-5.988
10	Scutellaria baicalensis	Sebacic acid	5192	C(CCCCC(=O)O)CCCC(=O)O	0.044	0.983	-5.699
11	Radix stemonae	Tubocurarine	3246130	C[N+]1(CCC2=CC(=C3C=C2C1CC4=CC=C(C=C4)OC5=C6C(CC7=CC(=C(C=C7)O)O3)[N+](CCC6=CC(=C5O)OC)(C)C)OC)C	0.999	1	-5.807
12	Gentiana rhodantha	swertiamarin	442435	C=CC1C(OC=C2C1(CCOC2=O)O)OC3C(C(C(C(O3)CO)O)O)O	0.936	0.991	-5.868
13	Radix stemonae	Formic Acid	18953726	C1(OO1)O	0.004	0.792	-4.426
14	Radix peucedani	Gallic acid	370	C1=C(C=C(C(=C1O)O)O)C(=O)O	0.085	0.995	-5.728
15	Hedyotis diffusa	scandoside_qt	21602023	C1=C(C2C(C1O)C(=COC2OC3C(C(C(C(O3)CO)O)O)O)C(=O)O)CO	0.971	0.999	-6.22
16	Gentiana rhodantha	Mangiferin	5281647	C1=C2C(=CC(=C1O)O)OC3=C(C2=O)C(=C(C(=C3)O)C4C(C(C(C(O4)CO)O)O)O)O	0.976	0.999	-6.216
17	Scutellaria baicalensis	3,5,7,2',6'-pentahydroxy flavone	5320471	C1=CC(=C(C(=C1)O)C2=C(C(=O)C3=C(C=C(C=C3O2)O)O)O)O	0.02	0.998	-5.288
18	Scutellaria baicalensis	5,7,2',6'-Tetrahydroxyflavone	5321865	C1=CC(=C(C(=C1)O)C2=CC(=O)C3=C(C=C(C=C3O2)O)O)O	0.043	1	-5.04
19	Scutellaria baicalensis	3,5,7,2'6'-pentahydroxyflavanone	157633	C1=CC(=C(C(=C1)O)C2C(C(=O)C3=C(C=C(C=C3O2)O)O)O)O	0.02	0.871	-6.098
20	Scutellaria baicalensis	5,7,2',3'-Tetrahydroxyflavone	5321864	C1=CC(=C(C(=C1)O)O)C2=CC(=O)C3=C(C=C(C=C3O2)O)O	0.052	1	-5.051
21	Gentiana rhodantha	Rhodanthenone B	102429099	C1=CC(=C(C=C1C(=O)C2=C(C=C(C=C2OC3C(C(C(C(O3)CO)O)O)O)O)O)O)O	0.842	1	-6.42
22	Radix peucedani，Gentiana rhodantha，Hedyotis diffusa	Quercetin	5280343	C1=CC(=C(C=C1C2=C(C(=O)C3=C(C=C(C=C3O2)O)O)O)O)O	0.014	0.997	-5.204
23	Gentiana rhodantha	Isoorientin	114776	C1=CC(=C(C=C1C2=CC(=O)C3=C(O2)C=C(C(=C3O)C4C(C(C(C(O4)CO)O)O)O)O)O)O	0.936	1	-6.14
24	Scutellaria baicalensis	eriodictyol-7,3-diglucoside	5317187	C1=CC(=C(C=C1C2C(C(=O)C3=C(C=C(C=C3O2)OC4C(C(C(C(O4)CO)O)O)O)O)OC5C(C(C(C(O5)CO)O)O)O)O)O	0.989	1	-6.619
25	Gentiana rhodantha	norswertianolin	44202883	C1=CC(=C2C(=C1O)OC3=CC(=CC(=C3C2=O)O)O)OC4C(C(C(C(O4)CO)O)O)O	0.86	0.996	-6.234
26	Radix stemonae	4-Oxoniobenzoate	3702506	C1=CC(=CC=C1C(=O)[O-])[OH2+]	0.01	0.308	-5.27
27	Radix peucedani	Chloramphenicol	5959	C1=CC(=CC=C1C(C(CO)NC(=O)C(Cl)Cl)O)[N+](=O)[O-]	0.018	0	-5.562
28	Scutellaria baicalensis，Hedyotis diffusa	coumaric acid	637542	C1=CC(=CC=C1C=CC(=O)O)O	0.009	0.194	-4.961
29	Firminna simplex root	Resveratrol	445154	C1=CC(=CC=C1C=CC2=CC(=CC(=C2)O)O)O	0.012	0.055	-4.916
30	Hedyotis diffusa	panasenoside	9986191	C1=CC(=CC=C1C2=C(C(=O)C3=C(C=C(C=C3O2)O)O)OC4C(C(C(C(O4)CO)O)O)OC5C(C(C(C(O5)CO)O)O)O)O	0.941	0.999	-6.353
31	Scutellaria baicalensis	scutellarin	185617	C1=CC(=CC=C1C2=CC(=O)C3=C(C(=C(C=C3O2)OC4C(C(C(C(O4)C(=O)O)O)O)O)O)O)O	0.786	1	-6.452
32	Scutellaria baicalensis	apigenin	5280443	C1=CC(=CC=C1C2=CC(=O)C3=C(C=C(C=C3O2)O)O)O	0.015	0.999	-4.847
33	Scutellaria baicalensis	Cosmetin	5280704	C1=CC(=CC=C1C2=CC(=O)C3=C(C=C(C=C3O2)OC4C(C(C(C(O4)CO)O)O)O)O)O	0.794	0.999	-5.896
34	Scutellaria baicalensis	Isoscutellarein	5281665	C1=CC(=CC=C1C2=CC(=O)C3=C(O2)C(=C(C=C3O)O)O)O	0.026	0.998	-5.036
35	Scutellaria baicalensis	isoscutellarein 8-o-beta-d-glucuronide	14332450	C1=CC(=CC=C1C2=CC(=O)C3=C(O2)C(=C(C=C3O)O)OC4C(C(C(C(O4)C(=O)O)O)O)O)O	0.744	0.999	-6.473
36	Scutellaria baicalensis	scutellarein	5281697	C1=CC(=CC=C1C2=CC(=O)C3=C(O2)C=C(C(=C3O)O)O)O	0.027	0.999	-5.02
37	Scutellaria baicalensis	paniculatin	169419	C1=CC(=CC=C1C2=COC3=C(C(=C(C(=C3C2=O)O)C4C(C(C(C(O4)CO)O)O)O)O)C5C(C(C(C(O5)CO)O)O)O)O	0.988	1	-6.398
38	Scutellaria baicalensis	Tyrosol	10773058	C1=CC(=CC=C1CCO)O	0.122	0.995	-4.252
39	Scutellaria baicalensis	Salidroside	159278	C1=CC(=CC=C1CCOC2C(C(C(C(O2)CO)O)O)O)O	0.959	0.972	-5.323
40	Radix peucedani	Umbelliferone	5281426	C1=CC(=CC2=C1C=CC(=O)O2)O	0.007	0.999	-4.679
41	Radix peucedani	Skimmin	99693	C1=CC(=CC2=C1C=CC(=O)O2)OC3C(C(C(C(O3)CO)O)O)O	0.785	0.995	-5.437
42	Radix peucedani	psoralen	6199	C1=CC(=O)OC2=CC3=C(C=CO3)C=C21	0.006	1	-4.737
43	Gentiana rhodantha	Salicylic acid	338	C1=CC=C(C(=C1)C(=O)O)O	0.017	0.838	-5.179
44	Scutellaria baicalensis	alpha-phenylcinnamic acid nitrile	274352	C1=CC=C(C=C1)C(=CC#N)C2=CC=CC=C2	0.006	0.013	-4.446
45	Scutellaria baicalensis	Benzophenone	3102	C1=CC=C(C=C1)C(=O)C2=CC=CC=C2	0.005	0.17	-4.334
46	Scutellaria baicalensis	4,5,6-trihydroxy-aurone	5322048	C1=CC=C(C=C1)C=C2C(=O)C3=C(C(=C(C=C3O2)O)O)O	0.013	0.022	-5.18
47	Radix stemonae	Pinosylvin	5280457	C1=CC=C(C=C1)C=CC2=CC(=CC(=C2)O)O	0.011	0.025	-4.947
48	Scutellaria baicalensis	Benzaldehyde	240	C1=CC=C(C=C1)C=O	0.014	0.016	-4.306
49	Scutellaria baicalensis	Baicalin	64982	C1=CC=C(C=C1)C2=CC(=O)C3=C(C(=C(C=C3O2)OC4C(C(C(C(O4)C(=O)O)O)O)O)O)O	0.793	0.999	-6.34
50	Scutellaria baicalensis	baicalein-7-o-β-d-glucopyranoside	5320313	C1=CC=C(C=C1)C2=CC(=O)C3=C(C(=C(C=C3O2)OC4C(C(C(C(O4)CO)O)O)O)O)O	0.832	0.999	-5.974
51	Scutellaria baicalensis	chrysin	5281607	C1=CC=C(C=C1)C2=CC(=O)C3=C(C=C(C=C3O2)O)O	0.012	0.999	-4.874
52	Scutellaria baicalensis	Norwogonin	5281674	C1=CC=C(C=C1)C2=CC(=O)C3=C(O2)C(=C(C=C3O)O)O	0.019	0.997	-4.982
53	Scutellaria baicalensis	Baicalein	5281605	C1=CC=C(C=C1)C2=CC(=O)C3=C(O2)C=C(C(=C3O)O)O	0.018	0.999	-4.981
54	Scutellaria baicalensis	Hyacinthin	998	C1=CC=C(C=C1)CC=O	0.005	0.002	-4.291
55	Radix stemonae	Dihydropinosylvin	442700	C1=CC=C(C=C1)CCC2=CC(=CC(=C2)O)O	0.039	0.992	-4.826
56	Scutellaria baicalensis	2-Phenylethanol	6054	C1=CC=C(C=C1)CCO	0.011	0.931	-4.168
57	Scutellaria baicalensis	Diphenylamine	11487	C1=CC=C(C=C1)NC2=CC=CC=C2	0.036	0.447	-4.293
58	Radix peucedani	alpha-hydroxyanthraquinone	8512	C1=CC=C2C(=C1)C(=O)C3=C(C2=O)C(=CC=C3)O	0.007	0.997	-4.748
59	Radix peucedani，Hedyotis diffusa	coumarin	323	C1=CC=C2C(=C1)C=CC(=O)O2	0.005	0.998	-4.582
60	Scutellaria baicalensis	1,8-dihydroxy-4-hydroxymethyl anthraquinone	124869	C1=CC2=C(C(=C1)O)C(=O)C3=C(C=CC(=C3C2=O)CO)O	0.936	0.999	-5.134
61	Scutellaria baicalensis	1,3,5-trihydroxyxanthone	5281663	C1=CC2=C(C(=C1)O)OC3=CC(=CC(=C3C2=O)O)O	0.032	0.99	-4.974
62	Radix peucedani	angelicin	10658	C1=CC2=C(C=CO2)C3=C1C=CC(=O)O3	0.006	0.998	-4.688
63	Scutellaria baicalensis	catalpol	91520	C1=COC(C2C1C(C3C2(O3)CO)O)OC4C(C(C(C(O4)CO)O)O)O	0.945	0.992	-5.96
64	Scutellaria baicalensis	2,5,7-Trihydroxyflavanone	21611827	C1C(=O)C2=C(C=C(C=C2OC1(C3=CC=CC=C3)O)O)O	0.023	0.973	-4.896
65	Scutellaria baicalensis	Isoschaftoside	44257699	C1C(C(C(C(O1)C2=C(C3=C(C(=C2O)C4C(C(C(C(O4)CO)O)O)O)OC(=CC3=O)C5=CC=C(C=C5)O)O)O)O)O	0.981	1	-6.32
66	Scutellaria baicalensis	6-c-arabinopyranosyl-8-c-glucopyranosyl-5,7-dihydroxyflavone	21722008	C1C(C(C(C(O1)C2=C(C3=C(C(=C2O)C4C(C(C(C(O4)CO)O)O)O)OC(=CC3=O)C5=CC=CC=C5)O)O)O)O	0.977	1	-6.184
67	Scutellaria baicalensis	Neochlorogenic acid	5280633	C1C(C(C(CC1(C(=O)O)O)OC(=O)C=CC2=CC(=C(C=C2)O)O)O)O	0.873	0.996	-6.127
68	Radix stemonae	Chlorogenic acid	1794427	C1C(C(C(CC1(C(=O)O)O)OC(=O)C=CC2=CC(=C(C=C2)O)O)O)O	0.873	0.996	-6.127
69	Radix peucedani	apiosylskimmin	14236613	C1C(C(C(O1)OCC2C(C(C(C(O2)OC3=CC4=C(C=C3)C=CC(=O)O4)O)O)O)O)(CO)O	0.942	0.998	-6.051
70	Scutellaria baicalensis	(+)-Epicatechin	182232	C1C(C(OC2=CC(=CC(=C21)O)O)C3=CC(=C(C=C3)O)O)O	0.096	0.999	-5.971
71	Scutellaria baicalensis	Carthamidin	188308	C1C(OC2=C(C1=O)C(=C(C(=C2)O)O)O)C3=CC=C(C=C3)O	0.031	0.996	-5.451
72	Scutellaria baicalensis	Dihydrobaicalin	14135325	C1C(OC2=CC(=C(C(=C2C1=O)O)O)OC3C(C(C(C(O3)C(=O)O)O)O)O)C4=CC=CC=C4	0.793	0.998	-6.619
73	Scutellaria baicalensis	Eriodictyol	440735	C1C(OC2=CC(=CC(=C2C1=O)O)O)C3=CC(=C(C=C3)O)O	0.077	0.999	-5.189
74	Scutellaria baicalensis	coptisine	72322	C1C[N+]2=C(C=C3C=CC4=C(C3=C2)OCO4)C5=CC6=C(C=C51)OCO6	0.002	0.032	-5.262
75	Hedyotis diffusa	Geniposidic acid	443354	C1C=C(C2C1C(=COC2OC3C(C(C(C(O3)CO)O)O)O)C(=O)O)CO	0.93	0.999	-6.006
76	Radix stemonae	Sesamin	72307	C1C2C(COC2C3=CC4=C(C=C3)OCO4)C(O1)C5=CC6=C(C=C5)OCO6	0.001	0.002	-5.033
77	Radix peucedani	Norbornane	9233	C1CC2CCC1C2	0.003	0.009	-4.446
78	Radix stemonae	Liriodenine	10144	C1OC2=C(O1)C3=C4C(=C2)C=CN=C4C(=O)C5=CC=CC=C53	0.003	0.389	-4.863
79	Scutellaria baicalensis	dihydroperilla alcohol	519954	CC(=C)C1CCC(CC1)CO	0.003	0.009	-4.32
80	Scutellaria baicalensis，Radix peucedani	beta-Selinene	442393	CC(=C)C1CCC2(CCCC(=C)C2C1)C	0.002	0.012	-4.536
81	Radix peucedani	Decursidin	15521791	CC(=CC(=O)OC1C(C(OC2=C1C=C3C=CC(=O)OC3=C2)(C)C)OC(=O)C=C(C)C)C	0.03	0.995	-4.765
82	Radix peucedani	Decursin	442126	CC(=CC(=O)OC1CC2=C(C=C3C(=C2)C=CC(=O)O3)OC1(C)C)C	0.006	0.987	-4.672
83	Radix peucedani	Coumurrayin	176911	CC(=CCC1=C(C=C(C2=C1OC(=O)C=C2)OC)OC)C	0.013	0.895	-4.669
84	Radix peucedani	Sesibiricin	12315487	CC(=CCC1=C(C=C(C2=C1OC(=O)C=C2)OCC=C(C)C)OC)C	0.016	0.852	-4.679
85	Radix peucedani	osthol	10228	CC(=CCC1=C(C=CC2=C1OC(=O)C=C2)OC)C	0.006	0.936	-4.661
86	Scutellaria baicalensis	Supraene	638072	CC(=CCCC(=CCCC(=CCCC=C(C)CCC=C(C)CCC=C(C)C)C)C)C	0.005	0.998	-4.705
87	Radix peucedani	Umbelliprenin	1781413	CC(=CCCC(=CCCC(=CCOC1=CC2=C(C=C1)C=CC(=O)O2)C)C)C	0.004	0.998	-4.719
88	Scutellaria baicalensis	(-)-Linalool	443158	CC(=CCCC(C)(C=C)O)C	0.004	0.019	-4.375
89	Hedyotis diffusa	triterpenes	122130345	CC(=CCCC(COC1C(C(C(C(O1)COC2C(C(C(O2)CO)O)O)O)O)O)C3CCC4(C3C(CC5C4(CCC6C5(CCC(C6(C)C)OC7C(C(C(C(O7)CO)O)O)O)C)C)O)C)C	0.997	0.997	-5.626
90	Radix peucedani	Phellopterin	98608	CC(=CCOC1=C2C(=C(C3=C1OC(=O)C=C3)OC)C=CO2)C	0.019	0.045	-4.714
91	Radix peucedani	Imperatorin	10212	CC(=CCOC1=C2C(=CC3=C1OC=C3)C=CC(=O)O2)C	0.008	0.695	-4.693
92	Radix peucedani	Isoimperatorin	68081	CC(=CCOC1=C2C=CC(=O)OC2=CC3=C1C=CO3)C	0.006	0.988	-4.761
93	Scutellaria baicalensis	Benzylideneacetone	637759	CC(=O)C=CC1=CC=CC=C1	0.006	0.002	-4.458
94	Scutellaria baicalensis	suffruticoside a	9986231	CC(=O)C1=C(C=C(C=C1)OC)OC2C(C(C(C(O2)COC3C(C(CO3)(COC(=O)C4=CC(=C(C(=C4)O)O)O)O)O)O)O)O	0.982	0.999	-6.584
95	Scutellaria baicalensis	Acetophenone	7410	CC(=O)C1=CC=CC=C1	0.003	0.008	-4.246
96	Scutellaria baicalensis	1-phenyl-1,3-butanedion	7166	CC(=O)CC(=O)C1=CC=CC=C1	0.005	0.001	-4.416
97	Scutellaria baicalensis	phenylbutanone-glucoside	10172008	CC(=O)CCC1=CC=C(C=C1)OC2C(C(C(C(O2)CO)O)O)O	0.772	0.172	-5.213
98	Radix stemonae	acetic acid	176	CC(=O)O	0.008	0.002	-5.218
99	Firminna simplex root	Acacetin diacetate	4303567	CC(=O)OC1=CC2=C(C(=C1)OC(=O)C)C(=O)C=C(O2)C3=CC=C(C=C3)OC	0.016	0.991	-4.731
100	Radix peucedani	2-hydroxyangustidienolide	5318146	CC(=O)OC1C(C(C2(C3=C(CC1(C2=O)O)C4=CC(=O)OC(C4(CC3)C)C5=COC=C5)C)CC(=O)OC)(C)C	0.107	0.914	-5.004
101	Radix peucedani	3'(S)-Acetoxy-4'(R)-hydroxy-3',4'-dihydroxanthyletin	5320881	CC(=O)OC1C(C2=C(C=C3C(=C2)C=CC(=O)O3)OC1(C)C)O	0.012	0.987	-4.787
102	Scutellaria baicalensis	7,3',4'-trihydroxyflavone	273385	CC(=O)OC1C=CCC2C1C(=O)C3=C(C2=O)C=CC=C3O	0.066	0.477	-4.863
103	Hedyotis diffusa	asperulosidic acid	11968867	CC(=O)OCC1=CC(C2C1C(OC=C2C(=O)O)OC3C(C(C(C(O3)CO)O)O)O)O	0.992	0.999	-6.238
104	Hedyotis diffusa	Asperuloside	84298	CC(=O)OCC1=CC2C3C1C(OC=C3C(=O)O2)OC4C(C(C(C(O4)CO)O)O)O	0.982	0.998	-5.858
105	Scutellaria baicalensis	13-Tetradecen-1-ol acetate	521718	CC(=O)OCCCCCCCCCCCCC=C	0.004	0.97	-4.729
106	Radix peucedani	Rubricauloside	154731232	CC(C)(C(CC1=C(C=C(C2=C1OC(=O)C=C2)OC)OC)O)OC3C(C(C(C(O3)COC4C(C(CO4)(CO)O)O)O)O)O	0.978	0.981	-6.213
107	Radix peucedani	2,2,3,3-Tetramethylbutane	11675	CC(C)(C)C(C)(C)C	0.121	0.72	-4.512
108	Radix peucedani	Vaginidiol	11817856	CC(C)(C1C(C2=C(O1)C=CC3=C2OC(=O)C=C3)O)O	0.013	0.386	-4.945
109	Radix peucedani	apterin	57459455	CC(C)(C1C(C2=C(O1)C=CC3=C2OC(=O)C=C3)O)OC4C(C(C(C(O4)CO)O)O)O	0.849	0.944	-5.684
110	Radix peucedani	Rutarin	442149	CC(C)(C1CC2=C(O1)C(=C3C(=C2)C=CC(=O)O3)OC4C(C(C(C(O4)CO)O)O)O)O	0.319	0.879	-5.724
111	Radix peucedani	Marmesin	334704	CC(C)(C1CC2=C(O1)C=C3C(=C2)C=CC(=O)O3)O	0.005	0.943	-4.644
112	Radix peucedani	nodakenetin	604512	CC(C)(C1CC2=C(O1)C=C3C(=C2)C=CC(=O)O3)O	0.005	0.943	-4.644
113	Radix peucedani	nodakenitin	26305	CC(C)(C1CC2=C(O1)C=C3C(=C2)C=CC(=O)O3)O	0.005	0.943	-4.644
114	Radix peucedani	Ammijin	216283	CC(C)(C1CC2=C(O1)C=C3C(=C2)C=CC(=O)O3)OC4C(C(C(C(O4)CO)O)O)O	0.6	0.909	-5.456
115	Radix peucedani	nodakenin	5319288	CC(C)(C1CC2=C(O1)C=C3C(=C2)C=CC(=O)O3)OC4C(C(C(C(O4)CO)O)O)O	0.6	0.909	-5.456
116	Radix peucedani	Marmesine	49874704	CC(C)(C1COC2=C1C=C3C=CC(=O)OC3=C2)O	0.006	0.978	-4.727
117	Radix peucedani	spongesterol	21159880	CC(C)C(C)C=CC(C)C1CCC2C1(CCC3C2CCC4C3(CCC(C4)O)C)C	0.006	0.636	-4.762
118	Scutellaria baicalensis	campesterol	173183	CC(C)C(C)CCC(C)C1CCC2C1(CCC3C2CC=C4C3(CCC(C4)O)C)C	0.004	0.243	-4.74
119	Scutellaria baicalensis	Campesteryl ferulate	15056832	CC(C)C(C)CCC(C)C1CCC2C1(CCC3C2CC=C4C3(CCC(C4)OC(=O)C=CC5=CC(=C(C=C5)O)OC)C)C	0.003	0.765	-4.842
120	Radix peucedani	Peucedanin	8616	CC(C)C1=C(C2=C(O1)C=C3C(=C2)C=CC(=O)O3)OC	0.005	0.959	-4.772
121	Radix stemonae	lupan-3-one	11015452	CC(C)C1CCC2(C1C3CCC4C5(CCC(=O)C(C5CCC4(C3(CC2)C)C)(C)C)C)C	0.038	0.985	-5.107
122	Radix stemonae	12-Oxoarundoin	101280159	CC(C)C1CCC2C1(CCC3(C2(C(=O)C=C4C3CCC5C4(CCC(C5(C)C)OC)C)C)C)C	0.03	0.975	-5.042
123	Radix peucedani	turgeniifolin b	71623861	CC(C)CC(=O)OC1C(C2=C(C=CC3=C2OC(=O)C=C3)OC1(C)C)O	0.014	0.973	-4.721
124	Radix peucedani	Athamantin	442051	CC(C)CC(=O)OC1C(OC2=C1C3=C(C=C2)C=CC(=O)O3)C(C)(C)OC(=O)CC(C)C	0.042	0.917	-4.74
125	Scutellaria baicalensis	Methyl 15-methylhexadecanoate	522345	CC(C)CCCCCCCCCCCCCC(=O)OC	0.002	0.983	-4.704
126	Scutellaria baicalensis	Diisobutyl succinate	70214	CC(C)COC(=O)CCC(=O)OCC(C)C	0.008	0.768	-4.384
127	Radix stemonae	(R)-()-Citronellal	75427	CC(CCC=C(C)C)CC=O	0.006	0.108	-4.407
128	Radix stemonae	citronellal	7794	CC(CCC=C(C)C)CC=O	0.006	0.108	-4.407
129	Radix peucedani	Angelic acid	643915	CC=C(C)C(=O)O	0.009	0.04	-4.588
130	Radix peucedani	Daucoidin A	56776196	CC=C(C)C(=O)OC(C)(C)C1C(C2=C(O1)C=CC3=C2OC(=O)C=C3)O	0.013	0.965	-4.757
131	Radix peucedani	Columbi nadin	6436246	CC=C(C)C(=O)OC(C)(C)C1CC2=C(O1)C=CC3=C2OC(=O)C=C3	0.006	0.974	-4.625
132	Radix peucedani	Ostruhol	51900595	CC=C(C)C(=O)OC(COC1=C2C=CC(=O)OC2=CC3=C1C=CO3)C(C)(C)O	0.007	0.936	-4.695
133	Radix peucedani	turgeniifolin a	52325847	CC=C(C)C(=O)OC1C(=O)C2=C(C=CC3=C2OC(=O)C=C3)OC1(C)C	0.005	0.989	-4.664
134	Radix peucedani	3'-Hydroxy-4'-tigloyloxy-3',4'-dihydroseslin	6444285	CC=C(C)C(=O)OC1C(C(OC2=C1C3=C(C=C2)C=CC(=O)O3)(C)C)O	0.015	0.972	-4.804
135	Radix peucedani	d-laserpitin	51396729	CC=C(C)C(=O)OC1C(C(OC2=C1C3=C(C=C2)C=CC(=O)O3)(C)C)O	0.015	0.972	-4.804
136	Radix peucedani	Peucedanocoumarin II	5434471	CC=C(C)C(=O)OC1C(C(OC2=C1C3=C(C=C2)C=CC(=O)O3)(C)C)OC(=O)C	0.016	0.989	-4.725
137	Radix peucedani	Pteryxin	5281425	CC=C(C)C(=O)OC1C(C(OC2=C1C3=C(C=C2)C=CC(=O)O3)(C)C)OC(=O)C	0.016	0.989	-4.725
138	Radix peucedani	(+)-Anomalin	6450453	CC=C(C)C(=O)OC1C(C(OC2=C1C3=C(C=C2)C=CC(=O)O3)(C)C)OC(=O)C(=CC)C	0.016	0.992	-4.772
139	Radix peucedani	praeruptorin D	163334	CC=C(C)C(=O)OC1C(C(OC2=C1C3=C(C=C2)C=CC(=O)O3)(C)C)OC(=O)C(=CC)C	0.016	0.992	-4.772
140	Radix peucedani	turgeniifolin c	11244847	CC=C(C)C(=O)OC1C(C2=C(C=CC3=C2OC(=O)C=C3)OC1(C)C)O	0.012	0.981	-4.767
141	Radix peucedani	Praeruptorin A	38347601	CC=C(C)C(=O)OC1C(C2=C(C=CC3=C2OC(=O)C=C3)OC1(C)C)OC(=O)C	0.016	0.989	-4.725
142	Radix peucedani	praeruptorin E	6440581	CC=C(C)C(=O)OC1C(C2=C(C=CC3=C2OC(=O)C=C3)OC1(C)C)OC(=O)CC(C)C	0.019	0.985	-4.747
143	Scutellaria baicalensis	nothosmyrnol	5314067	CC=CC1=C(C=C(C=C1)OC)OC	0.005	0.697	-4.546
144	Radix peucedani	acetaldehyde	177	CC=O	0.006	0.004	-4.25
145	Radix peucedani	(+)-trans-Decursidinol	10355323	CC1(C(C(C2=C(O1)C=C3C(=C2)C=CC(=O)O3)O)O)C	0.017	0.978	-4.885
146	Radix peucedani	Decursinol	442127	CC1(C(CC2=C(O1)C=C3C(=C2)C=CC(=O)O3)O)C	0.007	0.989	-4.742
147	Radix peucedani	Lomatin	600670	CC1(C(CC2=C(O1)C=CC3=C2OC(=O)C=C3)O)C	0.009	0.919	-4.745
148	Radix peucedani	Praeroside IV	44144278	CC1(C(CC2=C(O1)C=CC3=C2OC(=O)C=C3)OC4C(C(C(C(O4)CO)O)O)O)C	0.806	0.818	-5.507
149	Radix peucedani	(+)-Camphene	92221	CC1(C2CCC(C2)C1=C)C	0.003	0.003	-4.463
150	Scutellaria baicalensis	Eucalyptol	2758	CC1(C2CCC(O1)(CC2)C)C	0.002	0.006	-4.414
151	Scutellaria baicalensis	(-)-Camphor	444294	CC1(C2CCC1(C(=O)C2)C)C	0.006	0.02	-4.582
152	Scutellaria baicalensis	(+/-)-Isoborneol	6321405	CC1(C2CCC1(C(C2)O)C)C	0.005	0.003	-4.442
153	Hedyotis diffusa	darutoside	44715524	CC1(C2CCC3=CC(CCC3C2(CCC1OC4C(C(C(C(O4)CO)O)O)O)C)(C)C(CO)O)C	0.851	0.056	-4.988
154	Radix peucedani	Caryophyllene oxide	1742210	CC1(CC2C1CCC3(C(O3)CCC2=C)C)C	0.003	0.011	-4.679
155	Hedyotis diffusa	3-Epioleanolic acid	11869658	CC1(CCC2(CCC3(C(=CCC4C3(CCC5C4(CCC(C5(C)C)O)C)C)C2C1)C)C(=O)O)C	0.022	0.461	-5.3
156	Hedyotis diffusa	Oleanolic acid	10494	CC1(CCC2(CCC3(C(=CCC4C3(CCC5C4(CCC(C5(C)C)O)C)C)C2C1)C)C(=O)O)C	0.022	0.461	-5.3
157	Hedyotis diffusa	Oleanolic acid-28-O-beta-D-glucopyranoside	14189384	CC1(CCC2(CCC3(C(=CCC4C3(CCC5C4(CCC(C5(C)C)O)C)C)C2C1)C)C(=O)OC6C(C(C(C(O6)CO)O)O)O)C	0.137	0.062	-5.084
158	Radix peucedani	junipene	1796220	CC1(CCCC2(C3C1C(C2=C)CC3)C)C	0.003	0.027	-4.658
159	Scutellaria baicalensis，Radix stemonae	BOX	53477779/9812916	CC1=C(C(=CC(=O)N)NC1=O)C=C	0.009	0.001	-4.783
160	Radix stemonae	4'-methylpinosylvin	44566996	CC1=C(C=C(C=C1O)C=CC2=CC=CC=C2)O	0.007	0.01	-4.938
161	Radix stemonae	Stilbostemin B	10376477	CC1=C(C=C(C=C1O)CCC2=CC=CC=C2)O	0.007	0.988	-4.719
162	Radix stemonae	stilbostemin D	15222503	CC1=C(C=C(C=C1O)CCC2=CC=CC=C2OC)O	0.004	0.659	-4.812
163	Radix stemonae	Stilbostemin G	11254745	CC1=C(C=C(C=C1OC)CCC2=C(C(=CC=C2)O)OC)O	0.004	0.041	-4.87
164	Radix stemonae	Stemanthrene B	11254675	CC1=C(C=C2CCC3=C(C2=C1O)C=CC(=C3OC)O)OC	0.006	0.003	-4.89
165	Radix stemonae	Stemanthrene A	641760	CC1=C(C=C2CCC3=C(C2=C1OC)C=CC(=C3OC)O)O	0.005	0.003	-4.889
166	Scutellaria baicalensis	tetramethylpyrazine	14296	CC1=C(N=C(C(=N1)C)C)C	0.011	0.007	-4.845
167	Scutellaria baicalensis	Guaiazulene	3515	CC1=C2C=CC(=C2C=C(C=C1)C(C)C)C	0.007	0.983	-4.633
168	Radix peucedani	Tanshinone I	114917	CC1=C2C=CC3=C(C2=CC=C1)C(=O)C(=O)C4=C3OC=C4C	0.004	0.828	-4.8
169	Radix stemonae	Stemanthrene C	11370042	CC1=C2CCC3=C(C2=C(C(=C1O)C)OC)C=CC(=C3OC)O	0.008	0.003	-4.937
170	Radix stemonae	Stemanthrene D	11358117	CC1=C2CCC3=C(C2=C(C=C1O)OC)C=CC(=C3OC)O	0.007	0.006	-4.911
171	Radix stemonae	Isostemonamine	181709	CC1=C2CCCCN3C2(CCC3)C4(C1=O)C(=C(C(=O)O4)C)OC	0.004	0.955	-4.92
172	Radix peucedani	Verbenone	29025	CC1=CC(=O)C2CC1C2(C)C	0.004	0.004	-4.574
173	Radix peucedani	(S)-cis-Verbenol	87839	CC1=CC(C2CC1C2(C)C)O	0.011	0.032	-4.354
174	Radix stemonae	4-Methylbenzoic acid	7470	CC1=CC=C(C=C1)C(=O)O	0.005	0.002	-4.8
175	Scutellaria baicalensis	6-Methoxygossypol	3085061	CC1=CC2=C(C(=C(C(=C2C(C)C)O)O)C=O)C(=C1C3=C(C4=C(C=C3C)C(=C(C(=C4C=O)O)OC)C(C)C)O)O	0.8	0.533	-5.569
176	Hedyotis diffusa	Digitolutein	160475	CC1=CC2=C(C(=C1O)OC)C(=O)C3=CC=CC=C3C2=O	0.007	0.882	-4.798
177	Scutellaria baicalensis	1,1,6-trimethyl-2H-naphthalene	121677	CC1=CC2=C(C=C1)C(CC=C2)(C)C	0.004	0.002	-4.741
178	Radix peucedani	2,6-Dimethylquinoline	13414	CC1=CC2=C(C=C1)N=C(C=C2)C	0.004	0.09	-4.594
179	Hedyotis diffusa	2-hydroxy-3-methylanthraquinone	10889963	CC1=CC2=C(C=C1O)C(=O)C3=CC=CC=C3C2=O	0.005	0.996	-4.741
180	Radix peucedani	Terpinolene	11463	CC1=CCC(=C(C)C)CC1	0.003	0.818	-4.428
181	Radix peucedani	(+)-alpha-Phellandrene	443160	CC1=CCC(C=C1)C(C)C	0.005	0.146	-4.383
182	Scutellaria baicalensis	Humulene	5281520	CC1=CCC(C=CCC(=CCC1)C)(C)C	0.003	0.969	-4.425
183	Radix peucedani	(-)-Terpinen-4-ol	5325830	CC1=CCC(CC1)(C(C)C)O	0.004	0.093	-4.217
184	Scutellaria baicalensis	(+)-alpha-Longipinene	12311396	CC1=CCC2C3C1C2(CCCC3(C)C)C	0.004	0.728	-4.469
185	Radix peucedani	(-)-alpha-Pinene	440968	CC1=CCC2CC1C2(C)C	0.004	0.102	-4.303
186	Radix peucedani	(Z)-caryophyllene	6429301	CC1=CCCC(=C)C2CC(C2CC1)(C)C	0.003	0.156	-4.517
187	Radix peucedani	Tanshinone IIA	164676	CC1=COC2=C1C(=O)C(=O)C3=C2C=CC4=C3CCCC4(C)C	0.003	0.303	-4.982
188	Radix peucedani	Sporidesmin	99596	CC12C(=O)N3C4C(C(C3(C(=O)N1C)SS2)O)(C5=CC(=C(C(=C5N4C)OC)OC)Cl)O	0.526	0.963	-4.926
189	Radix peucedani	Estriol	16757678	CC12CCC3C(C1CC(C2O)O)CCC4=C3C=CC(=C4)O	0.017	0.925	-4.627
190	Scutellaria baicalensis	3,4',5,7-tetrahydroxyflavone-3-l-rhamnoside	44258917	CC1C(C(C(C(O1)OC2=C3C(=CC(=C2)O)OC(=C(C3=O)O)C4=CC=C(C=C4)O)O)O)O	0.332	0.993	-6.112
191	Scutellaria baicalensis	darendoside B	21668724	CC1C(C(C(C(O1)OC2C(C(OC(C2O)OCCC3=CC(=C(C=C3)OC)O)CO)O)O)O)O	0.982	0.985	-6.065
192	Scutellaria baicalensis	Isomartynoside	91895373	CC1C(C(C(C(O1)OC2C(C(OC(C2O)OCCC3=CC(=C(C=C3)OC)O)COC(=O)C=CC4=CC(=C(C=C4)O)OC)O)O)O)O	0.984	0.996	-6.281
193	Hedyotis diffusa	rutin	5280805	CC1C(C(C(C(O1)OCC2C(C(C(C(O2)OC3=C(OC4=CC(=CC(=C4C3=O)O)O)C5=CC(=C(C=C5)O)O)O)O)O)O)O)O	0.925	0.999	-6.336
194	Radix peucedani	hesperidin	10621	CC1C(C(C(C(O1)OCC2C(C(C(C(O2)OC3=CC(=C4C(=O)CC(OC4=C3)C5=CC(=C(C=C5)OC)O)O)O)O)O)O)O)O	0.953	0.999	-6.484
195	Radix stemonae	tuberostemospironine	101449918	CC1C(C2(CCCCN3C2CCC3=O)OC1=O)O	0.035	0.74	-4.844
196	Gentiana rhodantha	gentiopicroside	53399181	CC1C(C2=CCOC(=O)C2=CO1)C=C.C(C1C(C(C(C(O1)O)O)O)O)O	0.006	0.991	-4.595
197	Radix peucedani	Decussine	156336	CC1C2=C(C=CN=C2)C=C3C4=C(CCN3C)C5=CC=CC=C5N14	0.004	0.655	-4.941
198	Radix stemonae	bisdehydroneostemonine	101675312	CC1C2C(CCCN3C2=CC=C3)OC1=C4C(=C(C(=O)O4)C)OC	0.008	0.023	-4.809
199	Radix stemonae	Pyridostemin	101259886	CC1C2C3C4CCCN3CCCC2(O4)OC1=C5C(=C(C(=O)O5)OC)C	0.006	0.248	-4.836
200	Radix stemonae	(-)-Stemoamide	11085417	CC1C2C3CCC(=O)N3CCCC2OC1=O	0.01	0.626	-4.691
201	Radix stemonae	Oxyprotostemonine	70698145	CC1CC(OC1=O)C2CC3C4N2CCCC5(C4C(C(=C6C(=C(C(=O)O6)C)OC)O5)C)O3	0.01	0.893	-4.883
202	Radix stemonae	stemotinine	101160220	CC1CC(OC1=O)C2CCC34N2CC(O3)CCC45CC(C(=O)O5)C	0.003	0.338	-4.921
203	Radix stemonae	Isomaistemonine	101546109	CC1CC(OC1=O)C2CCC34N2CCCCC3=C(C(=O)C45C(=C(C(=O)O5)C)OC)C	0.003	0.984	-4.939
204	Radix stemonae	Maistemonine	6426911	CC1CC(OC1=O)C2CCC34N2CCCCC3=C(C(=O)C45C(=C(C(=O)O5)C)OC)C	0.003	0.984	-4.939
205	Radix stemonae	protostemotinine	53343513	CC1CC(OC1=O)C2CCC34N2CCCCC3=C(C(=O)C45C(=C(C(=O)O5)C)OC)C	0.003	0.984	-4.939
206	Radix stemonae	6-hydroxycroomine	101391358	CC1CC(OC1=O)C2CCC3N2CC(CCC34CC(C(=O)O4)C)O	0.016	0.169	-4.961
207	Radix stemonae	Dehydroprotostemonine	10916702	CC1CC(OC1=O)C2CCC3N2CCC=C4C3C(C(=C5C(=C(C(=O)O5)C)OC)O4)C	0.021	0.829	-4.756
208	Radix stemonae	stemonidine	24721470	CC1CC(OC1=O)C2CCC3N2CCCC(C34CC(C(=O)O4)C)OC	0.007	0.645	-4.826
209	Radix stemonae	Isoprotostemonine	10024975	CC1CC(OC1=O)C2CCC3N2CCCC4C3C(C(=C5C(=C(C(=O)O5)C)OC)O4)C	0.025	0.129	-4.835
210	Radix stemonae	protostemonine	25256772	CC1CC(OC1=O)C2CCC3N2CCCC4C3C(C(=C5C(=C(C(=O)O5)C)OC)O4)C	0.025	0.129	-4.835
211	Radix stemonae	Stemocochinin	11058214	CC1CC(OC1=O)C2CCC3N2CCCC4C3C(C(O4)C5C=C(C(=O)O5)C)C	0.038	0.168	-4.865
212	Radix stemonae	Croomine	3085457	CC1CC(OC1=O)C2CCC3N2CCCCC34CC(C(=O)O4)C	0.004	0.84	-4.811
213	Radix stemonae	Parvistemonine	101160221	CC1CC(OC1=O)C2CCC3N2CCCCC3C4C(OC5C4OC(=O)C5C)C	0.046	0.861	-4.854
214	Scutellaria baicalensis	Pulegone	442495	CC1CCC(=C(C)C)C(=O)C1	0.007	0.019	-4.484
215	Scutellaria baicalensis	(+)-Isomenthone	70962	CC1CCC(C(=O)C1)C(C)C	0.004	0.271	-4.337
216	Scutellaria baicalensis	l-Menthone	26447	CC1CCC(C(=O)C1)C(C)C	0.004	0.271	-4.337
217	Radix stemonae	malkangunin	90473155	CC1CCC(C2(C13CC(C(C2OC(=O)C4=CC=CC=C4)OC(=O)C)C(O3)(C)C)CO)O	0.304	0.97	-5.062
218	Scutellaria baicalensis	alpha-Guaiene	5317844	CC1CCC(CC2=C1CCC2C)C(=C)C	0.003	0.012	-4.536
219	Scutellaria baicalensis	osladin	441890	CC1CCC(OC1OC2C(C(C(C(O2)C)O)O)O)C(C)C3CCC4C3(CCC5C4CC(=O)C6C5(CCC(C6)OC7C(C(C(C(O7)CO)O)O)OC8C(C(C(C(O8)C)O)O)O)C)C	0.985	0.978	-5.596
220	Radix peucedani	Asiatic acid	119034	CC1CCC2(CCC3(C(=CCC4C3(CCC5C4(CC(C(C5(C)CO)O)O)C)C)C2C1C)C)C(=O)O	0.091	0.051	-5.369
221	Hedyotis diffusa	ursonic acid	13893948/9890209	CC1CCC2(CCC3(C(=CCC4C3(CCC5C4(CCC(=O)C5(C)C)C)C)C2C1C)C)C(=O)O	0.012	0.849	-5.278
222	Radix peucedani，Hedyotis diffusa	Ursolic acid	64945	CC1CCC2(CCC3(C(=CCC4C3(CCC5C4(CCC(C5(C)C)O)C)C)C2C1C)C)C(=O)O	0.011	0.624	-5.221
223	Scutellaria baicalensis	Patchoulene	91746471	CC1CCC2=C1CC3CCC2(C3(C)C)C	0.005	0.171	-4.661
224	Scutellaria baicalensis	Cedr-8-ene	6431015	CC1CCC2C13CC=C(C(C3)C2(C)C)C	0.005	0.855	-4.514
225	Scutellaria baicalensis	beta-skytanthine	442552	CC1CCC2C1CN(CC2C)C	0.005	0.246	-4.483
226	Radix peucedani	aristolene	530421	CC1CCCC2=CCC3C(C12C)C3(C)C	0.003	0.184	-4.492
227	Scutellaria baicalensis	3,7-dimethylnonane	28458	CCC(C)CCCC(C)CC	0.003	0.862	-4.362
228	Scutellaria baicalensis	hexadecanoicacid	520159	CCC(C)CCCCCCCCCCCCC(=O)OC	0.002	0.986	-4.716
229	Hedyotis diffusa	Poriferasterol	5281330	CCC(C=CC(C)C1CCC2C1(CCC3C2CC=C4C3(CCC(C4)O)C)C)C(C)C	0.005	0.185	-4.668
230	Scutellaria baicalensis，Radix stemonae，Hedyotis diffusa	Stigmasterol	5280794	CCC(C=CC(C)C1CCC2C1(CCC3C2CC=C4C3(CCC(C4)O)C)C)C(C)C	0.005	0.185	-4.668
231	Scutellaria baicalensis，Hedyotis diffusa	stigmasterol-beta-d-glucoside	70699355	CCC(C=CC(C)C1CCC2C1(CCC3C2CC=C4C3(CCC(C4)OC5C(C(C(C(O5)CO)O)O)O)C)C)C(C)C	0.035	0.17	-4.816
232	Radix stemonae	Oxystemokerrin-N-Oxide	101259885	CCC(C1CCC2C3[N+]1(CCCC4(C3C(C(=C5C(=C(C(=O)O5)OC)C)O4)C)O2)[O-])O	0.976	0.999	-5.591
233	Radix stemonae	Oxystemokerrin	101259884	CCC(C1CCC2C3N1CCCC4(C3C(C(=C5C(=C(C(=O)O5)OC)C)O4)C)O2)O	0.013	0.425	-4.885
234	Radix stemonae	sessilifoliamide D	12116762	CCC(C1CCCCN2C1CCC2=O)C(=O)CC(C)C(=O)OC	0.011	0.965	-4.68
235	Radix stemonae	sessilifoliamide C	12116761	CCC(C1CCCCN2C1CCC2=O)C3C=C(C(=O)O3)C	0.01	0.459	-4.769
236	Radix stemonae	sessilifoliamide B	12116760	CCC(C1CCCCN2C1CCC2=O)C3CC(C(=O)O3)C	0.006	0.765	-4.724
237	Radix stemonae	2'-Hydroxystemofoline	44575725/101206475/139031609	CCC(CC12C3CCN1C4CC2OC35C4C(C(=C6C(=C(C(=O)O6)C)OC)O5)C)O	0.038	0.211	-5.051
238	Scutellaria baicalensis，Radix peucedani，Radix stemonae，Hedyotis diffusa	beta-sitosterol	222284	CCC(CCC(C)C1CCC2C1(CCC3C2CC=C4C3(CCC(C4)O)C)C)C(C)C	0.004	0.233	-4.756
239	Scutellaria baicalensis	Clionasterol	457801	CCC(CCC(C)C1CCC2C1(CCC3C2CC=C4C3(CCC(C4)O)C)C)C(C)C	0.004	0.233	-4.756
240	Scutellaria baicalensis，Radix peucedani，Radix stemonae，Hedyotis diffusa，Firminna simplex root	Sitogluside	5742590	CCC(CCC(C)C1CCC2C1(CCC3C2CC=C4C3(CCC(C4)OC5C(C(C(C(O5)CO)O)O)O)C)C)C(C)C	0.018	0.158	-4.785
241	Hedyotis diffusa	Sitosteryl glucoside	70699351	CCC(CCC(C)C1CCC2C1(CCC3C2CC=C4C3(CCC(C4)OC5C(C(C(C(O5)CO)O)O)O)C)C)C(C)C	0.018	0.158	-4.785
242	Scutellaria baicalensis	Linolenic acid methyl ester	5319706	CCC=CCC=CCC=CCCCCCCCC(=O)OC	0.008	0.913	-4.503
243	Radix stemonae	Oxotuberostemonine	101593022	CCC1C(C2C(C(=O)OC23CC(N4C3=C1CCCC4)C5CC(C(=O)O5)C)C)O	0.015	0.967	-4.879
244	Radix stemonae	sessilifoliamide H	102153652	CCC1C2C(C(C(=O)O2)C)C(=O)CC(N3CCCCC1(C3=O)O)C4CC(C(=O)O4)C	0.104	0.012	-4.9
245	Radix stemonae	sessilifoliamide I	102326284	CCC1C2C(C(C(=O)O2)C)C3(C14CCCCN(C4=O)C(C3)C5CC(C(=O)O5)C)O	0.017	0.654	-4.952
246	Radix stemonae	Tuberostemoninol	388031	CCC1C2C(C(C(=O)O2)C)C3(C14CCCCN(C4=O)C(C3)C5CC(C(=O)O5)C)O	0.017	0.654	-4.952
247	Radix stemonae	sessilifoliamide F	102153650	CCC1C2C(C(C(=O)O2)C)C3(CC(N(C3=O)CCCCC1=O)C4CC(C(=O)O4)C)O	0.118	0.65	-4.877
248	Radix stemonae	tuberostemonol	12067194	CCC1C2C(C(C(=O)O2)C)C3(CC(N4C3=C1CCCC4)C5CC(C(=O)O5)C)O	0.02	0.943	-4.866
249	Radix stemonae	sessilifoliamide G	102153651	CCC1C2C(C(C(=O)O2)C)C34CC(N(C3=O)CCCCC1(O4)O)C5CC(C(=O)O5)C	0.025	0.784	-4.948
250	Radix stemonae	sessilifoliamide E	102153649	CCC1C2C(C(C(=O)O2)C)C3CC(N(C3=O)CCCCC1=O)C4CC(C(=O)O4)C	0.04	0.852	-4.87
251	Radix stemonae	stemoenonine	24896938	CCC1C2C(CCCN3C2(C(=O)C=C3C4CC(C(=O)O4)C)O)OC15C=C(C(=O)O5)C	0.038	0.98	-4.875
252	Radix stemonae	bisdehydrostemoninine	11842856	CCC1C2C(CCCN3C2=CC=C3C4CC(C(=O)O4)C)OC15C=C(C(=O)O5)C	0.004	0.978	-4.803
253	Radix stemonae	Oxystemoninine	102575927	CCC1C2C(CCCN3C2CC=C3C4CC(C(=O)O4)C)OC15C(C(C(=O)O5)C)O	0.004	0.978	-4.803
254	Radix stemonae	Stemoninoamide	12116764	CCC1C2C3CCC(=O)N3CCCC2OC14C=C(C(=O)O4)C	0.005	0.645	-4.741
255	Radix stemonae	Tuberostemoamide hemihydrate	139082405	CCC1C2C3CCC(=O)N3CCCC2OC14C=C(C(=O)O4)C.CCC1C2C3CCC(=O)N3CCCC2OC14C=C(C(=O)O4)C.O	0.005	0.645	-4.741
256	Radix stemonae	sessilifoliamide A	101244015	CCC1C2C3CCC(=O)N3CCCC2OC14CC(C(=O)O4)C	0.003	0.485	-4.791
257	Radix stemonae	Stemonine	155331	CCC1C2C3CCC(N3CCCC2OC14C=C(C(=O)O4)C)C5CC(C(=O)O5)C	0.007	0.468	-4.833
258	Radix stemonae	Stemoninine	15983991	CCC1C2C3CCC(N3CCCC2OC14C=C(C(=O)O4)C)C5CC(C(=O)O5)C	0.007	0.468	-4.833
259	Radix stemonae	sessilifoline A	91885238	CCC1C2CCCC3N4C2(O3)C(CC4C5CC(C(=O)O5)C)C6C1OC(=O)C6C	0.016	0.84	-4.89
260	Radix stemonae	tuberostemonine A	70698160	CCC1C2CCCCC3C2C(CC3C4CC(C(=O)O4)C)C5C1OC(=O)C5C	0.022	0.788	-4.848
261	Radix stemonae	tuberostemonone	6426912	CCC1C2CCCCN(C2=O)C(CC(=O)C3C1OC(=O)C3C)C4CC(C(=O)O4)C	0.043	0.008	-4.813
262	Radix stemonae	bisdehydroneotuberostemonine	101675309	CCC1C2CCCCN3C2=C(C=C3C4CC(C(=O)O4)C)C5C1OC(=O)C5C	0.005	0.96	-4.804
263	Radix stemonae	didehydrotuberostemonine	11632127	CCC1C2CCCCN3C2=C(C=C3C4CC(C(=O)O4)C)C5C1OC(=O)C5C	0.005	0.96	-4.804
264	Radix stemonae	epi-bisdehydrotuberostemonine J	58583219	CCC1C2CCCCN3C2=C(C=C3C4CC(C(=O)O4)C)C5C1OC(=O)C5C	0.005	0.96	-4.804
265	Radix stemonae	Stenine	177761	CCC1C2CCCCN3C2C(CC3)C4C1OC(=O)C4C	0.01	0.913	-4.682
266	Radix stemonae	neostenine	11536426	CCC1C2CCCCN3C2C(CC3)C4C1OC(=O)C4C	0.01	0.913	-4.682
267	Radix stemonae	sessilifoline B	72707199	CCC1C2CCCCN3C2C(CC3)C4C1OC(=O)C4C	0.01	0.913	-4.682
268	Radix stemonae	2-oxostenine	56776320	CCC1C2CCCCN3C2C(CC3=O)C4C1OC(=O)C4C	0.019	0.893	-4.821
269	Radix stemonae	Isotuberostemonine	11667940	CCC1C2CCCCN3C2C(CC3C4CC(C(=O)O4)C)C5C1OC(=O)C5C	0.021	0.909	-4.734
270	Radix stemonae	Tuberostemonine	100781	CCC1C2CCCCN3C2C(CC3C4CC(C(=O)O4)C)C5C1OC(=O)C5C	0.021	0.909	-4.734
271	Radix stemonae	tuberostemonine H	6604647	CCC1C2CCCCN3C2C(CC3C4CC(C(=O)O4)C)C5C1OC(=O)C5C	0.021	0.909	-4.734
272	Radix stemonae	tuberostemonine K	11552547	CCC1C2CCCCN3C2C(CC3C4CC(C(=O)O4)C)C5C1OC(=O)C5C	0.021	0.909	-4.734
273	Radix stemonae	tuberostemonine N	5461840	CCC1C2CCCCN3C2C(CC3C4CC(C(=O)O4)C)C5C1OC(=O)C5C	0.021	0.909	-4.734
274	Scutellaria baicalensis	3,8-dimethylundecane	86540	CCCC(C)CCCCC(C)CC	0.002	0.937	-4.385
275	Scutellaria baicalensis	bis[(2S)-2-ethylhexyl] benzene-1,2-dicarboxylate	7057920	CCCCC(CC)COC(=O)C1=CC=CC=C1C(=O)OCC(CC)CCCC	0.001	0.961	-4.694
276	Radix stemonae	stemofoline	3005205	CCCCC12C3CCN1C4CC2OC35C4C(C(=C6C(=C(C(=O)O6)C)OC)O5)C	0.009	0.817	-4.795
277	Scutellaria baicalensis	hexanoic acid	6426853	CCCCCC(=O)OC(CC(=O)[O-])C[N+](C)(C)C	0.673	0.998	-5.529
278	Scutellaria baicalensis	(S)-1-Octen-3-ol	2724898	CCCCCC(C=C)O	0.011	0.796	-4.256
279	Scutellaria baicalensis	Linoleic acid	5280450	CCCCCC=CCC=CCCCCCCCC(=O)O	0.01	0.549	-4.733
280	Scutellaria baicalensis	Methyl linolelaidate	5362793	CCCCCC=CCC=CCCCCCCCC(=O)OC	0.007	0.775	-4.551
281	Scutellaria baicalensis	11,13-Eicosadienoic acid, methyl ester	5365674	CCCCCCC=CC=CCCCCCCCCCC(=O)OC	0.003	0.994	-4.796
282	Scutellaria baicalensis	Methyl palmitelaidate	638303	CCCCCCC=CCCCCCCCC(=O)OC	0.004	0.965	-4.615
283	Radix peucedani	Heptanal	8130	CCCCCCC=O	0.004	0.967	-4.39
284	Scutellaria baicalensis	Octanoic acid	379	CCCCCCCC(=O)O	0.005	0.845	-4.782
285	Scutellaria baicalensis	Methyl octanoate	8091	CCCCCCCC(=O)OC	0.003	0.917	-4.406
286	Radix peucedani	Falcarindiol	56935895	CCCCCCCC=CC(C#CC#CC(C=C)O)O	0.724	0.997	-4.179
287	Radix peucedani	nonane	8141	CCCCCCCCC	0.002	0.99	-4.342
288	Scutellaria baicalensis	nonanoic acid	8158	CCCCCCCCC(=O)O	0.005	0.946	-4.823
289	Radix peucedani	Methyl oleate	5364509	CCCCCCCCC=CCCCCCCCC(=O)OC	0.004	0.977	-4.704
290	Scutellaria baicalensis	(Z)-Methyl icos-11-enoate	102251	CCCCCCCCC=CCCCCCCCCCC(=O)OC	0.004	0.986	-4.791
291	Radix peucedani	Nonanal	31289	CCCCCCCCC=O	0.003	0.991	-4.495
292	Scutellaria baicalensis，Radix peucedani	Undecane	14257	CCCCCCCCCCC	0.002	0.995	-4.471
293	Scutellaria baicalensis	Undecanal	8186	CCCCCCCCCCC=O	0.003	0.996	-4.604
294	Scutellaria baicalensis	Dodekan	8182	CCCCCCCCCCCC	0.002	0.996	-4.538
295	Scutellaria baicalensis	Methyl dodecanoate	8139	CCCCCCCCCCCC(=O)OC	0.003	0.986	-4.591
296	Scutellaria baicalensis	Tridecane	12388	CCCCCCCCCCCCC	0.002	0.997	-4.607
297	Scutellaria baicalensis	Myristic acid	11005	CCCCCCCCCCCCCC(=O)O	0.005	0.987	-4.96
298	Scutellaria baicalensis	Methyl myristate	31284	CCCCCCCCCCCCCC(=O)OC	0.003	0.993	-4.68
299	Scutellaria baicalensis	Pentadecane	12391	CCCCCCCCCCCCCCC	0.002	0.998	-4.724
300	Scutellaria baicalensis，Radix peucedani	palmitic acid	985	CCCCCCCCCCCCCCCC(=O)O	0.005	0.991	-5.027
301	Scutellaria baicalensis，Radix peucedani	methyl palmitate	8181	CCCCCCCCCCCCCCCC(=O)OC	0.002	0.996	-4.773
302	Scutellaria baicalensis	20-hexadecanoylingenol	5318035	CCCCCCCCCCCCCCCC(=O)OCC1=CC2C3C(C3(C)C)CC(C4(C2=O)C=C(C(C4(C1O)O)O)C)C	0.117	0.987	-4.94
303	Scutellaria baicalensis	Methyl octadecenoate	5370350	CCCCCCCCCCCCCCCC=CC(=O)OC	0.005	0.979	-4.716
304	Scutellaria baicalensis	Heptadecane	12398	CCCCCCCCCCCCCCCCC	0.002	0.999	-4.812
305	Scutellaria baicalensis	Methyl margarate	15609	CCCCCCCCCCCCCCCCC(=O)OC	0.002	0.997	-4.818
306	Scutellaria baicalensis，Radix peucedani	stearic acid	5281	CCCCCCCCCCCCCCCCCC(=O)O	0.005	0.994	-5.068
307	Scutellaria baicalensis	Methyl stearate	8201	CCCCCCCCCCCCCCCCCC(=O)OC	0.002	0.998	-4.864
308	Scutellaria baicalensis	1,2-Epoxynonadecane	105846	CCCCCCCCCCCCCCCCCC1CO1	0.002	0.979	-4.859
309	Scutellaria baicalensis	Methyl nonadecanoate	15610	CCCCCCCCCCCCCCCCCCC(=O)OC	0.003	0.999	-4.91
310	Radix peucedani	Arachic acid	10467	CCCCCCCCCCCCCCCCCCCC(=O)O	0.005	0.996	-5.099
311	Scutellaria baicalensis	Methyl icosanoate	14259	CCCCCCCCCCCCCCCCCCCC(=O)OC	0.003	0.999	-4.964
312	Scutellaria baicalensis，Radix peucedani	Henicosane	12403	CCCCCCCCCCCCCCCCCCCCC	0.002	1	-5.047
313	Scutellaria baicalensis	Methyl heneicosanoate	22434	CCCCCCCCCCCCCCCCCCCCC(=O)OC	0.003	0.999	-5.006
314	Scutellaria baicalensis	Methyl behenate	13584	CCCCCCCCCCCCCCCCCCCCCC(=O)OC	0.003	1	-5.047
315	Scutellaria baicalensis	Methyl tricosanoate	75519	CCCCCCCCCCCCCCCCCCCCCCC(=O)OC	0.003	1	-5.078
316	Radix peucedani	lignoceric acid	5461021	CCCCCCCCCCCCCCCCCCCCCCCC(=O)[O-]	0.005	0.999	-5.196
317	Scutellaria baicalensis	Methyl tetracosanoate	75546	CCCCCCCCCCCCCCCCCCCCCCCC(=O)OC	0.003	1	-5.103
318	Radix peucedani	Ceric acid	10469	CCCCCCCCCCCCCCCCCCCCCCCCCC(=O)O	0.006	0.999	-5.235
319	Scutellaria baicalensis	Methyl hexacosanoate	22048	CCCCCCCCCCCCCCCCCCCCCCCCCC(=O)OC	0.003	1	-5.16
320	Radix peucedani	Octacosanoic acid	10470	CCCCCCCCCCCCCCCCCCCCCCCCCCCC(=O)O	0.006	1	-5.254
321	Scutellaria baicalensis	Methyl montanate	41518	CCCCCCCCCCCCCCCCCCCCCCCCCCCC(=O)OC	0.004	1	-5.212
322	Radix peucedani	Triacontanoic acid	10471	CCCCCCCCCCCCCCCCCCCCCCCCCCCCCC(=O)O	0.006	1	-5.272
323	Hedyotis diffusa	hentriacontane	12410	CCCCCCCCCCCCCCCCCCCCCCCCCCCCCCC	0.004	1	-5.479
324	Scutellaria baicalensis	Hexatriacontane	12412	CCCCCCCCCCCCCCCCCCCCCCCCCCCCCCCCCCCC	0.004	1	-5.683
325	Scutellaria baicalensis	Tetratetracontane	23494	CCCCCCCCCCCCCCCCCCCCCCCCCCCCCCCCCCCCCCCCCCCC	0.007	1	-5.91
326	Scutellaria baicalensis	Dibutyl phthalate	3026	CCCCOC(=O)C1=CC=CC=C1C(=O)OCCCC	0.002	0.996	-4.489
327	Scutellaria baicalensis	Tributyl phosphate	31357	CCCCOP(=O)(OCCCC)OCCCC	0.001	0.011	-4.479
328	Radix stemonae	13,15-Dideoxyaconitine	196058	CCN1CC2(CCC(C34C2C(C(C31)C5(CC(C6CC4C5C6OC(=O)C7=CC=CC=C7)OC)OC(=O)C)OC)OC)COC	0.148	0.322	-5.147
329	Scutellaria baicalensis	16β-hydroxycardiopetaline	102511299	CCN1CC2(CCC(C34C2CC(C31)C5(CC(C6CC4C5C6O)O)O)O)C	0.927	0.127	-4.938
330	Radix stemonae	paipunine	102258287	CCN1CC2(CCCC34C2CC(C31)C56C4C(C(CC5)C(=C6)COCCN7CC89C(CCC12C8CC(CC1)C(=C)C2O)C1(C7OC9CC1)C)O)C	0.014	0.967	-5.268
331	Gentiana rhodantha	Ethyl gallate	13250	CCOC(=O)C1=CC(=C(C(=C1)O)O)O	0.013	0.961	-4.936
332	Radix stemonae	Hordenine	68313	CN(C)CCC1=CC=C(C=C1)O	0.008	0.012	-4.498
333	Firminna simplex root	caffeine	2519	CN1C=NC2=C1C(=O)N(C(=O)N2C)C	0.011	0.034	-5.277
334	Radix stemonae	Tubocurarine chloride	6000	CN1CCC2=CC(=C3C=C2C1CC4=CC=C(C=C4)OC5=C6C(CC7=CC(=C(C=C7)O)O3)[N+](CCC6=CC(=C5O)OC)(C)C)OC	0.947	1	-5.782
335	Radix stemonae	Stephanine	160501	CN1CCC2=CC3=C(C4=C2C1CC5=C4C=CC=C5OC)OCO3	0.002	0.011	-4.697
336	Scutellaria baicalensis	Methyl (Z)-cinnamate	6428458	COC(=O)C=CC1=CC=CC=C1	0.009	0.789	-4.418
337	Scutellaria baicalensis	woodorien	192694	COC(=O)C1=CC(=C(C=C1)O)OC2C(C(C(C(O2)CO)O)O)O	0.887	0.98	-6.084
338	Scutellaria baicalensis	Methyl benzoate	7150	COC(=O)C1=CC=CC=C1	0.004	0.951	-4.281
339	Scutellaria baicalensis	Dimethyl phthalate	8554	COC(=O)C1=CC=CC=C1C(=O)OC	0.004	0.978	-4.454
340	Hedyotis diffusa	deacetyl asperulosidic acid	6325021	COC(=O)C1=COC(C2C1C(C=C2CO)O)OC3C(C(C(C(O3)CO)O)O)O	0.96	0.997	-5.761
341	Hedyotis diffusa	Scandoside methyl ester	442433	COC(=O)C1=COC(C2C1C(C=C2CO)O)OC3C(C(C(C(O3)CO)O)O)O	0.96	0.997	-5.761
342	Hedyotis diffusa	6-o-e-p-coumaroyl scandoside methyl ester	101396047	COC(=O)C1=COC(C2C1C(C=C2CO)OC(=O)C=CC3=CC=C(C=C3)O)OC4C(C(C(C(O4)CO)O)O)O	0.972	0.999	-5.997
343	Hedyotis diffusa	6-o-z-p-coumaroyl scandoside methyl ester	44584783	COC(=O)C1=COC(C2C1C(C=C2CO)OC(=O)C=CC3=CC=C(C=C3)O)OC4C(C(C(C(O4)CO)O)O)O	0.972	0.999	-5.997
344	Hedyotis diffusa	Genipin	442424	COC(=O)C1=COC(C2C1CC=C2CO)O	0.165	0.993	-4.748
345	Hedyotis diffusa	geniposide	107848	COC(=O)C1=COC(C2C1CC=C2CO)OC3C(C(C(C(O3)CO)O)O)O	0.888	0.993	-5.63
346	Scutellaria baicalensis	3-Dihydrocadambine	162138	COC(=O)C1=COC(C2C1CC3C4=C(CCN3CC2O)C5=CC=CC=C5N4)OC6C(C(C(C(O6)CO)O)O)O	0.927	0.967	-6.072
347	Scutellaria baicalensis	Methyl 9-oxononanoate	74732	COC(=O)CCCCCCCC=O	0.006	0.97	-4.578
348	Scutellaria baicalensis	Pedalitin	31161	COC1=C(C(=C2C(=C1)OC(=CC2=O)C3=CC(=C(C=C3)O)O)O)O	0.156	0.997	-5.078
349	Scutellaria baicalensis	7-methoxybaicalein	471719	COC1=C(C(=C2C(=C1)OC(=CC2=O)C3=CC=CC=C3)O)O	0.014	0.993	-4.895
350	Scutellaria baicalensis	5,2',5'-trihydroxy-6,7,8-trimethoxyflavone	21721900	COC1=C(C(=C2C(=C1O)C(=O)C=C(O2)C3=C(C=CC(=C3)O)O)OC)OC	0.074	0.006	-4.858
351	Scutellaria baicalensis	5,7,3',4'-tetrahydroxy-6,8-dimethoxy flavone	5321859	COC1=C(C(=C2C(=C1O)C(=O)C=C(O2)C3=CC(=C(C=C3)O)O)OC)O	0.116	0.107	-5.116
352	Scutellaria baicalensis	5,8-Dihydroxy-6,7-dimethoxyflavone	153441	COC1=C(C(=C2C(=C1O)C(=O)C=C(O2)C3=CC=CC=C3)O)OC	0.018	0.014	-4.851
353	Scutellaria baicalensis	5,8,2'-trihydroxy-6,7-dimethoxyflavone	156993	COC1=C(C(=C2C(=C1O)C(=O)C=C(O2)C3=CC=CC=C3O)O)OC	0.04	0.028	-4.978
354	Scutellaria baicalensis	Tenaxin I	159029	COC1=C(C(=C2C(=C1O)C(=O)C=C(O2)C3=CC=CC=C3O)OC)OC	0.023	0.003	-4.776
355	Radix stemonae	Isouvaretin	151670	COC1=C(C(=CC(=C1CC2=CC=CC=C2O)O)O)C(=O)CCC3=CC=CC=C3	0.031	0.978	-5.08
356	Scutellaria baicalensis	2',7-dihydroxy-4',5'-dimethoxyisoflavone	5316763	COC1=C(C=C(C(=C1)C2=COC3=C(C2=O)C=CC(=C3)O)O)OC	0.01	0.012	-4.715
357	Radix peucedani	Isoferulic acid	736186	COC1=C(C=C(C=C1)C=CC(=O)O)O	0.029	0.551	-4.908
358	Scutellaria baicalensis	3,4-dihydroxy-6,7,3',4'-tetramethoxyflavonol	5316834	COC1=C(C=C(C=C1)C2=C(C(C3=CC(=C(C=C3O2)OC)OC)O)O)OC	0.008	0.046	-4.842
359	Radix peucedani	5,7-dihydroxy-2-(3-hydroxy-4-methoxyphenyl)chroman-4-one	676152	COC1=C(C=C(C=C1)C2CC(=O)C3=C(C=C(C=C3O2)O)O)O	0.014	0.98	-4.878
360	Radix stemonae	suchilactone	10915582	COC1=C(C=C(C=C1)CC2COC(=O)C2=CC3=CC4=C(C=C3)OCO4)OC	0.002	0.03	-4.939
361	Scutellaria baicalensis	5-(2-hydroxyethyl)-2-methoxyphenol	10034991	COC1=C(C=C(C=C1)CCO)O	0.002	0.03	-4.939
362	Radix stemonae	3,4-Dimethoxyphenol	16251	COC1=C(C=C(C=C1)O)OC	0.006	0.015	-4.463
363	Scutellaria baicalensis	4'-hydroxywogonin	5322078	COC1=C(C=C(C2=C1OC(=CC2=O)C3=CC=C(C=C3)O)O)O	0.019	0.979	-4.876
364	Scutellaria baicalensis	wogonin	5281703	COC1=C(C=C(C2=C1OC(=CC2=O)C3=CC=CC=C3)O)O	0.012	0.962	-4.884
365	Scutellaria baicalensis	Oroxindin	3084961	COC1=C(C=C(C2=C1OC(=CC2=O)C3=CC=CC=C3)O)OC4C(C(C(C(O4)C(=O)O)O)O)O	0.698	0.994	-6.323
366	Scutellaria baicalensis	wogonin 5-β-d-glucoside	51136398	COC1=C(C=C(C2=C1OC(=CC2=O)C3=CC=CC=C3)O)OC4C(C(C(C(O4)CO)O)O)O	0.659	0.984	-5.847
367	Scutellaria baicalensis	Scutevulin	5321205	COC1=C(C=C(C2=C1OC(=CC2=O)C3=CC=CC=C3O)O)O	0.022	0.984	-4.944
368	Scutellaria baicalensis	5,7,4'-trihydroxy-8-methoxyflavanone	42608119	COC1=C(C=C(C2=C1OC(CC2=O)C3=CC=C(C=C3)O)O)O	0.007	0.117	-4.897
369	Radix peucedani，Hedyotis diffusa	Scopoletin	5280460	COC1=C(C=C2C(=C1)C=CC(=O)O2)O	0.009	0.998	-4.725
370	Radix peucedani	Scopolin	439514	COC1=C(C=C2C(=C1)C=CC(=O)O2)OC3C(C(C(C(O3)CO)O)O)O	0.802	0.975	-5.606
371	Scutellaria baicalensis	epiberberine	160876	COC1=C(C=C2C(=C1)CC[N+]3=C2C=C4C=CC5=C(C4=C3)OCO5)OC	0.003	0.189	-5.162
372	Scutellaria baicalensis	Oroxylin A glucoronide	14655552	COC1=C(C=C2C(=C1O)C(=O)C=C(O2)C3=CC=CC=C3)OC4C(C(C(C(O4)C(=O)O)O)O)O	0.655	0.994	-6.219
373	Radix peucedani	Bergenin	66065	COC1=C(C=C2C(=C1O)C3C(C(C(C(O3)CO)O)O)OC2=O)O	0.837	0.832	-6.159
374	Radix peucedani，Radix stemonae	vanillic acid	8468	COC1=C(C=CC(=C1)C(=O)O)O	0.013	0.655	-5.159
375	Radix stemonae	vanillin	1183	COC1=C(C=CC(=C1)C=O)O	0.012	0.216	-4.484
376	Scutellaria baicalensis	chrysoeriol	5280666	COC1=C(C=CC(=C1)C2=CC(=O)C3=C(C=C(C=C3O2)O)O)O	0.032	0.998	-4.906
377	Scutellaria baicalensis	eugenol	3314	COC1=C(C=CC(=C1)CC=C)O	0.007	0.967	-4.373
378	Scutellaria baicalensis	Ganhuangenin	5271991	COC1=C(C=CC(=C1C2=CC(=O)C3=C(O2)C(=C(C=C3O)O)OC)O)O	0.167	0.93	-5.163
379	Gentiana rhodantha	1,3,7-trihydroxy-4,8-dimethoxyxanthone	5323522	COC1=C(C=CC2=C1C(=O)C3=C(C(=C(C=C3O2)O)OC)O)O	0.063	0.005	-5.018
380	Scutellaria baicalensis	Viscidulin II	5322059	COC1=C(C2=C(C(=C1)O)C(=O)C=C(O2)C3=C(C=CC=C3O)O)OC	0.069	0.902	-4.966
381	Scutellaria baicalensis	5-hydroxy-7,8-dimethoxyflavone	188316	COC1=C(C2=C(C(=C1)O)C(=O)C=C(O2)C3=CC=CC=C3)OC	0.01	0.502	-4.746
382	Scutellaria baicalensis	5,8,2'-Trihydroxy-7-methoxyflavone	156992	COC1=C(C2=C(C(=C1)O)C(=O)C=C(O2)C3=CC=CC=C3O)O	0.035	0.992	-4.953
383	Scutellaria baicalensis	Skullcapflavone I	5320399	COC1=C(C2=C(C(=C1)O)C(=O)C=C(O2)C3=CC=CC=C3O)OC	0.021	0.726	-4.845
384	Scutellaria baicalensis	Oroxylin A	5320315	COC1=C(C2=C(C=C1O)OC(=CC2=O)C3=CC=CC=C3)O	0.01	0.969	-4.88
385	Scutellaria baicalensis	5,7,2'-trihydroxy-6-methoxyflavone	5322076/13889369	COC1=C(C2=C(C=C1O)OC(=CC2=O)C3=CC=CC=C3O)O	0.022	0.988	-4.929
386	Scutellaria baicalensis	5,7,4'-trihydroxy-6-methoxyflavanone	5322074	COC1=C(C2=C(C=C1O)OC(CC2=O)C3=CC=C(C=C3)O)O	0.008	0.583	-5.088
387	Scutellaria baicalensis	DIHYDROOROXYLIN	177032	COC1=C(C2=C(C=C1O)OC(CC2=O)C3=CC=CC=C3)O	0.006	0.162	-4.983
388	Scutellaria baicalensis	dihydrooroxylin A	5316733	COC1=C(C2=C(C=C1O)OC(CC2=O)C3=CC=CC=C3)O	0.006	0.162	-4.983
389	Scutellaria baicalensis	5,6,7,3',4'-pentahydroxy-3-methoxyflavone	5320475	COC1=C(OC2=CC(=C(C(=C2C1=O)O)O)O)C3=CC(=C(C=C3)O)O	0.052	0.963	-5.236
390	Scutellaria baicalensis	wogonoside	29927693	COC1=C2C(=C(C=C1C(C=O)(C(C(C(C(=O)O)O)O)O)O)O)C(=O)C=C(O2)C3=CC=CC=C3	0.796	0.986	-6.007
391	Radix peucedani	Sphondin	108104	COC1=C2C(=C3C(=C1)C=CC(=O)O3)C=CO2	0.009	0.958	-4.756
392	Radix peucedani	Uvadex	4114	COC1=C2C(=CC3=C1OC=C3)C=CC(=O)O2	0.007	0.724	-4.695
393	Scutellaria baicalensis	7,2'6'-trihydroxy-5-methoxyflavanone	5322075	COC1=C2C(=O)CC(OC2=CC(=C1)O)C3=C(C=CC=C3O)O	0.022	0.974	-4.957
394	Radix peucedani	Bergapten	2355	COC1=C2C=CC(=O)OC2=CC3=C1C=CO3	0.006	0.989	-4.783
395	Radix peucedani	Isopimpinellin	68079	COC1=C2C=COC2=C(C3=C1C=CC(=O)O3)OC	0.015	0.012	-4.738
396	Scutellaria baicalensis	Germacrene D	56841131	COC1=CC(=C(C=C1C2C3C(CC4=CC5=C(C=C24)OCO5)COC3=O)OC)OC	0.001	0.049	-4.979
397	Scutellaria baicalensis	1,6-dihydroxy-3,5,7-trimethoxyxanthone	5316837	COC1=CC(=C2C(=C1)OC3=C(C(=C(C=C3C2=O)OC)O)OC)O	0.042	0.004	-4.968
398	Radix stemonae	Stilbostemin E	642896	COC1=CC(=CC(=C1)O)CCC2=C(C(=CC=C2)O)OC	0.005	0.013	-4.886
399	Scutellaria baicalensis	2,6,2',4'-tetrahydroxy-6’-methoxychalcone	78385588	COC1=CC(=CC(=C1C(=O)C=CC2=C(C=CC=C2O)O)O)O	0.012	0.976	-5.04
400	Scutellaria baicalensis	7,2',6'-trihydroxy-5-methoxychalcone	5321869	COC1=CC(=CC(=C1C(=O)C=CC2=C(C=CC=C2O)O)O)O	0.012	0.976	-5.04
401	Radix stemonae	Syringic acid	10742	COC1=CC(=CC(=C1O)OC)C(=O)O	0.028	0.067	-5.142
402	Scutellaria baicalensis	(+)-Syringaresinol	443023	COC1=CC(=CC(=C1O)OC)C2C3COC(C3CO2)C4=CC(=C(C(=C4)OC)O)OC	0.014	0.055	-4.784
403	Hedyotis diffusa	4-Methoxycinnamic acid	699414	COC1=CC=C(C=C1)C=CC(=O)O	0.011	0.217	-4.7
404	Hedyotis diffusa	E-6-O-p-methoxycinnamoyl scandoside methyl ester	44584782	COC1=CC=C(C=C1)C=CC(=O)OC2C=C(C3C2C(=COC3OC4C(C(C(C(O4)CO)O)O)O)C(=O)OC)CO	0.978	0.999	-5.839
405	Hedyotis diffusa	3'-Hydroxyanethole	5314180	COC1=CC=C(C=C1)C=CCO	0.009	0.053	-4.346
406	Threevein aster	Kaempferide	25201489	COC1=CC=C(C=C1)C2=C(C(=O)C3=C(C=C(C=C3O2)O)O)[O-]	0.009	0.935	-4.92
407	Scutellaria baicalensis	Gardenin B	96539	COC1=CC=C(C=C1)C2=CC(=O)C3=C(C(=C(C(=C3O2)OC)OC)OC)O	0.012	0.004	-4.595
408	Scutellaria baicalensis	Salvigenin	161271	COC1=CC=C(C=C1)C2=CC(=O)C3=C(C(=C(C=C3O2)OC)OC)O	0.008	0.069	-4.666
409	Scutellaria baicalensis	acacetin	5280442	COC1=CC=C(C=C1)C2=CC(=O)C3=C(C=C(C=C3O2)O)O	0.01	0.998	-4.834
410	Scutellaria baicalensis	5-hydroxy-4',7-dimethoxy-flavone	5281601	COC1=CC=C(C=C1)C2=CC(=O)C3=C(C=C(C=C3O2)OC)O	0.009	0.993	-4.738
411	Radix stemonae	formononetin	10378473	COC1=CC=C(C=C1)C2=COC3=C(C2=O)C=CC(=C3)O	0.004	0.896	-4.647
412	Radix peucedani	estragol	8815	COC1=CC=C(C=C1)CC=C	0.004	0.472	-4.308
413	Scutellaria baicalensis	4-Methoxyphenol	9015	COC1=CC=C(C=C1)O	0.005	0.277	-4.36
414	Scutellaria baicalensis	3-Methoxybenzaldehyde	11569	COC1=CC=CC(=C1)C=O	0.012	0.123	-4.395
415	Scutellaria baicalensis	Skullcapflavone II	124211	COC1=CC=CC(=C1C2=CC(=O)C3=C(C(=C(C(=C3O2)OC)OC)OC)O)O	0.037	0.002	-4.792
416	Scutellaria baicalensis	5,7,2'-trihydroxy-8,6'-dimethoxyflavone	5322060	COC1=CC=CC(=C1C2=CC(=O)C3=C(O2)C(=C(C=C3O)O)OC)O	0.091	0.924	-4.983
417	Scutellaria baicalensis	Rivularin	13889022	COC1=CC=CC(=C1C2=CC(=O)C3=C(O2)C(=C(C=C3O)OC)OC)O	0.051	0.188	-4.857
418	Scutellaria baicalensis	5,7-dihydroxy-6,8,2',3'-tetramethoxyflavone	5316833	COC1=CC=CC(=C1OC)C2=CC(=O)C3=C(C(=C(C(=C3O2)OC)O)OC)O	0.036	0.003	-4.832
419	Radix stemonae	Aspartylmethionylarginine	18219591	CSCCC(C(=O)NC(CCCN=C(N)N)C(=O)O)NC(=O)C(CC(=O)O)N	0.04	0.071	-6.919
