# Supplementary material for: The TCM Preparation Feilike Mixture for the Treatment of Pneumonia: Network Analysis, Pharmacological Assessment and Silico Simulation
Source: Front Pharmacol. 2022 Feb 28;13:794405. doi: 10.3389/fphar.2022.794405 (PMC8918795; doi:10.3389/fphar.2022.794405)
Supplement: Supplementary file 2 [file Table3.XLSX]

## Sheet: Sheet1
Title:Exploring the Mechanism of Feilike Mixture in the Treatment of Pneumonia Based on Network Pharmacology and Experimental Verification Authors: Junqin Peng et al.
Supplementary Data 3. Putative Targets of FLKM in the Treatment of pneumonia
Totol	STITCH																TCMSP
Gene Symbol	#node1	node2	node1_string_internal_id	node2_string_internal_id	node1_external_id	node2_external_id	neighborhood_on_chromosome	gene_fusion	phylogenetic_cooccurrence	homology	coexpression	experimentally_determined_interaction	database_annotated	automated_textmining	prediction	combined_score	Description	Gene Symbol	UniProt
Ahr	TPO	benzophenone	1850079	-100003102	9606.ENSP00000318820	-1.CID100003102	0	0	0	0	0	0	0.7	0	0	0.7	Aryl hydrocarbon receptor	Ahr	P30561
5-HT2AR	SMAD3	benzophenone	1851536	-100003102	9606.ENSP00000332973	-1.CID100003102	0	0	0	0	0	0	0.7	0	0	0.7	5-hydroxytryptamine 2A receptor	5-HT2AR	A0A3S9GVU6
AARS1	CYP1B1	imperatorin	1844805	-100010212	9606.ENSP00000260630	-1.CID100010212	0	0	0	0	0	0	0.7	0	0	0.7	Alanyl-tRNA synthetase, cytoplasmic	AARS1	P49588
aauB	ALPP	acetophenone	1857973	-100007410	9606.ENSP00000375881	-1.CID100007410	0	0	0	0	0	0	0.7	0	0	0.7	Aralkylamine dehydrogenase heavy chain	aauB	P84888
ABAT	CYP3A5	1,8-cineole	1842950	-100002758	9606.ENSP00000222982	-1.CID100002758	0	0	0	0	0	0	0.7	0	0	0.7	4-aminobutyrate aminotransferase, mitochondrial	ABAT	P50554
ABCB1	CFTR	ligustrazine	1842118	-100014296	9606.ENSP00000003084	-1.CID100014296	0	0	0	0	0	0	0.7	0	0	0.7	Multidrug resistance protein 1	ABCB1	P08183
abfD	CYP2B6	verbenone	1850664	-100029025	9606.ENSP00000324648	-1.CID100029025	0	0	0	0	0	0	0.7	0	0	0.7	Gamma-aminobutyrate metabolism dehydratase/isomerase	abfD	P55792
Acaa1a	CYP2A6	verbenone	1848249	-100029025	9606.ENSP00000301141	-1.CID100029025	0	0	0	0	0	0	0.7	0	0	0.7	3-ketoacyl-CoA thiolase	Acaa1a/Acaa1b	P21775/P07871
ACACA	TP53	linalool	1846083	-6549	9606.ENSP00000269305	-1.CID000006549	0	0	0	0	0	0	0.7	0	0	0.7	Acetyl-CoA carboxylase 1	ACACA	Q13085
ACADM	TNF	stigmasterol	1860103	-5280794	9606.ENSP00000398698	-1.CID005280794	0	0	0	0	0	0	0.7	0	0	0.7	Medium-chain specific acyl-CoA dehydrogenase, mitochondrial	ACADM	P11310
ACADS	SLCO1B1	stigmasterol	1844479	-5280794	9606.ENSP00000256958	-1.CID005280794	0	0	0	0	0	0	0.7	0	0	0.7	Acyl-CoA dehydrogenase, short-chain specific	ACADS	P16219
ACADSB	IL8	stigmasterol	1848852	-5280794	9606.ENSP00000306512	-1.CID005280794	0	0	0	0	0	0	0.7	0	0	0.7	Short/branched chain specific acyl-CoA dehydrogenase, mitochondrial	ACADSB	P45954
ACAT1	IL10	stigmasterol	1860958	-5280794	9606.ENSP00000412237	-1.CID005280794	0	0	0	0	0	0	0.7	0	0	0.7	Acetyl-CoA acetyltransferase	ACAT1 /ACAT12	P24752/P42765
accD_1	NR1I2	tributyl p.hat.	1851892	-100031357	9606.ENSP00000336528	-1.CID100031357	0	0	0	0	0	0	0.7	0	0	0.7	Methylmalonyl-CoA carboxyltransferase 12S subunit	accD_1	A0A376HUQ4
ACHE	AR	tributyl p.hat.	1856164	-100031357	9606.ENSP00000363822	-1.CID100031357	0	0	0	0	0	0	0.7	0	0	0.7	Acetylcholinesterase	ACHE	P22303
ACO2	NR3C1	tributyl p.hat.	1843294	-100031357	9606.ENSP00000231509	-1.CID100031357	0	0	0	0	0	0	0.7	0	0	0.7	Aconitate hydratase 2	ACO2	Q99798
ACOX1	CA2	vanillin	1846958	-100001183	9606.ENSP00000285379	-1.CID100001183	0	0	0	0	0	0	0.7	0	0	0.7	Peroxisomal acyl-coenzyme A oxidase 1	ACOX1	Q15067
ACP3	CA1	vanillin	1844408	-100001183	9606.ENSP00000256119	-1.CID100001183	0	0	0	0	0	0	0.7	0	0	0.7	Prostatic acid phosphatase	ACP3	P15309
ACSM1	CYP1B1	isopimpinellin	1844805	-100068079	9606.ENSP00000260630	-1.CID100068079	0	0	0	0	0	0	0.7	0	0	0.7	Medium-chain-fatty-acid--CoA ligase	ACSM1	Q08AH1
actIII	NR1I2	isopimpinellin	1851892	-100068079	9606.ENSP00000336528	-1.CID100068079	0	0	0	0	0	0	0.7	0	0	0.7	Putative ketoacyl reductase	actIII	P16544
ADCY1	MPO	syringic acid	1843011	-100010742	9606.ENSP00000225275	-1.CID100010742	0	0	0	0	0	0	0.7	0	0	0.7	Adenylate cyclase	ADCY1-ADCY10
ADH1A	DHFR	syringic acid	1859928	-100010742	9606.ENSP00000396308	-1.CID100010742	0	0	0	0	0	0	0.7	0	0	0.7	Alcohol dehydrogenase 1A	ADH1A	P07327
ADH1B	CYP1A2	estragole	1852534	-100008815	9606.ENSP00000342007	-1.CID100008815	0	0	0	0	0	0	0.7	0	0	0.7	Alcohol dehydrogenase 1B	ADH1B	P00325
ADH1C	CYP2E1	estragole	1844175	-100008815	9606.ENSP00000252945	-1.CID100008815	0	0	0	0	0	0	0.7	0	0	0.7	Alcohol dehydrogenase 1C	ADH1C	P00326
ADH4	CYP2A6	estragole	1848249	-100008815	9606.ENSP00000301141	-1.CID100008815	0	0	0	0	0	0	0.7	0	0	0.7	Alcohol dehydrogenase 4	ADH4	P08319
ADH7	ABCG5	stigmasterol	1844808	-5280794	9606.ENSP00000260645	-1.CID005280794	0	0	0	0	0	0	0.15	0.67	0	0.711	Alcohol dehydrogenase class 4 mu/sigma chain	ADH7	P40394
ADRA1A	CES2	benzaldehyde	1849987	-100000240	9606.ENSP00000317842	-1.CID100000240	0	0	0	0	0	0	0	0.713	0	0.713	Alpha-1A adrenergic receptor	ADRA1A	P35348
ADRA1B	ALDH2	benzaldehyde	1844978	-100000240	9606.ENSP00000261733	-1.CID100000240	0	0	0	0	0	0	0.7	0.121	0	0.728	Alpha-1B adrenergic receptor	ADRA1B	P35368
ADRA1D	ACO2	isoferulic acid	1842572	-736186	9606.ENSP00000216254	-1.CID000736186	0	0	0	0	0	0	0	0.729	0	0.729	Alpha-1D adrenergic receptor	ADRA1D	P25100
ADRA2A	UGT1A3	vanillin	1861363	-100001183	9606.ENSP00000418532	-1.CID100001183	0	0	0	0	0	0	0.7	0.15	0	0.737	Alpha-2A adrenergic receptor	ADRA2A	P08913
ADRA2B	UGT1A7	vanillin	1855901	-100001183	9606.ENSP00000362525	-1.CID100001183	0	0	0	0	0	0	0.7	0.15	0	0.737	Alpha-2B adrenergic receptor	ADRA2B	P18089
ADRA2C	UGT1A8	vanillin	1855905	-100001183	9606.ENSP00000362549	-1.CID100001183	0	0	0	0	0	0	0.7	0.157	0	0.739	Alpha-2C adrenergic receptor	ADRA2C	P18825
ADRB1	UGT1A10	vanillin	1852746	-100001183	9606.ENSP00000343838	-1.CID100001183	0	0	0	0	0	0	0.7	0.157	0	0.739	Beta-1 adrenergic receptor	ADRB1	P08588
ADRB2	CYP7A1	sitosterol	1848316	-222284	9606.ENSP00000301645	-1.CID000222284	0	0	0	0	0	0	0	0.771	0	0.771	Beta-2 adrenergic receptor	ADRB2	P07550
ADSS1	BCMO1	diphenylamine	1844575	-100011486	9606.ENSP00000258168	-1.CID100011486	0	0	0	0	0	0	0	0.786	0	0.786	Adenylosuccinate synthetase isozyme 1	ADSS1	Q8N142
AFG3L2	NOS1	linalool	1852004	-6549	9606.ENSP00000337459	-1.CID000006549	0	0	0	0	0	0	0	0.786	0	0.786	Adenylosuccinate synthetase	ADSS1/ADSS2	Q8N142/P30520
AGTR1	HMGB1	tanshinone IIA	1852653	-164676	9606.ENSP00000343040	-1.CID000164676	0	0	0	0	0	0	0	0.786	0	0.786	AFG3-like protein 2	AFG3L2	Q9Y4W6
AGXT	EDN1	tanshinone IIA	1857019	-164676	9606.ENSP00000368683	-1.CID000164676	0	0	0	0	0	0	0	0.786	0	0.786	Type-1 angiotensin II receptor	AGTR1	P30556
AGXT2	NOS2	sesamin	1850906	-72307	9606.ENSP00000327251	-1.CID000072307	0	0	0	0	0	0	0	0.789	0	0.789	Serine--pyruvate aminotransferase	AGXT	P21549
AHCY	MMP1	benzaldehyde	1850481	-100000240	9606.ENSP00000322788	-1.CID100000240	0	0	0	0	0	0	0	0.8	0	0.8	Alanine--glyoxylate aminotransferase 2, mitochondrial	AGXT2	Q9BYV1
AICDA	CCND1	sesamin	1843117	-72307	9606.ENSP00000227507	-1.CID000072307	0	0	0	0	0	0	0	0.8	0	0.8	Adenosylhomocysteinase	AHCY	P23526
AKR1B1	NR1I2	sesamin	1851892	-72307	9606.ENSP00000336528	-1.CID000072307	0	0	0	0	0	0	0	0.8	0	0.8	Cytosine deaminase	AICDA	Q9GZX7
ALAD	TYR	sesamin	1845331	-72307	9606.ENSP00000263321	-1.CID000072307	0	0	0	0	0	0	0	0.8	0	0.8	Aldose reductase	AKR1B1	P15121
Alas1	PPARA	sesamin	1845205	-72307	9606.ENSP00000262735	-1.CID000072307	0	0	0	0	0	0	0	0.8	0	0.8	Delta-aminolevulinic acid dehydratase	ALAD	P13716
ALAS2	CYP3A4	sesamin	1852052	-72307	9606.ENSP00000337915	-1.CID000072307	0	0	0	0	0	0	0	0.8	0	0.8	5-aminolevulinate synthase, nonspecific, mitochondrial	Alas1	P13195
aldA	RUNX2	sesamin	1855482	-72307	9606.ENSP00000360493	-1.CID000072307	0	0	0	0	0	0	0	0.8	0	0.8	5-aminolevulinate synthase, erythroid-specific, mitochondrial	ALAS2	P22557
ALDH1B1	UGT1A6	sesamin	1848501	-72307	9606.ENSP00000303174	-1.CID000072307	0	0	0	0	0	0	0	0.8	0	0.8	Lactaldehyde dehydrogenase	aldA	P25553
ALDH2	CHRM3	liriodenine	1844372	-100010144	9606.ENSP00000255380	-1.CID100010144	0	0	0	0	0	0	0.8	0	0	0.8	Aldehyde dehydrogenase X, mitochondrial	ALDH1B1	P30837
ALDH4A1	TP53	liriodenine	1846083	-100010144	9606.ENSP00000269305	-1.CID100010144	0	0	0	0	0	0	0	0.8	0	0.8	Aldehyde dehydrogenase, mitochondrial	ALDH2	P05091
ALDH5A1	CASP1	imperatorin	1860827	-100010212	9606.ENSP00000410076	-1.CID100010212	0	0	0	0	0	0	0	0.8	0	0.8	1-pyrroline-5-carboxylate dehydrogenase	ALDH4A1	P30038
ALDH9A1	CYP3A4	1,8-cineole	1852052	-100002758	9606.ENSP00000337915	-1.CID100002758	0	0	0	0	0	0	0.8	0	0	0.8	Delta-1-pyrroline-5-carboxylate dehydrogenase, mitochondrial	ALDH4A1	P30038
Aldoa	HIF1A	ligustrazine	1852062	-100014296	9606.ENSP00000338018	-1.CID100014296	0	0	0	0	0	0	0	0.8	0	0.8	Succinate semialdehyde dehydrogenase, mitochondrial	ALDH5A1	P51649
algD	IL8	ligustrazine	1848852	-100014296	9606.ENSP00000306512	-1.CID100014296	0	0	0	0	0	0	0	0.8	0	0.8	4-trimethylaminobutyraldehyde dehydrogenase	ALDH9A1	P49189
allC	ADIPOQ	camphene	1850277	-6616	9606.ENSP00000320709	-1.CID000006616	0	0	0	0	0	0	0	0.8	0	0.8	Gamma-aminobutyraldehyde dehydrogenase	ALDH9A1	P49189
ALOX5	NR0B2	tanshinone IIA	1844279	-164676	9606.ENSP00000254227	-1.CID000164676	0	0	0	0	0	0	0	0.8	0	0.8	Fructose-bisphosphate aldolase A	Aldoa	P04075
ALPL	PTPN3	tanshinone IIA	1856139	-164676	9606.ENSP00000363667	-1.CID000164676	0	0	0	0	0	0	0	0.8	0	0.8	GDP-mannose 6-dehydrogenase	algD	P11759
alr	CCND1	tanshinone IIA	1843117	-164676	9606.ENSP00000227507	-1.CID000164676	0	0	0	0	0	0	0	0.8	0	0.8	Allantoate amidohydrolase	allC	P77425
AMD1	ATF3	tanshinone IIA	1852803	-164676	9606.ENSP00000344352	-1.CID000164676	0	0	0	0	0	0	0	0.8	0	0.8	Arachidonate 5-lipoxygenase	ALOX5	P48999
AMY2A	ICAM1	sitosterol	1845628	-222284	9606.ENSP00000264832	-1.CID000222284	0	0	0	0	0	0	0	0.8	0	0.8	Alkaline phosphatase	ALPL	P05186
ANXA1	SI	isoferulic acid	1845536	-736186	9606.ENSP00000264382	-1.CID000736186	0	0	0	0	0	0	0	0.8	0	0.8	Alanine racemase	alr	P10724
Apaf1	MMP9	vanillin	1855661	-100001183	9606.ENSP00000361405	-1.CID100001183	0	0	0	0	0	0	0	0.8	0	0.8	S-adenosylmethionine decarboxylase proenzyme	AMD1	P17707
apr	KCNK3	vanillin	1848825	-100001183	9606.ENSP00000306275	-1.CID100001183	0	0	0	0	0	0	0	0.8	0	0.8	Pancreatic alpha-amylase	AMY2A	P04746
AR	CCL16	syringic acid	1847399	-100010742	9606.ENSP00000293275	-1.CID100010742	0	0	0	0	0	0	0	0.8	0	0.8	Annexin A1	ANXA1	Q92108
araC	ABCG8	stigmasterol	1846242	-5280794	9606.ENSP00000272286	-1.CID005280794	0	0	0	0	0	0	0.15	0.785	0	0.811	Apoptotic protease-activating factor 1	Apaf1	O88879
ARF1	ABCB11	sitosterol	1845420	-222284	9606.ENSP00000263817	-1.CID000222284	0	0	0	0	0	0	0	0.815	0	0.815	Subtilisin BPN'	apr	P00782
ARF6	UGT1A1	sesamin	1848677	-72307	9606.ENSP00000304845	-1.CID000072307	0	0	0	0	0	0	0	0.815	0	0.816	Androgen receptor	AR	Q9TT90
Arg1	SREBF1	sitosterol	1853255	-222284	9606.ENSP00000348069	-1.CID000222284	0	0	0	0	0	0	0	0.815	0	0.816	Arabinose operon regulatory protein	araC	P0A9E0
arnA	BCHE	terpinen-4-ol	1845535	-11230	9606.ENSP00000264381	-1.CID000011230	0	0	0	0	0	0	0	0.818	0	0.818	ADP-ribosylation factor 1	ARF1	P84077
aroG	CASP3	sitosterol	1849375	-222284	9606.ENSP00000311032	-1.CID000222284	0	0	0	0	0	0	0	0.818	0	0.818	ADP-ribosylation factor 6	ARF6	P62330
aroM	TRPV3	vanillin	1863623	-100001183	9606.ENSP00000461518	-1.CID100001183	0	0	0	0	0	0	0	0.818	0	0.818	Arginase	Arg1/Arg2	Q61176/O08701
asd	MMP2	tanshinone IIA	1842719	-164676	9606.ENSP00000219070	-1.CID000164676	0	0	0	0	0	0	0	0.822	0	0.822	Bifunctional polymyxin resistance protein arnA	arnA	P77398
ASL	TRPA1	1,8-cineole	1845090	-100002758	9606.ENSP00000262209	-1.CID100002758	0	0	0	0	0	0	0	0.837	0	0.837	Phospho-2-dehydro-3-deoxyheptonate aldolase	aroG	O53512
ASRGL1	ALDH3A1	benzaldehyde	1843050	-100000240	9606.ENSP00000225740	-1.CID100000240	0	0	0	0	0	0	0.7	0.486	0	0.841	3-phosphoshikimate 1-carboxyvinyltransferase	aroM	A1CP85
Ass1	DHCR24	sitosterol	1855451	-222284	9606.ENSP00000360316	-1.CID000222284	0	0	0	0	0	0	0.8	0.231	0	0.841	Aspartate-semialdehyde dehydrogenase	asd	P0A9Q9
astA	APOE	sitosterol	1844127	-222284	9606.ENSP00000252486	-1.CID000222284	0	0	0	0	0	0	0	0.872	0	0.872	Argininosuccinate lyase	ASL	P04424
ATP2C1	ABCG8	campesterol	1846242	-173183	9606.ENSP00000272286	-1.CID000173183	0	0	0	0	0	0	0	0.879	0	0.879	Isoaspartyl dipeptidase	ASRGL1	Q7L266
ATP5F1A	ABCG5	sitosterol	1844808	-222284	9606.ENSP00000260645	-1.CID000222284	0	0	0	0	0	0	0	0.879	0	0.879	Argininosuccinate synthase	Ass1	P00966
atsA	ABCA1	stigmasterol	1856172	-5280794	9606.ENSP00000363868	-1.CID005280794	0	0	0	0	0	0	0	0.88	0	0.88	Arginine N-succinyltransferase subunit alpha	astA	P80357
azoR	TAS2R38	coumarin	1862491	-100000323	9606.ENSP00000448219	-1.CID100000323	0	0	0	0	0	0	0.9	0	0	0.9	Calcium-transporting ATPase type 2C member 1	ATP2C1	P98194
BCHE	MTRNR2L2	coumarin	1864056	-100000323	9606.ENSP00000468991	-1.CID100000323	0	0	0	0	0	0	0.9	0	0	0.9	ATP synthase subunit alpha, mitochondrial	ATP5F1A	P25705
BCL2	S1PR2	coumarin	1863970	-100000323	9606.ENSP00000466933	-1.CID100000323	0	0	0	0	0	0	0.9	0	0	0.9	Arylsulfatase	atsA	P15289
bg1	TAS2R20	coumarin	1862186	-100000323	9606.ENSP00000441624	-1.CID100000323	0	0	0	0	0	0	0.9	0	0	0.9	FMN-dependent NADH-azoreductase	azoR	P41407
BHMT	TAS2R30	coumarin	1862277	-100000323	9606.ENSP00000444736	-1.CID100000323	0	0	0	0	0	0	0.9	0	0	0.9	Cholinesterase	BCHE	P06276
BHMT2	TAS2R14	coumarin	1862199	-100000323	9606.ENSP00000441949	-1.CID100000323	0	0	0	0	0	0	0.9	0	0	0.9	Apoptosis regulator Bcl-2	BCL2	P10415
bioA	RGS6	coumarin	1862736	-100000323	9606.ENSP00000451030	-1.CID100000323	0	0	0	0	0	0	0.9	0	0	0.9	Beta-glucanase	bg1	P27051
bioH	CXCR4	coumarin	1859216	-100000323	9606.ENSP00000386884	-1.CID100000323	0	0	0	0	0	0	0.9	0.101	0	0.907	Betaine--homocysteine S-methyltransferase 1	BHMT	Q93088
bla	HSD3B2	campesterol	1855019	-173183	9606.ENSP00000358424	-1.CID000173183	0	0	0	0	0	0	0.9	0.113	0	0.908	Betaine--homocysteine S-methyltransferase 2	BHMT2	Q9H2M3
blaC	NPY1R	coumarin	1854180	-100000323	9606.ENSP00000354652	-1.CID100000323	0	0	0	0	0	0	0.9	0.126	0	0.91	Adenosylmethionine-8-amino-7-oxononanoate aminotransferase	bioA	P9WQ81
blaL1	TRPM8	1,8-cineole	1850596	-100002758	9606.ENSP00000323926	-1.CID100002758	0	0	0	0	0	0	0	0.918	0	0.918	Carboxylesterase bioH	bioH	P13001
BMY1	DHCR24	campesterol	1855451	-173183	9606.ENSP00000360316	-1.CID000173183	0	0	0	0	0	0	0.9	0.229	0	0.92	Beta-lactamase OXA-2	bla	P0A1V8
bphB	ABCG8	sitosterol	1846242	-222284	9606.ENSP00000272286	-1.CID000222284	0	0	0	0	0	0	0	0.92	0	0.92	Beta-lactamase	blaC	P9WKD3
bphC	ADH1A	phenylacetalde.	1773815	-100000998	9544.ENSMMUP00000024652	-1.CID100000998	0	0	0	0	0	0	0.894	0.288	0	0.922	Metallo-beta-lactamase L1	blaL1	A0A0U5DW25
bphD	ADH4	phenylacetalde.	1768132	-100000998	9544.ENSMMUP00000014482	-1.CID100000998	0	0	0	0	0	0	0.894	0.288	0	0.922	Beta-amylase	BMY1	P10538
budB	ADH6	phenylacetalde.	1771763	-100000998	9544.ENSMMUP00000021004	-1.CID100000998	0	0	0	0	0	0	0.896	0.288	0	0.923	Cis-2,3-dihydrobiphenyl-2,3-diol dehydrogenase	bphB	P47227
budC	NOS3	sesamin	1847875	-72307	9606.ENSP00000297494	-1.CID000072307	0	0	0	0	0	0	0	0.925	0	0.925	Biphenyl-2,3-diol 1,2-dioxygenase	bphC	P47228
buk2	SREBF2	sitosterol	1854125	-222284	9606.ENSP00000354476	-1.CID000222284	0	0	0	0	0	0	0	0.926	0	0.926	2-hydroxy-6-oxo-6-phenylhexa-2,4-dienoate hydrolase	bphD	P47229
C8G	TYR	4-hydroxyaniso.	1845331	-100009015	9606.ENSP00000263321	-1.CID100009015	0	0	0	0	0	0	0.9	0.423	0	0.94	Acetolactate synthase, catabolic	budB	Q04524
CA1	FADS2	linoleic acid	1846592	-5280450	9606.ENSP00000278840	-1.CID005280450	0	0	0	0	0	0	0.9	0.59	0	0.957	Acetoin(diacetyl) reductase	budC	Q48436
CA13	ALOX15B	linoleic acid	1857168	-5280450	9606.ENSP00000369530	-1.CID005280450	0	0	0	0	0	0	0.8	0.809	0	0.96	Probable butyrate kinase 2	buk2	Q9X278
CA2	ALDH1A3	phenylacetalde.	1764996	-100000998	9544.ENSMMUP00000008761	-1.CID100000998	0	0	0	0	0	0	0.962	0	0	0.962	Complement component C8 gamma chain	C8G	P07360
CA3	TP53	resveratrol	1846083	-445154	9606.ENSP00000269305	-1.CID000445154	0	0	0	0	0	0	0.7	0.887	0	0.965	Carbonic anhydrase I	CA1	P00915
CACNA2D1	ADH7	acetaldehyde	1861470	-100000177	9606.ENSP00000420269	-1.CID100000177	0	0	0	0	0	0	0.9	0.697	0	0.968	Carbonic anhydrase 13	CA13	Q8N1Q1
CAD	ALDH1A1	acetaldehyde	1847903	-100000177	9606.ENSP00000297785	-1.CID100000177	0	0	0	0	0	0	0.9	0.702	0	0.969	Carbonic anhydrase II	CA2	P00918
CALCR	AKT1	resveratrol	1846136	-445154	9606.ENSP00000270202	-1.CID000445154	0	0	0	0	0	0	0.7	0.908	0	0.971	Carbonic anhydrase 3	CA3	P07451
CALM1	SIRT3	resveratrol	1857564	-445154	9606.ENSP00000372191	-1.CID000445154	0	0	0	0	0	0	0.7	0.907	0	0.971	Voltage-dependent calcium channel subunit alpha-2/delta-1	CACNA2D1	P54289
camC	ALDH3B1	phenylacetalde.	1777069	-100000998	9544.ENSMMUP00000030523	-1.CID100000998	0	0	0	0	0	0	0.967	0.152	0	0.971	Dihydroorotase	CAD	P27708
CarC	ALDH3B2	acetaldehyde	1844353	-100000177	9606.ENSP00000255084	-1.CID100000177	0	0	0	0	0	0	0.9	0.732	0	0.972	Calcitonin receptor	CALCR	P30988
CASK	ADH1A	acetaldehyde	1842451	-100000177	9606.ENSP00000209668	-1.CID100000177	0	0	0	0	0	0	0.9	0.74	0	0.973	Calmodulin	CALM1/CALM2/CALM3
CAT	ALB	acetaldehyde	1847637	-100000177	9606.ENSP00000295897	-1.CID100000177	0	0	0	0	0	0.8	0	0.875	0	0.974	Cytochrome P450-cam	camC	P00183
catA	ALOX15	linoleic acid	1847434	-5280450	9606.ENSP00000293761	-1.CID005280450	0	0	0	0	0	0	0.9	0.782	0	0.977	CarC	CarC	P35352
catE	PTGS1	resveratrol	1854170	-445154	9606.ENSP00000354612	-1.CID000445154	0	0	0	0	0	0.365	0.8	0.841	0	0.978	Peripheral plasma membrane protein CASK	CASK	O14936
Cbr1	ACSL4	linoleic acid	1852250	-5280450	9606.ENSP00000339787	-1.CID005280450	0	0	0	0	0	0	0.9	0.8	0	0.979	Catalase	CAT	P04040
CBS	SDC4	linoleic acid	1855743	-5280450	9606.ENSP00000361818	-1.CID005280450	0	0	0	0	0	0	0.9	0.8	0	0.979	Catechol 1,2-dioxygenase	catA	P07773
CCL2	ALDH3A1	phenylacetalde.	1761032	-100000998	9544.ENSMMUP00000001771	-1.CID100000998	0	0	0	0	0	0	0.977	0.163	0	0.98	Catechol 2,3-dioxygenase	catE	P54721
CCND1	PPARGC1A	linoleic acid	1845634	-5280450	9606.ENSP00000264867	-1.CID005280450	0	0	0	0	0	0	0.9	0.815	0	0.98	Carbonyl reductase [NADPH] 1	Cbr1	P48758
CD80	PTGS2	resveratrol	1854602	-445154	9606.ENSP00000356438	-1.CID000445154	0	0	0	0	0	0.349	0.8	0.864	0	0.981	Cystathionine beta-synthase	CBS	P35520
CDC25B	ANGPTL4	linoleic acid	1848295	-5280450	9606.ENSP00000301455	-1.CID005280450	0	0	0	0	0	0	0.9	0.818	0	0.981	C-C motif chemokine 2	CCL2	P13500
c-des	APOA1	linoleic acid	1843442	-5280450	9606.ENSP00000236850	-1.CID005280450	0	0	0	0	0	0	0.9	0.818	0	0.981	G1/S-specific cyclin D1	CCND1	P24385
CDK1	SIRT5	resveratrol	1857002	-445154	9606.ENSP00000368552	-1.CID000445154	0	0	0	0	0	0.8	0	0.92	0	0.983	T-lymphocyte activation antigen CD80	CD80	P33681
CDK2	ADH1B	acetaldehyde	1848863	-100000177	9606.ENSP00000306606	-1.CID100000177	0	0	0	0	0	0	0.9	0.853	0	0.984	M-phase inducer phosphatase 2	CDC25B	P30305
CDK4	ACO1	isoferulic acid	1849180	-736186	9606.ENSP00000309477	-1.CID000736186	0	0	0	0	0	0	0	0.984	0	0.984	L-cysteine/cystine lyase C-DES	c-des	Q9ZHG9
CDK6	NOS3	resveratrol	1847875	-445154	9606.ENSP00000297494	-1.CID000445154	0	0	0	0	0	0	0.7	0.959	0	0.987	Cell division control protein 2 homolog	CDK1	P06493
CDK7	APP	carboxy	1846936	-283	9606.ENSP00000284981	-1.CID000000283	0	0	0	0	0	0.8	0.9	0.4	0	0.987	Cell division protein kinase 2	CDK2	O61847
CDO1	FABP4	linoleic acid	1844407	-5280450	9606.ENSP00000256104	-1.CID005280450	0	0	0	0	0	0.839	0.9	0.288	0	0.987	Cell division protein kinase 4	CDK4	P11802
cefE	ALDH1B1	acetaldehyde	1856733	-100000177	9606.ENSP00000366927	-1.CID100000177	0	0	0	0	0	0	0.9	0.888	0	0.988	Cell division protein kinase 6	CDK6	Q00534
CELA1	FFAR2	carboxy	1843823	-283	9606.ENSP00000246549	-1.CID000000283	0	0	0	0	0	0	0.9	0.887	0	0.988	Cell division protein kinase 7	CDK7	P50613
CES1	MAOB	phenylacetalde.	1774358	-100000998	9544.ENSMMUP00000025615	-1.CID100000998	0	0	0	0	0	0	0.989	0	0	0.989	Cysteine dioxygenase type 1	CDO1	Q16878
CES2	MAOA	phenylacetalde.	1774357	-100000998	9544.ENSMMUP00000025612	-1.CID100000998	0	0	0	0	0	0	0.989	0	0	0.989	Deacetoxycephalosporin C synthetase	cefE	P18548
CHEK1	FFAR1	carboxy	1843825	-283	9606.ENSP00000246553	-1.CID000000283	0	0	0	0	0	0	0.9	0.896	0	0.989	Elastase 1	CELA1	Q9UNI1
CHKB	UCP3	carboxy	1850575	-283	9606.ENSP00000323740	-1.CID000000283	0	0	0	0	0	0	0.9	0.908	0	0.99	Carboxylesterase	CES1	P23141
chqB	UCP2	carboxy	1849487	-283	9606.ENSP00000312029	-1.CID000000283	0	0	0	0	0	0	0.9	0.905	0	0.99	Carboxylesterase 2	CES2	O00748
CHRM1	UCP1	carboxy	1845264	-283	9606.ENSP00000262999	-1.CID000000283	0	0	0	0	0	0	0.9	0.904	0	0.99	Serine/threonine-protein kinase Chk1	CHEK1	CHEK1
CHRM2	PPARG	resveratrol	1847090	-445154	9606.ENSP00000287820	-1.CID000445154	0	0	0	0	0	0.8	0.7	0.861	0	0.991	Choline/ethanolamine kinase [Includes: Choline kinase beta	CHKB	Q9Y259
CHRM3	ESR1	resveratrol	1842435	-445154	9606.ENSP00000206249	-1.CID000445154	0	0	0	0	0	0.8	0.7	0.861	0	0.991	Hydroxyquinol 1,2-dioxygenase	chqB	Q5PXQ6
CHRM4	PNLIP	carboxy	1854981	-283	9606.ENSP00000358223	-1.CID000000283	0	0	0	0	0	0	0.9	0.916	0	0.991	Muscarinic acetylcholine receptor M1	CHRM1	P11229
CHRM5	FABP4	carboxy	1844407	-283	9606.ENSP00000256104	-1.CID000000283	0	0	0	0	0	0	0.9	0.915	0	0.991	Muscarinic acetylcholine receptor M2	CHRM2	P08172
CHRNA2	PPARA	linoleic acid	1845205	-5280450	9606.ENSP00000262735	-1.CID005280450	0	0	0	0	0	0.232	0.9	0.902	0	0.992	Muscarinic acetylcholine receptor M3	CHRM3	P20309
CHRNA7	SIRT1	resveratrol	1842473	-445154	9606.ENSP00000212015	-1.CID000445154	0	0	0	0	0	0.091	0.8	0.967	0	0.993	Muscarinic acetylcholine receptor M4	CHRM4	P08173
CKB	GCG	carboxy	1859292	-283	9606.ENSP00000387662	-1.CID000000283	0	0	0	0	0	0	0.9	0.932	0	0.993	Muscarinic acetylcholine receptor M5	CHRM5	P08912
CKM	CYP2A6	coumarin	1848249	-100000323	9606.ENSP00000301141	-1.CID100000323	0	0	0	0	0	0.8	0.9	0.817	0	0.996	Neuronal acetylcholine receptor subunit alpha-2	CHRNA2	Q15822
clpA	AOC3	phenylacetalde.	1761444	-100000998	9544.ENSMMUP00000002488	-1.CID100000998	0	0	0	0	0	0.618	0.989	0.199	0	0.996	Neuronal acetylcholine receptor protein, alpha-7 chain	CHRNA7	P36544
CLYBL	AOC2	phenylacetalde.	1761443	-100000998	9544.ENSMMUP00000002487	-1.CID100000998	0	0	0	0	0	0.618	0.989	0.199	0	0.996	Creatine kinase B-type	CKB	P12277
cmaA2	LPL	carboxy	1849220	-283	9606.ENSP00000309757	-1.CID000000283	0	0	0	0	0	0	0.9	0.969	0	0.996	Creatine kinase M-type	CKM	P06732
CMBL	ALDH3A2	acetaldehyde	1852975	-100000177	9606.ENSP00000345774	-1.CID100000177	0	0	0	0	0	0	0.9	0.98	0	0.998	ATP-dependent Clp protease ATP-binding subunit clpA	clpA	P0ABH9
CMTR21	ALDH3A1	acetaldehyde	1843050	-100000177	9606.ENSP00000225740	-1.CID100000177	0	0	0	0	0	0	0.9	0.98	0	0.998	Citrate lyase beta subunit-like protein	CLYBL	Q8N0X4
coaBC	ALDH2	acetaldehyde	1844978	-100000177	9606.ENSP00000261733	-1.CID100000177	0	0	0	0	0	0	0.9	0.984	0	0.998	Cyclopropane-fatty-acyl-phospholipid synthase 2	cmaA2	A0A2X1T5L4
cobT	MCL1	quercetin	1854935	-105280343	9606.ENSP00000358022	-1.CID105280343	0	0	0	0	0	0	0.7	0.959	0	0.987	Carboxymethylenebutenolidase	CMBL	Q96DG6
COL1A1	CYP1B1	quercetin	1844805	-105280343	9606.ENSP00000260630	-1.CID105280343	0	0	0	0	0	0.52	0.7	0.838	0	0.975	Cap-specific mRNA	CMTR21/CMTR2	Q8N1G2/Q8IYT2
COL2A1	HCK	quercetin	1856392	-105280343	9606.ENSP00000365012	-1.CID105280343	0	0	0	0	0	0.851	0.8	0	0	0.969	Phosphopantothenoylcysteine decarboxylase	coaBC	Q58323
COL3A1	PIM1	quercetin	1855921	-105280343	9606.ENSP00000362608	-1.CID105280343	0	0	0	0	0	0.851	0.8	0	0	0.969	Nicotinate-nucleotide--dimethylbenzimidazole phosphoribosyltransferase	cobT	Q05603
COX5A	SLC2A2	quercetin	1850555	-105280343	9606.ENSP00000323568	-1.CID105280343	0	0	0	0	0	0	0.7	0.887	0	0.965	Collagen alpha-1(I) chain	COL1A1	P02452
CPA1	CYP2C8	quercetin	1855452	-105280343	9606.ENSP00000360317	-1.CID105280343	0	0	0	0	0	0	0.8	0.826	0	0.964	Collagen alpha-1(II) chain	COL2A1	P02458
CPT1A	CYP1A1	quercetin	1857086	-105280343	9606.ENSP00000369050	-1.CID105280343	0	0	0	0	0	0.22	0.7	0.853	0	0.963	Collagen alpha-1(III) chain	COL3A1	P02461
CRPPA	ATP5B	quercetin	1845043	-105280343	9606.ENSP00000262030	-1.CID105280343	0	0	0	0	0	0.794	0.8	0.114	0	0.961	Cytochrome c oxidase subunit 5A, mitochondrial	COX5A	P20674
cs1	STK17B	quercetin	1845442	-105280343	9606.ENSP00000263955	-1.CID105280343	0	0	0	0	0	0.8	0.8	0	0	0.958	Carboxypeptidase A1	CPA1	P15085
cslA	HIBCH	quercetin	1853891	-105280343	9606.ENSP00000352706	-1.CID105280343	0	0	0	0	0	0.8	0.8	0	0	0.958	Carnitine O-palmitoyltransferase I	CPT1A/CPT1B/CPT1C	P50416/Q92523/Q8TCG5
CTH																	2-C-methyl-D-erythritol 4-phosphate cytidylyltransferase	CRPPA	A4D126
CTLA4																	Clavaminate synthase 1	cs1	Q05581
CTNNB1																	Chondroitinase AC	cslA	Q59288
CTRB1																	Cystathionine gamma-lyase	CTH	P32929
CTSB																	Cytotoxic T-lymphocyte protein 4	CTLA4	P16410
CTSD																	Beta-catenin	CTNNB1	B6V8E6
CTSL																	Chymotrypsinogen B	CTRB1	P17538
cumD																	Cathepsin B	CTSB	P07858
CYB5R4																	Cathepsin D	CTSD	P07339
cyp121																	Cathepsin L	CTSL	P07711
cyp167A1																	2-hydroxy-6-oxo-7-methylocta-2,4-dienoate hydrolase	cumD	P96965
CYP1A2																	Flavohemoprotein	CYB5R4	Q7L1T6
CYP2B6																	Cytochrome P450 121	cyp121	P9WPP7
CYP3A4																	Cytochrome P450 167A1	cyp167A1	Q9KIZ4
cysG																	Cytochrome P450 1A2	CYP1A2	Q5KQT6
dacA																	Cytochrome P450 2B6	CYP2B6	P20813
dadX																	Cytochrome P450 3A4	CYP3A4	P08684
DAK																	Siroheme synthase	cysG	P0AEA8
DAO																	D-alanyl-D-alanine carboxypeptidase	dacA/dacB /dacC	P0AEB2/P24228/P08506
DCD																	Alanine racemase, catabolic	dadX	P06191
dctD																	Dihydroxyacetone kinase	DAK	O74192
DCXR																	D-amino-acid oxidase	DAO	P14920
DDAH1																	1-aminocyclopropane-1-carboxylate deaminase	DCD	F4HYF3
DDAH2																	C4-dicarboxylate transport transcriptional regulatory protein dctD	dctD	P13632
ddh																	L-xylulose reductase	DCXR	Q7Z4W1
ddlB																	NG,NG-dimethylarginine dimethylaminohydrolase 1	DDAH1	O94760
DECR1																	NG,NG-dimethylarginine dimethylaminohydrolase 2	DDAH2	O94760
dhaA																	Meso-diaminopimelate D-dehydrogenase	ddh	P04964
DHODH																	D-alanine--D-alanine ligase B	ddlB	P07862
dkgA																	2,4-dienoyl-CoA reductase, mitochondrial	DECR1	Q16698
dlgD																	Haloalkane dehalogenase	dhaA	P0A3G2
DPP4																	Dihydroorotate dehydrogenase	DHODH	Q02127
DRD1																	2,5-diketo-D-gluconic acid reductase A	dkgA	P06632
DRD2																	2,3-diketo-L-gulonate reductase	dlgD	P37672
dtxR																	Dipeptidyl peptidase IV	DPP4	P27487
DUSP23																	Dopamine D1 receptor	DRD1	P21728
dxr																	D(2) dopamine receptor	DRD2	P14416
ECE1																	Diphtheria toxin repressor	dtxR	P0DJL7
ECI1																	Dual specificity protein phosphatase 23	DUSP23	Q9BVJ7
eco																	1-deoxy-D-xylulose 5-phosphate reductoisomerase	dxr	P45568
EDNRA																	Endothelin-converting enzyme 1	ECE1	P42892
EGF																	3,2-trans-enoyl-CoA isomerase, mitochondrial	ECI1	P23965
EGFR																	Ecotin	eco	P23827
EHHADH																	Endothelin-1 receptor	EDNRA	P25101
ELAC1																	Pro-epidermal growth factor	EGF	P01133
ENOPH1																	Epidermal growth factor receptor	EGFR	P00533
env																	Peroxisomal bifunctional enzyme	EHHADH	Q08426
EPHX1																	Ribonuclease Z	ELAC1/ELAC2	Q9H777/Q9BQ52
ERVK-9																	2,3-diketo-5-methylthiopentyl-1-phosphate enolase	ENOPH1	Q9UHY7
ESR1																	Surface protein A	env	P23064
ESR2																	Epoxide hydrolase	EPHX1/EPHX2/EPHX3/EPHX4	P07099/P34913/Q9H6B9/Q8IUS5
estB																	Gag-Pol polyprotein	ERVK-9	P63128
F10																	Estrogen receptor	ESR1	P03372
F13A1																	Estrogen receptor beta	ESR2	Q92731
F2																	Esterase EstB	estB	Q9KX40
F3																	Coagulation factor Xa	F10	P00742
F7																	Coagulation factor XIII A chain	F13A1	P00488
fabH																	Thrombin	F2	P00734
FARSB																	Tissue factor	F3	P13726
FASN																	Coagulation factor VII	F7	P08709
fbaA																	3-oxoacyl-[acyl-carrier-protein] synthase 3	fabH	P0A6R0
fbpA																	Phenylalanyl-tRNA synthetase beta chain	FARSB	Q9NSD9
fcbA1																	Fatty acid synthase	FASN	P49327
fcbB1																	Fructose-bisphosphate aldolase class 2	fbaA	P0AB71
fdhF																	Iron binding protein FbpA	fbpA	P35755
FDXR																	4-chlorobenzoyl CoA ligase	fcbA1/fcbA2	P86831/ P86832
FGF1																	4-chlorobenzoyl CoA dehalogenase	fcbB1/fcbB2	O85078/Q9LCU3
FGF2																	Formate dehydrogenase H	fdhF	P07658
FGFR3																	Ferredoxin reductase	FDXR	P22570
fhuA																	Heparin-binding growth factor 1	FGF1	P05230
fixL																	Heparin-binding growth factor 2	FGF2	P09038
FKBP1A																	Fibroblast growth factor receptor 3	FGFR3	P22607
fol1																	Ferrichrome-iron receptor	fhuA	P06971
FOLH1																	Sensor protein fixL	fixL	fixL
folP																	FK506-binding protein 1A	FKBP1A	P62942
fprA																	2-amino-4-hydroxy-6- hydroxymethyldihydropteridine pyrophosphokinase	fol1	P29251
frc																	Glutamate carboxypeptidase II	FOLH1	Q04609
frdA																	Dihydropteroate synthase	folP	Q51161
frdB																	NADPH-ferredoxin reductase fprA	fprA	P9WIQ3
fucA																	Formyl-coenzyme A transferase	frc	P69902
fucO																	Fumarate reductase flavoprotein subunit	frdA	P00363
fumC																	Fumarate reductase iron-sulfur subunit	frdB	P0AC47
G6PD																	L-fuculose phosphate aldolase	fucA	P0AB87
GABRA1																	Lactaldehyde reductase	fucO	P0A9S1
GABRA2																	Fumarate hydratase class II	fumC	P9WN93
GABRA3																	Glucose-6-phosphate 1-dehydrogenase	G6PD	P11413
GABRA5																	Gamma-aminobutyric acid receptor subunit alpha-1	GABRA1	P14867
GABRA6																	Gamma-aminobutyric-acid receptor alpha-2 subunit	GABRA2	P47869
GABRB3																	Gamma-aminobutyric-acid receptor alpha-3 subunit	GABRA3	P34903
gadA																	Gamma-aminobutyric-acid receptor alpha-5 subunit	GABRA5	P31644
GALE																	Gamma-aminobutyric-acid receptor subunit alpha-6	GABRA6	P16305
GALK1																	Gamma-aminobutyric-acid receptor subunit beta-3	GABRB3	P28472
GALT																	Glutamate decarboxylase alpha	gadA	P69908
GAMT																	UDP-glucose 4-epimerase	GALE	Q14376
GAPDH																	Galactokinase	GALK1	P51570
GARS1																	Galactose-1-phosphate uridylyltransferase	GALT	P07902
GART																	Guanidinoacetate N-methyltransferase	GAMT	Q14353
GATB																	Glyceraldehyde-3-phosphate dehydrogenase	GAPDH	P04406
GATM																	Glycyl-tRNA synthetase	GARS1	P41250
GCAT																	Glycinamide ribonucleotide formyltransferase	GART	Q71VH3
gcdA																	Probable glutamyl-tRNA(Gln) amidotransferase subunit B, mitochondrial	GATB	B4E0P2
GCLM																	Glycine amidinotransferase, mitochondrial	GATM	P50440
gdhB																	2-amino-3-ketobutyrate coenzyme A ligase, mitochondrial	GCAT	O75600
GET3																	Glutaconyl-CoA decarboxylase subunit alpha	gcdA	Q06700
GFOD1																	Glutamate--cysteine ligase regulatory subunit	GCLM	P48507
GJA1																	Quinoprotein glucose dehydrogenase-B	gdhB	P13650
GLB1																	Arsenical pump-driving ATPase	GET3	O43681
GLDC																	Glucose--fructose oxidoreductase	GFOD1 /GFOD2	Q9NXC2/Q3B7J2
glnA																	Gap junction alpha-1 protein	GJA1	P17302
glnG																	Beta-galactosidase	GLB1	P16278
GLO1																	Glycine dehydrogenase [decarboxylating], mitochondrial	GLDC	P23378
GLRA1																	Glutamine synthetase	glnA	P0A9C5
GLRA2																	Nitrogen regulation protein NR(I)	glnG	P0AFB8
GLRA3																	Lactoylglutathione lyase	GLO1	Q04760
glsA1																	Glycine receptor alpha-1 chain	GLRA1	P23415
GLUD1																	Glycine receptor subunit alpha-2	GLRA2	P23416
GLUD2																	Glycine receptor subunit alpha-3	GLRA3	O75311
glyA2																	Glutaminase 1	glsA1	P77454
GLYATL1																	Glutamate dehydrogenase 1, mitochondrial	GLUD1	P00367
GM2A																	Glutamate dehydrogenase 2, mitochondrial	GLUD2	P49448
GMDS																	SHMT2 protein	glyA2	P9WGI7
GNAT1																	Glycine N-acyltransferase-like protein 1	GLYATL1	Q969I3
GNMT																	Ganglioside GM2 activator	GM2A	P17900
GNPDA1																	GDP-mannose 4,6-dehydratase	GMDS	O60547
GOT1																	Guanine nucleotide-binding protein G(t) subunit alpha-1	GNAT1	P11488
GOT2																	Glycine N-methyltransferase	GNMT	Q14749
GPHN																	Glucosamine-6-phosphate deaminase 1	GNPDA1	P46926
GPI																	Aspartate aminotransferase, cytoplasmic	GOT1	P00504
GPT																	Aspartate aminotransferase, mitochondrial	GOT2	P00506
GPT2																	Gephyrin	GPHN	Q9NQX3
GRIA1																	Glucose-6-phosphate isomerase	GPI	P06744
GRIA2																	Alanine aminotransferase 1	GPT	P24298
GRIK2																	Alanine aminotransferase 2	GPT2	Q8TD30
GRIN1																	Glutamate receptor 1	GRIA1	P42261
GRIN2A																	Glutamate receptor 2	GRIA2	P42262
GRIN3A																	Glutamate receptor, ionotropic kainate 2	GRIK2	Q13002
GSK3B																	Glutamate [NMDA] receptor subunit zeta-1	GRIN1	Q05586
GSR																	Glutamate [NMDA] receptor subunit epsilon 1	GRIN2A	Q12879
GSTA1																	Glutamate [NMDA] receptor subunit 3A	GRIN3A	Q8TCU5
GSTA2																	Glycogen synthase kinase-3 beta	GSK3B	P49841
GSTA3																	Glutathione reductase, mitochondrial	GSR	P00390
GSTA5																	Glutathione S-transferase A1	GSTA1	P08263
GSTM1																	Glutathione S-transferase A2	GSTA2	P09210
GSTM2																	Glutathione S-transferase A3	GSTA3	Q16772
GSTM4																	Glutathione S-transferase A5	GSTA5	Q7RTV2
GSTP1																	Glutathione S-transferase Mu 1	GSTM1	P09488
GSTZ1																	Glutathione S-transferase Mu 2	GSTM2	P28161
gtfA																	Glutathione S-transferase Mu 4	GSTM4	Q03013
gudD																	Glutathione S-transferase P	GSTP1	P09211
Gusb																	Maleylacetoacetate isomerase	GSTZ1	O43708
gyrB																	Glycosyltransferase GtfA	gtfA	A1C3L9
HADHB																	Glucarate dehydratase	gudD	P0AES2
HAL																	Beta-glucuronidase	Gusb	P12265
HAO1																	DNA gyrase subunit B	gyrB	P0C559
HARS1																	Gyrase B	gyrB	P0AES6
hcp																	Trifunctional enzyme subunit beta, mitochondrial	HADHB	P55084
hdaH																	Histidine ammonia-lyase	HAL	P42357
HGF																	Hydroxyacid oxidase 1	HAO1	Q9UJM8
HIF1A																	Histidyl-tRNA synthetase	HARS1 /HARS2	P12081/P49590
hisB																	Hydroxylamine reductase	hcp	P75825
hisD																	Histone deacetylase-like amidohydrolase	hdaH	Q70I53
HMGCS1																	Hepatocyte growth factor	HGF	P14210
HMOX1																	Hypoxia-inducible factor 1-alpha	HIF1A	Q16665
hmp																	Histidinol-phosphate aminotransferase	hisB	A0A2P7QER9
hpcB																	Histidinol dehydrogenase	hisD	P10370
HPN																	HMG-CoA synthase	HMGCS1 /HMGCS2	Q01581/ P54868
HPRT																	3-hydroxy-3-methylglutaryl CoA synthase	HMGCS1/HMGCS2	Q01581/P54868
HPRT1																	Heme oxygenase 1	HMOX1	P09601
HSD17B1																	Flavohemoglobin	hmp	P39662
HSD17B8																	Homoprotocatechuate 2,3-dioxygenase	hpcB	Q05353
HSD3B2																	Serine protease hepsin	HPN	P05981
hsdA																	Hypoxanthine-guanine-xanthine phosphoribosyltransferase	HPRT	Q26997
HSP90AA1																	Hypoxanthine-guanine phosphoribosyltransferase	HPRT1	P00492
Hspa5																	Estradiol 17 beta-dehydrogenase 1	HSD17B1	P14061
Htr3a																	Estradiol 17-beta-dehydrogenase 8	HSD17B8	Q92506
hyl																	Steroid Delta-isomerase	HSD3B2	P26439
IARS2																	3alpha-hydroxysteroid dehydrogenase/carbonyl reductase	hsdA	P80702
ICL1																	Heat shock protein HSP 90	HSP90AA1/HSP90AB1	P07900/P08238
IDH1																	78 kDa glucose-regulated protein	Hspa5	P20029
IDI1																	5-hydroxytryptamine receptor 3A	Htr3a	P35563
IFNG																	Hyaluronate lyase	hyl	M4Y7M7
IGHG1																	Isoleucyl-tRNA synthetase, mitochondrial	IARS2	Q9NSE4
IKBKB																	Methylisocitrate lyase	ICL1	P28240
IL1R2																	Isocitrate dehydrogenase [NADP]	IDH1	O75874
IL2																	Isopentenyl-diphosphate Delta-isomerase	IDI1/IDI2	Q13907/Q9BXS1
IL6																	Interferon gamma	IFNG	P01579
inhA																	Ig gamma-1 chain C region	IGHG1	P01857
INSR																	Inhibitor of nuclear factor kappa B kinase beta subunit	IKBKB	O14920
IPMS1																	Interleukin-1 beta	IL1R2	P27930
ISPH																	Interleukin-2	IL2	P60568
ITGA2B																	Interleukin-6	IL6	P05231
ITGB1																	Enoyl-[acyl-carrier-protein] reductase [NADH]	inhA	P9WGR1
ITGB3																	Insulin receptor	INSR	P06213
JUN																	2-isopropylmalate synthase	IPMS1/IPMS2	Q9LPR4/Q9C550
kasA																	4-hydroxy-3-methylbut-2-enyl diphosphate reductase	ISPH	P62623
katE																	Integrin alpha-IIb	ITGA2B	P08514
katG																	Integrin beta-1	ITGB1	B0FYY4
katG																	Integrin beta-3	ITGB3	P05106
KCNH2																	Transcription factor AP-1	JUN	P05412
KCNMA1																	3-oxoacyl-[acyl-carrier-protein] synthase 1	kasA	P9WQD9
KDR																	Catalase HPII	katE	P21179
KIF5B																	Peroxidase/catalase	katG	P13029
KRAS																	Catalase/peroxidase	katG	P9WIE5
KYAT1																	Potassium voltage-gated channel subfamily H member 2	KCNH2	Q12809
KYNU																	Calcium-activated potassium channel subunit alpha 1	KCNMA1	Q12791
LAP3																	Vascular endothelial growth factor receptor 2	KDR	P35968
lat																	Kinesin heavy chain	KIF5B	P33176
LCMT1																	GTPase KRas	KRAS	P01116
LDHA																	Kynurenine--oxoglutarate transaminase 1	KYAT1	Q16773
LDHB																	Kynureninase	KYNU	Q16719
leuB																	Cytosol aminopeptidase	LAP3	P28838
LIGB																	Probable L-lysine-epsilon aminotransferase	lat	P9WQ77
lpdA																	Leucine carboxyl methyltransferase 1	LCMT1	Q9UIC8
LSC2																	L-lactate dehydrogenase A chain	LDHA	P00338
LTA4H																	L-lactate dehydrogenase B chain	LDHB	P07195
ltaA																	3-isopropylmalate dehydrogenase	leuB	Q58130
LTF																	Extradiol ring-cleavage dioxygenase	LIGB	Q949R4
lysA																	PROBABLE DIHYDROLIPOAMIDE DEHYDROGENASE LPDA	lpdA	A0A1N1U9P2
malH																	Succinyl-CoA ligase [ADP-forming] beta-chain, mitochondrial	LSC2	P53312
manA																	Leukotriene A-4 hydrolase	LTA4H	P09960
MAOA																	L-allo-threonine aldolase	ltaA	O07051
MAOB																	Lactotransferrin	LTF	P02788
MAPK1																	Diaminopimelate decarboxylase	lysA	P9WIU7
MAPK14																	Maltose-6'-phosphate glucosidase	malH	Q97LM4
MAPK3																	Mannan endo-1,4-beta-mannosidase	manA	P49424
MAPK8																	Amine oxidase [flavin-containing] A	MAOA	P21397
MAT1A																	Amine oxidase [flavin-containing] B	MAOB	P21396
MAT2A																	Mitogen-activated protein kinase 1	MAPK1	P28482
MAT2B																	Mitogen-activated protein kinase 14	MAPK14	Q16539
MDH2																	Mitogen-activated protein kinase 3	MAPK3	P27361
mdlA																	Mitogen-activated protein kinase 8	MAPK8	P45983
ME1																	S-adenosylmethionine synthetase isoform type-1	MAT1A	Q00266
ME2																	S-adenosylmethionine synthetase isoform type-2	MAT2A	P31153
ME3																	Methionine adenosyltransferase 2 subunit beta	MAT2B	Q9NZL9
MECR																	Malate dehydrogenase, mitochondrial	MDH2	P40926
METAP2																	Mandelate racemase	mdlA	P11444
mexA																	NADP-dependent malic enzyme	ME1	P48163
MGAM																	NAD-dependent malic enzyme, mitochondrial	ME2	P23368
mma2																	NADP-dependent malic enzyme, mitochondrial	ME3	Q16798
mma4																	Enoyl-(Acyl-carrier-protein) reductase	MECR	Q9BV79
MMACHC																	Methionine aminopeptidase 2	METAP2	P50579
MMP1																	Multidrug resistance protein mexA	mexA	P52477
MMP12																	Maltase-glucoamylase, intestinal	MGAM	O43451
Mmp2																	METHOXY MYCOLIC ACID SYNTHASE 2 MMAA2	mma2	A0A0E7ZVC1
MMP3																	METHOXY MYCOLIC ACID SYNTHASE 4 MMAA4 (METHYL MYCOLIC ACID SYNTHASE 4) (MMA4) (HYDROXY MYCOLIC ACID SYNTHASE)	mma4	A0A066S9D1
MMP8																	Methylmalonic aciduria and homocystinuria type C protein	MMACHC	Q9Y4U1
MMUT																	Interstitial collagenase	MMP1	P03956
mobA																	Macrophage metalloelastase	MMP12	P39900
MPI																	72 kDa type IV collagenase	Mmp2	P33434
MPO																	Stromelysin-1	MMP3	P08254
MPST																	Neutrophil collagenase	MMP8	P22894
MTAP																	Methylmalonyl-CoA mutase	MMUT	P22033
MTHFD1																	Molybdopterin-guanine dinucleotide biosynthesis protein A	mobA	P32173
MTHFD2																	Mannose-6-phosphate isomerase	MPI	P34949
MTOR																	Myeloperoxidase	MPO	P05164
Mtr																	Mercaptopyruvate sulfurtransferase	MPST	P25325
murB																	5'-methylthioadenosine phosphorylase	MTAP	Q13126
MYL6B																	C-1-tetrahydrofolate synthase, cytoplasmic	MTHFD1	P11586
Ncoa1																	Bifunctional methylenetetrahydrofolate dehydrogenase/cyclohydrolase, mitochondrial	MTHFD2	P13995
Ncoa2																	Serine/threonine-protein kinase mTOR	MTOR	P42345
NDUFS1																	5-methyltetrahydrofolate--homocysteine methyltransferase	Mtr	Q9Z2Q4
NDUFS2																	Methionine synthase	MTR	Q99707
NDUFS3																	UDP-N-acetylenolpyruvoylglucosamine reductase	murB	P08373
NDUFS8																	Myosin light chain 6B	MYL6B	P14649
NDUFV1																	Nuclear receptor coactivator 1	Ncoa1	Q15788
NDUFV2																	Nuclear receptor coactivator 2	Ncoa2	Q15596
NFS1																	NADH-ubiquinone oxidoreductase 75 kDa subunit, mitochondrial	NDUFS1	P28331
nfsA																	NADH dehydrogenase [ubiquinone] iron-sulfur protein 2, mitochondrial	NDUFS2	O75306
nfsB																	NADH dehydrogenase [ubiquinone] iron-sulfur protein 3, mitochondrial	NDUFS3	O75489
nirK																	NADH dehydrogenase [ubiquinone] iron-sulfur protein 8, mitochondrial	NDUFS8	O00217
NOS1																	NADH dehydrogenase [ubiquinone] flavoprotein 1, mitochondrial	NDUFV1	P49821
NOS2																	NADH dehydrogenase [ubiquinone] flavoprotein 2, mitochondrial	NDUFV2	P19404
NOS3																	Cysteine desulfurase	NFS1	Q9Y697
NPL																	Oxygen-insensitive NADPH nitroreductase	nfsA	P17117
npr																	Oxygen-insensitive NAD(P)H nitroreductase	nfsB	P38489
NPS1																	Dissimilatory copper-containing nitrite reductase	nirK	P81445
NQO1																	Nitric-oxide synthase, brain	NOS1	P29475
NQO2																	Nitric oxide synthase, inducible	NOS2	P35228
Nr1h3																	Nitric-oxide synthase, endothelial	NOS3	P29474
NR3C1																	N-acetylneuraminate lyase	NPL	Q9BXD5
NR3C2																	Bacillolysin	npr	P05806
NT5M																	Thermolysin	npr	P00800
NTHL1																	Probable naphthoate synthase menB	NPS1	B8C743
NTRK1																	NAD(P)H dehydrogenase [quinone] 1	NQO1	P15559
OAT																	NRH dehydrogenase [quinone] 2	NQO2	P16083
OAZ1																	Oxysterols receptor LXR-alpha	Nr1h3	Q13133
ODC1																	Glucocorticoid receptor	NR3C1	P04150
opd																	Mineralocorticoid receptor	NR3C2	P08235
OPRD1																	5'(3')-deoxyribonucleotidase, mitochondrial	NT5M	Q9NPB1
OPRM1																	DNA-(apurinic or apyrimidinic site) lyase	NTHL1	Q96FI4
OTC																	High affinity nerve growth factor receptor	NTRK1	P04629
oxdC																	Ornithine aminotransferase, mitochondrial	OAT	P04181
P4HA2																	Ornithine decarboxylase antizyme	OAZ1/OAZ2	P54368/O95190
pabC																	Ornithine decarboxylase	ODC1	P11926
pac																	Parathion hydrolase	opd	P0A434
PAEP																	Delta-type opioid receptor	OPRD1	P41143
PAFAH1B3																	Mu-type opioid receptor	OPRM1	P35372
pamO																	Ornithine carbamoyltransferase, mitochondrial	OTC	P00480
panC																	Oxalate decarboxylase oxdC	oxdC	O34714
PARP1																	Prolyl 4-hydroxylase subunit alpha-2	P4HA2	O15460
PC																	Aminodeoxychorismate lyase	pabC	P28305
pcaB																	Penicillin acylase	pac	P06875
pcap																	Glycodelin	PAEP	P09466
pckA																	Platelet-activating factor acetylhydrolase IB subunit gamma	PAFAH1B3	Q15102
pdaA																	Phenylacetone monooxygenase	pamO	Q47PU3
PDE3A																	Pantoate--beta-alanine ligase	panC	P31663
PDE4A																	ADP-ribosyltransferase	PARP1/PARP2/PARP3	P09874/Q9UGN5/Q9Y6F1
PDF																	Pyruvate carboxylase, mitochondrial	PC	P11498
PDHA1																	3-carboxy-cis,cis-muconate cycloisomerase	pcaB	P32427
PDHB																	P-selectin cytoplasmic tail-associated protein	pcap	Q96JQ3
PDXP																	Phosphoenolpyruvate carboxykinase [ATP]	pckA	P22259
PFAS																	Probable polysaccharide deacetylase pdaA	pdaA	A0A031WFA5
PFKFB1																	CGMP-inhibited 3',5'-cyclic phosphodiesterase A	PDE3A	Q14432
PFKFB4																	CAMP-specific 3',5'-cyclic phosphodiesterase 4A	PDE4A	P27815
pflB																	Peptide deformylase	PDF	Q9HBH1
PGLS																	Pyruvate dehydrogenase E1 component	PDHA1/PDHA2	P08559/P29803
PGR																	Pyruvate dehydrogenase E1 component subunit beta, mitochondrial	PDHB	P11177
pheA																	Pyridoxal phosphate phosphatase	PDXP	Q96GD0
phnX																	Phosphoribosylformylglycinamidine synthase	PFAS	O15067
PHOSPHO1																	6-phosphofructo-2-kinase/fructose-2,6-biphosphatase 1	PFKFB1	A0A2K6QIN5
PHYKPL																	6-phosphofructo-2-kinase/fructose-2,6-biphosphatase 4	PFKFB4	A0A1A8R456
phzD																	Formate acetyltransferase 1	pflB	P09373
phzF																	6-phosphogluconolactonase	PGLS	O95336
PIK3CG																	Progesterone receptor	PGR	P06401
pip																	Probable chorismate mutase	pheA	Q980P2
PIPOX																	Phosphonoacetaldehyde hydrolase	phnX	O31156
PKIA																	Phosphoethanolamine/phosphocholine phosphatase	PHOSPHO1	Q8TCT1
PKM																	Alanine--glyoxylate aminotransferase 2-like 2	PHYKPL	Q8IUZ5
PLA2G2A																	Phenazine biosynthesis protein PhzD	phzD	Q51790
PLA2G2E																	Phenazine biosynthesis protein phzF	phzF	Q51792
PLAT																	Phosphatidylinositol-4,5-bisphosphate 3-kinase catalytic subunit, gamma isoform	PIK3CG	P48736
PLAU																	Proline iminopeptidase	pip	P46541
PLOD1																	Peroxisomal sarcosine oxidase	PIPOX	Q9P0Z9
PLPBP																	cAMP-dependent protein kinase inhibitor alpha	PKIA	P61925
PNMT																	Pyruvate kinase isozymes M1/M2	PKM	P14618
PNP																	Phospholipase A2, membrane associated	PLA2G2A	P14555
PON1																	Group IIE secretory phospholipase A2	PLA2G2E	Q9NZK7
POR																	Tissue-type plasminogen activator	PLAT	P00750
potD																	Urokinase-type plasminogen activator	PLAU	P00749
PPARD																	Procollagen-lysine,2-oxoglutarate 5-dioxygenase 1	PLOD1	Q02809
PPARG																	Proline synthetase co-transcribed bacterial homolog protein	PLPBP	O94903
PPDK																	Phenylethanolamine N-methyltransferase	PNMT	P11086
PPIA																	Purine nucleoside phosphorylase	PNP	P00491
PPIF																	Serum paraoxonase/arylesterase 1	PON1	P27169
PPIH																	NADPH--cytochrome P450 reductase	POR	P16435
ppnP																	Pyruvate-ferredoxin oxidoreductase	por	P94692
PPP1CC																	Pyridoxamine kinase	potD	P0AFK9
PRDX2																	Peroxisome proliferator activated receptor delta	PPARD	Q03181
Prkab1																	Peroxisome proliferator activated receptor gamma	PPARG	P37231
proX																	Pyruvate, phosphate dikinase	PPDK	Q39734
PRSS1																	Peptidyl-prolyl cis-trans isomerase A	PPIA	P62937
PRSS3																	Peptidyl-prolyl cis-trans isomerase, mitochondrial	PPIF	P30405
PRXL2B																	Peptidyl-prolyl cis-trans isomerase H	PPIH	O43447
PSAT1																	Xanthosine phosphorylase	ppnP	P0C037
PSMA1																	Serine/threonine-protein phosphatase PP1-gamma catalytic subunit	PPP1CC	P36873
PSMA6																	Peroxiredoxin-2	PRDX2	P32119
PSMB3																	5'-AMP-activated protein kinase subunit beta-1	Prkab1	P80386
PSMB6																	Glycine betaine-binding periplasmic protein precursor	proX	P0AFM2
pstS																	Trypsin-1	PRSS1	P07477
ptd																	Trypsin-3	PRSS3	P35030
PTER																	Prostaglandin F synthase	PRXL2B	Q8TBF2
PTGER3																	Phosphoserine aminotransferase	PSAT1	Q9Y617
PTGS1																	Proteasome subunit alpha type-1	PSMA1	P25786
PTGS2																	Proteasome subunit alpha type-6	PSMA6	P60900
PYCR1																	Proteasome subunit beta type-3	PSMB3	P49720
PYCR2																	Proteasome subunit beta type-6	PSMB6	P28072
PYGL																	Phosphate-binding protein pstS precursor	pstS	P0AG82
PYGM																	Purine trans deoxyribosylase	ptd	Q8RLY5
qbdA																	Phosphotriesterase	PTER	Q96BW5
RAB9A																	Prostaglandin E2 receptor EP3 subtype	PTGER3	P43115
radh																	Prostaglandin G/H synthase 1	PTGS1	P23219
RBKS																	Prostaglandin G/H synthase 2	PTGS2	P35354
recA																	Pyrroline-5-carboxylate reductase 1	PYCR1	P32322
REN																	Pyrroline-5-carboxylate reductase 2	PYCR2	A0A0S2Z578
rex																	Glycogen phosphorylase, liver form	PYGL	P06737
rhaA																	Glycogen phosphorylase, muscle form	PYGM	P11217
rhaD																	Quinohemoprotein alcohol dehydrogenase ADH IIB	qbdA	Q8GR64
RHOB																	Ras-related protein Rab-9A	RAB9A	P51151
RNF40																	R-specific alcohol dehydrogenase	radh	Q84EX5
RPA1																	Ribokinase	RBKS	Q9H477
RRM1																	Protein recA	recA	P0A7G6
rsbQ																	Renin, renal	REN	P00797
rsuA																	Redox-sensing transcriptional repressor rex	rex	Q9WX14
rtcA																	L-rhamnose isomerase	rhaA	P32170
ruvB																	Rhamnulose-1-phosphate aldolase	rhaD	P32169
SAP18																	Rho-related GTP-binding protein RhoB	RHOB	P62745
SCN5A																	Retinoblastoma-associated protein	RNF40	O75150
SDHA																	Retinoic acid receptor RXR-alpha	RPA1/RPA2/RPA3/RPA4	P27694/P15927/P35244/Q13156
sdsA1																	Ribonucleoside-diphosphate reductase large subunit	RRM1	P23921
SELE																	Sigma factor sigB regulation protein rsbQ	rsbQ	O07015
SERBP1																	Ribosomal small subunit pseudouridine synthase A	rsuA	P0AA43
SERPINA1																	RNA 3'-terminal phosphate cyclase	rtcA	P46849
SHMT1																	Holliday junction ATP-dependent DNA helicase ruvB	ruvB	P0A812
SHMT2																	Growth-inhibiting protein 18	SAP18	O00422
SLC16A6																	Sodium channel protein type 5 subunit alpha	SCN5A	Q14524
SLC16A7																	Succinate dehydrogenase [ubiquinone] flavoprotein subunit, mitochondrial	SDHA	P31040
SLC25A10																	SDS hydrolase SdsA1	sdsA1	Q9I5I9
SLC25A13																	E-selectin	SELE	P16581
SLC36A1																	Plasminogen activator inhibitor-1	SERBP1	Q8NC51
SLC6A2																	Alpha-1-antitrypsin	SERPINA1	P01009
SLC6A3																	Serine hydroxymethyltransferase 1	SHMT1	P34896
SLC6A4																	Serine hydroxymethyltransferase 2	SHMT2	P34897
SOD1																	Monocarboxylate transporter 7	SLC16A6	O15403
soxA																	Monocarboxylate transporter 2	SLC16A7	O60669
SPR																	Mitochondrial dicarboxylate carrier	SLC25A10	Q9UBX3
sqr																	Calcium-binding mitochondrial carrier protein Aralar2	SLC25A13	Q9UJS0
SRC																	Proton-coupled amino acid transporter 1	SLC36A1	Q7Z2H8
SRC																	Sodium-dependent noradrenaline transporter	SLC6A2	P23975
subC																	Sodium-dependent dopamine transporter	SLC6A3	Q01959
SULT1E1																	Sodium-dependent serotonin transporter	SLC6A4	P31645
talB																	Superoxide dismutase [Cu-Zn]	SOD1	P00441
tauD																	Monomeric sarcosine oxidase	soxA	P40873
TBXAS1																	Sepiapterin reductase	SPR	P35270
tenI																	Sulfide-quinone reductase	sqr	Q7ZAG8
tesA																	Proto-oncogene tyrosine-protein kinase SRC	SRC	P12931
TF																	Tyrosine-protein kinase transforming protein Src	SRC	P12931
tgds																	Subtilisin Carlsberg	subC	P00780
thiD																	Estrogen sulfotransferase	SULT1E1	P49888
TNF																	Transaldolase B	talB	P0A870
TOP1																	Alpha-ketoglutarate-dependent taurine dioxygenase	tauD	P37610
TOP2A																	Thromboxane-A synthase	TBXAS1	P24557
TP53																	Regulatory protein tenI	tenI	A0A1S0S599
TPI1																	Acyl-CoA thioesterase I precursor	tesA	P0ADA2
TPI1																	Serotransferrin	TF	P02787
tpl																	TDP-glucose-4,6-dehydratase	tgds	F7EEE1
TPS1																	Phosphomethylpyrimidine kinase	thiD	P76422
TRAPPC4																	Tumor necrosis factor	TNF	P01375
trpB																	DNA topoisomerase 1	TOP1	P11387
trpD																	DNA topoisomerase II	TOP2A/TOP2B	P11388/ Q02880
TRPV1																	Cellular tumor antigen p53	TP53	P04637
TST																	Methylglyoxal synthase	TPI1	P60174
TXNRD1																	Triosephosphate isomerase	TPI1	P60174
tynA																	Tyrosine phenol-lyase	tpl	P31011
tyrB																	Alpha,alpha-trehalose-phosphate synthase [UDP-forming]	TPS1	Q00764
UCK2																	Trafficking protein particle complex subunit 4	TRAPPC4	Q9Y296
UL30																	Tryptophan synthase beta chain	trpB	P0A879
UPP1																	Anthranilate phosphoribosyltransferase	trpD	P50384
UROC1																	Transient receptor potential cation channel subfamily V member 1	TRPV1	Q8NER1
UROD																	Thiosulfate sulfurtransferase	TST	Q16762
VCAM1																	Thioredoxin reductase, cytoplasmic	TXNRD1	Q16881
VEGFA																	Phenylethylamine oxidase	tynA	P46883
vhb																	Aromatic-amino-acid aminotransferase	tyrB	P04693
WARS1																	Uridine-cytidine kinase 2	UCK2	Q9BZX2
WARS2																	DNA polymerase (HSV)	UL30	P04293
XDH																	Uridine phosphorylase	UPP1/UPP2	Q16831/O95045
xecC																	Urocanate hydratase	UROC1	Q96N76
xynC																	Uroporphyrinogen decarboxylase	UROD	P06132
YARS1																	Vascular cell adhesion protein 1	VCAM1	P19320
YARS2																	Vascular endothelial growth factor A	VEGFA	P15692
ycdX																	Bacterial hemoglobin	vhb	P04252
ydbK																	Tryptophanyl-tRNA synthetase	WARS1	P23381
ydiB																	Tryptophanyl-tRNA synthetase 2	WARS2	Q9UGM6
yfiH																	Xanthine dehydrogenase/oxidase	XDH	P47989
ygbM																	2-oxopropyl-CoM reductase, carboxylating	xecC	Q56839
TPO																	Endoxylanase	xynC	Q45070
SMAD3																	Tyrosyl-tRNA synthetase	YARS1/YARS2	P54577
CYP1B1																	Tyrosyl-tRNA synthetase, mitochondrial	YARS2	Q9Y2Z4
ALPP																	Putative hydrolase ycdX	ycdX	A0A140LDG6
CYP3A5																	Probable pyruvate-flavodoxin oxidoreductase	ydbK	P52647
CFTR																	Quinate/shikimate dehydrogenase	ydiB	P0A6D5
CYP2A6																	Shikimate dehydrogenase	ydiB	P0A6D5
TP53																	UPF0124 protein yfiH	yfiH	A0A0H3L0B8
SLCO1B1																	Protein ygbM	ygbM	Q9F8R4
IL8
IL10
NR1I2
NR3C1
DHFR
CYP2E1
ABCG5
UGT1A3
UGT1A7
UGT1A8
UGT1A10
CYP7A1
BCMO1
HMGB1
EDN1
MMP1
TYR
PPARA
CYP3A4
RUNX2
UGT1A6
CASP1
ADIPOQ
NR0B2
PTPN3
ATF3
ICAM1
SI
MMP9
KCNK3
CCL16
ABCG8
ABCB11
UGT1A1
SREBF1
BCHE
CASP3
TRPV3
TRPA1
ALDH3A1
DHCR24
APOE
ABCA1
TAS2R38
MTRNR2L2
S1PR2
TAS2R20
TAS2R30
TAS2R14
RGS6
CXCR4
NPY1R
TRPM8
ADH1A
ADH6
SREBF2
FADS2
ALOX15B
ALDH1A3
ALDH1A1
AKT1
SIRT3
ALDH3B1
ALDH3B2
ALB
ALOX15
PTGS1
ACSL4
SDC4
PPARGC1A
ANGPTL4
APOA1
SIRT5
ACO1
APP
FABP4
FFAR2
FFAR1
UCP3
UCP2
UCP1
PPARG
ESR1
PNLIP
SIRT1
GCG
AOC3
AOC2
LPL
ALDH3A2
MCL1
HCK
PIM1
SLC2A2
CYP2C8
CYP1A1
ATP5B
STK17B
HIBCH
Acaa1b
ACAT12
ADCY10
ADCY2
ADCY3
ADCY4
ADCY5
ADCY6
ADCY7
ADCY8
ADCY9
ADSS2
Arg2
CALM2
CALM3
CMTR2
CPT1B
CPT1C
dacB
dacC
ELAC2
EPHX2
EPHX3
EPHX4
fcbA2
fcbB2
GFOD2
HARS2
HMGCS2
HSP90AB1
IDI2
IPMS2
OAZ2
PARP2
PARP3
PDHA2
RPA2
RPA3
RPA4
TOP2B
UPP2
