# Supplementary material for: The TCM Preparation Feilike Mixture for the Treatment of Pneumonia: Network Analysis, Pharmacological Assessment and Silico Simulation
Source: Front Pharmacol. 2022 Feb 28;13:794405. doi: 10.3389/fphar.2022.794405 (PMC8918795; doi:10.3389/fphar.2022.794405)
Supplement: Supplementary file 5 [file Table6.XLSX]

## Sheet: HubbaTable
Title:Exploring the Mechanism of Feilike Mixture in the Treatment of Pneumonia Based on Network Pharmacology and Experimental Verification Authors: Junqin Peng et al.
Supplementary Data 6. Topology analysis of the PPI network
name	Betweenness	BottleNeck	Closeness	ClusteringCoefficient	Degree	DMNC	EcCentricity	EPC	MCC	MNC	Radiality	Stress	glayCluster
TNF	631.034	6	71.8333	0.32135	44	0.48866	0.24083	27.853	133192814	44	6.13179	5532	1
AKT1	645.301	3	72	0.35518	44	0.54009	0.24083	29.189	230136784	44	6.14106	5194	2
IL6	464.061	6	70.8333	0.34109	43	0.51482	0.24083	28.848	133688022	43	6.09474	4596	1
JUN	614.293	8	69.8333	0.39001	39	0.57028	0.24083	27.767	177064552	39	6.11327	4678	2
VEGFA	457.051	9	68.3333	0.43694	37	0.65793	0.24083	27.535	229989721	36	6.06695	3680	2
MAPK3	375.89	2	68.6667	0.42342	37	0.60856	0.24083	27.85	230045814	37	6.08548	3856	2
ALB	653.623	6	66.8333	0.34286	35	0.48385	0.24083	26.228	52890586	35	6.02064	4558	1
SRC	734.294	8	67.0833	0.32605	35	0.48338	0.24083	26.245	11661449	34	6.03917	5210	2
TP53	665.816	7	67.4167	0.40168	35	0.56687	0.24083	26.547	223267672	35	6.05769	4256	2
MMP9	725.058	4	67	0.39929	34	0.65303	0.24083	27.018	225030653	31	6.04843	4854	1
EGFR	166.102	1	66.1667	0.52273	33	0.72349	0.24083	27.628	230365152	33	6.02064	1966	2
GAPDH	516.883	1	65.45	0.43011	31	0.58306	0.19266	26.336	207844652	31	6.01138	3804	2
CTNNB1	227.714	2	64.6667	0.46897	30	0.62882	0.24083	25.79	96615008	30	5.99285	2126	2
CASP3	203.9	5	64.2	0.46667	30	0.62573	0.19266	26.178	212251638	30	5.9558	2122	2
MAPK1	252.693	1	63.8333	0.37192	29	0.49306	0.24083	24.562	261402	29	5.96507	2468	2
HIF1A	111.349	2	61.6667	0.53538	26	0.68406	0.24083	25.067	84443574	26	5.90023	1224	2
EGF	109.158	1	62.3333	0.55692	26	0.71158	0.24083	25.211	136341732	26	5.93728	1404	2
IL10	142.563	6	59.8667	0.46377	24	0.57657	0.19266	22.433	259304	24	5.82613	1468	1
EDN1	250.324	2	60.95	0.49407	23	0.6053	0.19266	22.167	1252182	23	5.90949	2436	4
PTGS2	388.522	3	60.5333	0.52381	22	0.63193	0.19266	22.844	8079748	22	5.90023	2782	2
FGF2	61.729	1	59.2	0.56277	22	0.67893	0.19266	22.677	5231904	22	5.81687	814	3
ICAM1	203.086	3	58.5333	0.41905	21	0.4974	0.19266	20.565	102026	21	5.8076	1782	1
KRAS	72.9304	1	58.5	0.54286	21	0.64437	0.24083	21.351	4214316	21	5.81687	746	2
HGF	64.367	1	59.2	0.54286	21	0.64437	0.19266	22.254	873672	21	5.84465	824	2
NOS3	172.836	2	59.3333	0.41429	21	0.49175	0.24083	20.021	23888	21	5.86318	1566	2
MAPK8	233.139	6	59.1667	0.46667	21	0.55393	0.24083	20.672	126604	21	5.85392	1798	4
APP	389.195	5	59	0.35263	20	0.48482	0.24083	19.346	14034	18	5.86318	2322	1
ITGB1	345.834	6	57.7	0.32105	20	0.37461	0.19266	18.672	6176	20	5.76129	2816	1
F2	447.743	2	57.8667	0.22632	20	0.28813	0.19266	15.868	245	19	5.78908	2370	2
IL2	33.8007	1	56.65	0.61404	19	0.70357	0.19266	20.532	490086	19	5.72424	424	1
PPARG	191.674	1	58.1667	0.44444	19	0.55828	0.24083	20.36	16733	18	5.83539	1742	6
CCL2	57.2054	1	57.6667	0.56863	18	0.63908	0.24083	20.007	103920	18	5.82613	672	1
MAPK14	15.9515	1	56.25	0.71895	18	0.80803	0.24083	21.879	1442880	18	5.74277	228	2
CAT	238.678	1	55.7833	0.44167	16	0.47563	0.19266	16.68	8010	16	5.75203	1588	2
CCND1	12.3135	1	55.5	0.81667	16	0.87947	0.24083	20.132	90882000	16	5.74277	170	3
CXCR4	353.129	2	56.2833	0.325	16	0.39058	0.19266	15.586	5323	15	5.77055	2312	4
VCAM1	64.4097	1	55.0333	0.50476	15	0.53079	0.19266	17.559	5874	15	5.71498	640	1
ITGB3	199.829	1	53.8667	0.3619	15	0.38056	0.19266	15.529	588	15	5.65014	1900	2
NOS2	70.3305	2	55.5	0.48571	15	0.51076	0.24083	17.184	11676	15	5.76129	656	2
SIRT1	246.163	2	54.7	0.4381	15	0.51801	0.19266	16.39	10397	14	5.70572	1472	3
AR	9.13666	1	53.6667	0.74725	14	0.76576	0.24083	18.023	177360	14	5.67793	124	2
IFNG	11.4945	1	52.3167	0.65385	13	0.65143	0.19266	16.889	11808	13	5.59457	140	1
SMAD3	63.6996	1	53.2	0.53846	13	0.61467	0.19266	16.034	4083	12	5.6594	566	1
PPARA	452.608	4	54.45	0.25641	13	0.33936	0.19266	12.97	92	11	5.72424	2458	2
MMP3	10.4725	1	51.9	0.71212	12	0.68784	0.19266	15.971	25926	12	5.5853	132	1
CTLA4	20.7143	1	52.8667	0.57576	12	0.55613	0.19266	14.433	5244	12	5.65014	338	1
HMOX1	18.1298	1	51.95	0.65152	12	0.6293	0.19266	14.386	12270	12	5.60383	194	1
APOE	71.5482	1	51.15	0.33333	12	0.32197	0.19266	12.908	74	12	5.53899	566	3
HMGB1	71.7389	3	53.3333	0.4	11	0.43896	0.24083	13.781	371	10	5.71498	584	1
CD80	39.2364	1	51.0667	0.6	11	0.55995	0.19266	12.717	5196	11	5.55752	528	1
APOA1	99.3998	1	52.1167	0.30909	11	0.28846	0.19266	10.853	40	11	5.63162	578	6
MMP1	2.01988	1	50.4	0.84444	10	0.7582	0.19266	14.027	15840	10	5.54825	32	1
NTRK1	40.7757	2	49.8167	0.46667	10	0.6123	0.19266	13.285	758	8	5.50194	306	1
F3	39.1298	1	50.5333	0.46667	10	0.41901	0.19266	10.983	92	10	5.55752	378	2
FGFR3	1.11822	1	49.45	0.86111	9	0.73986	0.19266	13.395	2520	9	5.52047	24	2
IKBKB	9.27948	1	51.75	0.58333	9	0.6123	0.24083	13.392	361	8	5.6594	166	2
COL1A1	222.131	2	47.8667	0.32143	8	0.51861	0.19266	8.153	33	5	5.4371	1598	1
PARP1	2.53873	1	48.2	0.75	8	0.6123	0.19266	11.55	384	8	5.46489	32	1
CASP1	55.3038	3	49.2	0.39286	8	0.40246	0.19266	10.683	53	7	5.52047	506	1
CYP2E1	204.872	1	44.0333	0.32143	8	0.2842	0.19266	5.476	30	4	5.2148	1314	2
GPT	76.1205	2	49.9167	0.5	8	0.4082	0.24083	8.529	62	8	5.56678	530	2
MPO	9.98751	1	50.2	0.67857	8	0.55399	0.19266	11.114	746	8	5.5853	94	2
NOS1	9.83695	1	48.65	0.46429	8	0.37904	0.19266	11.605	50	8	5.47415	102	2
BCL2	8.74515	1	48.1167	0.64286	8	0.52483	0.19266	11.097	266	8	5.46489	76	3
MCL1	3.74977	1	47.8667	0.71429	8	0.58315	0.19266	10.989	750	8	5.44637	30	3
SREBF1	33.6575	1	48.95	0.42857	8	0.34989	0.19266	10.268	38	8	5.5112	290	6
PLAU	8.18206	1	49.1167	0.57143	7	0.43905	0.19266	10.865	56	7	5.52973	138	1
SELE	7.58281	1	46.15	0.71429	7	0.54881	0.19266	9.452	148	7	5.34448	86	2
REN	14.1134	1	48.7833	0.71429	7	0.54881	0.19266	10.003	242	7	5.5112	168	4
THBD	15.764	1	44.7	0.33333	6	0.32413	0.19266	6.282	11	5	5.29817	106	1
GSTP1	234.488	3	44.9833	0.46667	6	0.56839	0.19266	4.732	26	4	5.29817	1690	3
SOD1	7.56518	1	47.6167	0.46667	6	0.33284	0.19266	8.214	16	6	5.47415	66	3
ADRB2	410.508	3	46.1167	0.53333	6	0.51861	0.19266	6.93	31	5	5.37227	2882	4
CYP1A1	52.0962	1	39.1833	0.6	5	0.56839	0.19266	2.762	25	4	4.94619	292	1
COL3A1	23.3333	2	40.3	0.8	5	0.51861	0.19266	4.016	30	5	5.00176	308	1
COL2A1	23.3333	1	40.3	0.8	5	0.51861	0.19266	4.6	30	5	5.00176	308	2
BCHE	4.51371	1	46.3667	0.7	5	0.45378	0.19266	6.689	18	5	5.41858	48	2
CFTR	5.76677	1	46.1167	0.7	5	0.45378	0.19266	7.103	26	5	5.40005	68	3
ABCA1	6.66273	1	42.4833	0.5	5	0.32413	0.19266	5.948	10	5	5.16849	34	4
PLAT	6.40908	1	44.2833	0.5	4	0.46346	0.19266	5.03	7	3	5.31669	58	1
EPHX1	0	1	34.5333	1	4	0.56839	0.16055	1.808	24	4	4.55716	0	1
GSTM1	0	1	34.5333	1	4	0.56839	0.16055	2.199	24	4	4.55716	0	1
GJA1	0.11765	1	44.6167	0.83333	4	0.47366	0.19266	7.827	12	4	5.32595	2	1
G6PD	408.389	3	44.7833	0.33333	4	0.30898	0.19266	6.07	5	3	5.35374	2120	2
IL1R2	1.46369	1	40.7333	0.66667	4	0.37893	0.16055	4.695	8	4	5.04808	12	2
CTSB	22.9509	2	43.65	0.16667	4	0.30779	0.19266	5.066	4	2	5.26112	114	3
DPP4	4.6987	1	47.5	0.33333	4	0.30779	0.24083	5.581	4	2	5.50194	70	3
SERPINA1	4.69611	1	43.8667	0.83333	4	0.47366	0.19266	4.71	12	4	5.27964	28	3
PIK3CG	1.79633	1	45.7833	0.66667	4	0.37893	0.19266	7.171	8	4	5.39079	16	4
AGTR1	3.40119	1	43.3667	0.16667	4	0.30779	0.19266	5.977	4	2	5.25185	30	4
PLOD1	0	1	33.3667	1	3	0.46346	0.16055	2.226	6	3	4.50159	0	1
TF	0	1	41.5667	1	3	0.46346	0.19266	4.038	6	3	5.14996	0	2
TRPV1	0.75127	1	40.6167	0	2	0	0.19266	3.607	2	1	5.11291	16	1
PDHB	206	2	31.85	0	2	0	0.16055	1.46	2	1	4.41823	1060	2
CTSD	0	1	37.9833	1	2	0.30779	0.19266	2.515	2	2	4.95545	0	2
ALOX5	0	1	38.9	1	2	0.30779	0.16055	2.969	2	2	5.00176	0	3
PDE4A	206	2	32.3167	0	2	0	0.16055	1.515	2	1	4.43675	1432	3
ABCB1	0	1	41.6167	1	2	0.30779	0.19266	4.349	2	2	5.19628	0	4
UCP3	0	1	35.2667	0	1	0	0.16055	2.009	1	1	4.7702	0	1
PNP	0	1	35.2333	0	1	0	0.16055	1.915	1	1	4.75168	0	1
PDHA1	0	1	24.4429	0	1	0	0.13761	1.125	1	1	3.46418	0	2
MMP12	0	1	39.8167	0	1	0	0.19266	2.656	1	1	5.09439	0	2
YARS	0	1	1	0	1	0	0.01835	1.067	1	1	0.05505	0	3
HARS	0	1	1	0	1	0	0.01835	1.067	1	1	0.05505	0	7
MTHFD1	0	1	1	0	1	0	0.01835	1.064	1	1	0.05505	0	7
DHFR	0	1	1	0	1	0	0.01835	1.064	1	1	0.05505	0	5
CCL16	0	1	35.9333	0	1	0	0.16055	2.334	1	1	4.81651	0	5
ARF1	0	1	40.2333	0	1	0	0.19266	3.346	1	1	5.11291	0	4
ADCY10	0	1	24.6762	0	1	0	0.13761	1.077	1	1	3.48271	0	4
