# Supplementary material for: The TCM Preparation Feilike Mixture for the Treatment of Pneumonia: Network Analysis, Pharmacological Assessment and Silico Simulation
Source: Front Pharmacol. 2022 Feb 28;13:794405. doi: 10.3389/fphar.2022.794405 (PMC8918795; doi:10.3389/fphar.2022.794405)
Supplement: Supplementary file 6 [file Table4.XLSX]

## Sheet: Sheet1
Title:Exploring the Mechanism of Feilike Mixture in the Treatment of Pneumonia Based on Network Pharmacology and Experimental Verification Authors: Junqin Peng et al.
Supplementary Data 4. Collection pneumonia-associated targets
Totol	DisGENT												GeneCard
Gene Symbol	Disease	Disease_id	Gene	Gene_id	UniProt ID	Gene_Full_Name	Protein_Class	N_diseases_g	DSI_g	DPI_g	pLI	Score_gda	Gene Symbol	Description	Category	Gifts	GC Id	Relevance score	GeneCards Link
IL1B	Pneumonia	C0032285	IL1B	3553	P01584	interleukin 1 beta		1801	0.276	0.962	0.13005	0.6	SFTPA2	Surfactant Protein A2	Protein Coding	41	GC10M079617	23.9812	https://www.genecards.org/cgi-bin/carddisp.pl?gene=SFTPA2
CXCL1	Pneumonia	C0032285	CXCL1	2919	P09341	C-X-C motif chemokine ligand 1	Signaling	315	0.449	0.923	0.11845	0.58	SFTPC	Surfactant Protein C	Protein Coding	44	GC08P022156	23.7726	https://www.genecards.org/cgi-bin/carddisp.pl?gene=SFTPC
CCL2	Pneumonia	C0032285	CCL2	6347	P13500	C-C motif chemokine ligand 2	Signaling	1157	0.321	0.962	0.60786	0.56	TERT	Telomerase Reverse Transcriptase	Protein Coding	52	GC05M001253	21.6221	https://www.genecards.org/cgi-bin/carddisp.pl?gene=TERT
CCL11	Pneumonia	C0032285	CCL11	6356	P51671	C-C motif chemokine ligand 11	Signaling	250	0.473	0.885	0.010211	0.55	MUC5B	Mucin 5B, Oligomeric Mucus/Gel-Forming	Protein Coding	42	GC11P001244	21.3991	https://www.genecards.org/cgi-bin/carddisp.pl?gene=MUC5B
IKBKB	Pneumonia	C0032285	IKBKB	3551	O14920	inhibitor of nuclear factor kappa B kinase subunit beta	Kinase	191	0.506	0.846	0.99192	0.54	IL6	Interleukin 6	Protein Coding	50	GC07P022725	20.6381	https://www.genecards.org/cgi-bin/carddisp.pl?gene=IL6
IL18	Pneumonia	C0032285	IL18	3606	Q14116	interleukin 18		750	0.365	0.923	0.030717	0.51	TERC	Telomerase RNA Component	RNA Gene	29	GC03M169765	20.5356	https://www.genecards.org/cgi-bin/carddisp.pl?gene=TERC
ITGB2	Pneumonia	C0032285	ITGB2	3689	P05107	integrin subunit beta 2	Receptor	340	0.444	0.923	5.0817e-15	0.5	CRP	C-Reactive Protein	Protein Coding	47	GC01M159718	19.8683	https://www.genecards.org/cgi-bin/carddisp.pl?gene=CRP
CCL17	Pneumonia	C0032285	CCL17	6361	Q92583	C-C motif chemokine ligand 17	Signaling	162	0.518	0.808	0.00013932	0.5	TNF	Tumor Necrosis Factor	Protein Coding	51	GC06P051959	19.7187	https://www.genecards.org/cgi-bin/carddisp.pl?gene=TNF
IFNG	Pneumonia	C0032285	IFNG	3458	P01579	interferon gamma		1519	0.288	0.962	0.47156	0.4	RTEL1	Regulator Of Telomere Elongation Helicase 1	Protein Coding	41	GC20P063658	19.2077	https://www.genecards.org/cgi-bin/carddisp.pl?gene=RTEL1
IL6	Pneumonia	C0032285	IL6	3569	P05231	interleukin 6		2367	0.248	0.962	0.31536	0.4	IL10	Interleukin 10	Protein Coding	48	GC01M206767	19.1428	https://www.genecards.org/cgi-bin/carddisp.pl?gene=IL10
IL13	Pneumonia	C0032285	IL13	3596	P35225	interleukin 13		587	0.386	0.846	0.014426	0.4	TLR5	Toll Like Receptor 5	Protein Coding	48	GC01M223109	18.864	https://www.genecards.org/cgi-bin/carddisp.pl?gene=TLR5
IL17A	Pneumonia	C0032285	IL17A	3605	Q16552	interleukin 17A		1074	0.324	0.923	0.043049	0.4	CXCL8	C-X-C Motif Chemokine Ligand 8	Protein Coding	42	GC04P073740	18.561	https://www.genecards.org/cgi-bin/carddisp.pl?gene=CXCL8
MYD88	Pneumonia	C0032285	MYD88	4615	Q99836	MYD88 innate immune signal transduction adaptor	Enzyme modulator	480	0.414	0.923	0.12443	0.4	ABCA3	ATP Binding Cassette Subfamily A Member 3	Protein Coding	49	GC16M002275	18.3187	https://www.genecards.org/cgi-bin/carddisp.pl?gene=ABCA3
TLR4	Pneumonia	C0032285	TLR4	7099	O00206	toll like receptor 4		1174	0.321	0.962	4.6131e-09	0.4	RTEL1-TNFRSF6B	RTEL1-TNFRSF6B Readthrough (NMD Candidate)	RNA Gene	18	GC20P063657	18.2472	https://www.genecards.org/cgi-bin/carddisp.pl?gene=RTEL1-TNFRSF6B
TNF	Pneumonia	C0032285	TNF	7124	P01375	tumor necrosis factor	Signaling	2724	0.231	0.962	0.8033	0.4	SFTPA1	Surfactant Protein A1	Protein Coding	43	GC10P085373	17.8431	https://www.genecards.org/cgi-bin/carddisp.pl?gene=SFTPA1
IL33	Pneumonia	C0032285	IL33	90865	O95760	interleukin 33		487	0.409	0.885	8.2925e-10	0.4	LOC110806263	TERT 5' Regulatory Region	Biological Region	2	GC05P001294	17.5309	https://www.genecards.org/cgi-bin/carddisp.pl?gene=LOC110806263
TGFB1	Pneumonia	C0032285	TGFB1	7040	P01137	transforming growth factor beta 1	Signaling	1558	0.287	0.962	0.03685	0.38	PARN	Poly(A)-Specific Ribonuclease	Protein Coding	47	GC16M014435	17.4628	https://www.genecards.org/cgi-bin/carddisp.pl?gene=PARN
HMOX1	Pneumonia	C0032285	HMOX1	3162	P09601	heme oxygenase 1		666	0.381	0.923	0.0096817	0.37	LACTB	Lactamase Beta	Protein Coding	36	GC15P076134	17.4396	https://www.genecards.org/cgi-bin/carddisp.pl?gene=LACTB
IL4	Pneumonia	C0032285	IL4	3565	P05112	interleukin 4		996	0.332	0.962	0.0047372	0.36	SFTPD	Surfactant Protein D	Protein Coding	44	GC10M079937	16.3056	https://www.genecards.org/cgi-bin/carddisp.pl?gene=SFTPD
CSF2	Pneumonia	C0032285	CSF2	1437	P04141	colony stimulating factor 2	Signaling	1028	0.33	0.962	0.83468	0.35	TLR2	Toll Like Receptor 2	Protein Coding	52	GC04P153684	15.8232	https://www.genecards.org/cgi-bin/carddisp.pl?gene=TLR2
SIRT1	Pneumonia	C0032285	SIRT1	23411	Q96EB6	sirtuin 1	Epigenetic regulator	675	0.378	0.885	0.087326	0.35	ELANE	Elastase, Neutrophil Expressed	Protein Coding	47	GC19P000854	15.3833	https://www.genecards.org/cgi-bin/carddisp.pl?gene=ELANE
CXCL5	Pneumonia	C0032285	CXCL5	6374	P42830	C-X-C motif chemokine ligand 5	Signaling	160	0.519	0.769	5.0431e-06	0.35	CHAT	Choline O-Acetyltransferase	Protein Coding	48	GC10P049609	15.2196	https://www.genecards.org/cgi-bin/carddisp.pl?gene=CHAT
PARP1	Pneumonia	C0032285	PARP1	142	P09874	poly(ADP-ribose) polymerase 1		565	0.389	0.923	0.00033366	0.34	TLR4	Toll Like Receptor 4	Protein Coding	51	GC09P117704	15.1135	https://www.genecards.org/cgi-bin/carddisp.pl?gene=TLR4
CCL24	Pneumonia	C0032285	CCL24	6369	O00175	C-C motif chemokine ligand 24	Signaling	67	0.608	0.731	0.0070888	0.34	IFNG	Interferon Gamma	Protein Coding	48	GC12M068154	14.6545	https://www.genecards.org/cgi-bin/carddisp.pl?gene=IFNG
AHR	Pneumonia	C0032285	AHR	196	P35869	aryl hydrocarbon receptor	Transcription factor	532	0.41	0.923	0.99999	0.33	IL17A	Interleukin 17A	Protein Coding	43	GC06P052186	14.4503	https://www.genecards.org/cgi-bin/carddisp.pl?gene=IL17A
CXCR2	Pneumonia	C0032285	CXCR2	3579	P25025	C-X-C motif chemokine receptor 2	G-protein coupled receptor	335	0.445	0.923	0.013736	0.33	CD40LG	CD40 Ligand	Protein Coding	48	GC0XP136649	14.3029	https://www.genecards.org/cgi-bin/carddisp.pl?gene=CD40LG
AGT	Pneumonia	C0032285	AGT	183	P01019	angiotensinogen	Enzyme modulator	765	0.367	0.923	4.9706e-08	0.32	SFTPB	Surfactant Protein B	Protein Coding	44	GC02M085657	14.0368	https://www.genecards.org/cgi-bin/carddisp.pl?gene=SFTPB
IL6ST	Pneumonia	C0032285	IL6ST	3572	P40189	interleukin 6 signal transducer	Signaling	260	0.475	0.808	0.99978	0.32	IL1B	Interleukin 1 Beta	Protein Coding	49	GC02M112829	13.7807	https://www.genecards.org/cgi-bin/carddisp.pl?gene=IL1B
MYLK	Pneumonia	C0032285	MYLK	4638	Q15746	myosin light chain kinase	Kinase	199	0.51	0.846	9.1706e-12	0.32	ALB	Albumin	Protein Coding	50	GC04P073397	13.7661	https://www.genecards.org/cgi-bin/carddisp.pl?gene=ALB
SPP1	Pneumonia	C0032285	SPP1	6696	P10451	secreted phosphoprotein 1		824	0.353	0.885	2.146e-06	0.32	ADA	Adenosine Deaminase	Protein Coding	52	GC20M044620	13.7421	https://www.genecards.org/cgi-bin/carddisp.pl?gene=ADA
TNFRSF1A	Pneumonia	C0032285	TNFRSF1A	7132	P19438	TNF receptor superfamily member 1A		487	0.409	0.923	0.9949	0.32	IL4	Interleukin 4	Protein Coding	46	GC05P132673	13.379	https://www.genecards.org/cgi-bin/carddisp.pl?gene=IL4
CASP1	Pneumonia	C0032285	CASP1	834	P29466	caspase 1	Enzyme	444	0.413	0.885	3.5183e-05	0.32	MPO	Myeloperoxidase	Protein Coding	51	GC17M058269	13.2056	https://www.genecards.org/cgi-bin/carddisp.pl?gene=MPO
CD40LG	Pneumonia	C0032285	CD40LG	959	P29965	CD40 ligand	Signaling	453	0.414	0.846	0.72079	0.32	MBL2	Mannose Binding Lectin 2	Protein Coding	48	GC10M052760	13.044	https://www.genecards.org/cgi-bin/carddisp.pl?gene=MBL2
EGR1	Pneumonia	C0032285	EGR1	1958	P18146	early growth response 1	Nucleic acid binding	378	0.433	0.923	0.3509	0.31	TGFB1	Transforming Growth Factor Beta 1	Protein Coding	52	GC19M041301	12.779	https://www.genecards.org/cgi-bin/carddisp.pl?gene=TGFB1
CXCR3	Pneumonia	C0032285	CXCR3	2833	P49682	C-X-C motif chemokine receptor 3	G-protein coupled receptor	367	0.436	0.808	0.181	0.31	CSF3	Colony Stimulating Factor 3	Protein Coding	40	GC17P040015	12.7786	https://www.genecards.org/cgi-bin/carddisp.pl?gene=CSF3
PF4	Pneumonia	C0032285	PF4	5196	P02776	platelet factor 4	Signaling	158	0.522	0.846	0.043062	0.31	MUC1	Mucin 1, Cell Surface Associated	Protein Coding	47	GC01M155185	12.6872	https://www.genecards.org/cgi-bin/carddisp.pl?gene=MUC1
POMC	Pneumonia	C0032285	POMC	5443	P01189	proopiomelanocortin		873	0.356	0.846	0.00011658	0.31	CCL2	C-C Motif Chemokine Ligand 2	Protein Coding	49	GC17P034255	12.5164	https://www.genecards.org/cgi-bin/carddisp.pl?gene=CCL2
CCL8	Pneumonia	C0032285	CCL8	6355	P80075	C-C motif chemokine ligand 8	Signaling	115	0.546	0.692	0.041412	0.31	IL13	Interleukin 13	Protein Coding	45	GC05P132656	12.4521	https://www.genecards.org/cgi-bin/carddisp.pl?gene=IL13
CCL19	Pneumonia	C0032285	CCL19	6363	Q99731	C-C motif chemokine ligand 19	Signaling	126	0.542	0.692	0.31691	0.31	ACE	Angiotensin I Converting Enzyme	Protein Coding	50	GC17P063477	12.2583	https://www.genecards.org/cgi-bin/carddisp.pl?gene=ACE
TNFRSF1B	Pneumonia	C0032285	TNFRSF1B	7133	P20333	TNF receptor superfamily member 1B		417	0.425	0.885	0.50201	0.31	BTK	Bruton Tyrosine Kinase	Protein Coding	54	GC0XM101349	11.9465	https://www.genecards.org/cgi-bin/carddisp.pl?gene=BTK
CCR2	Pneumonia	C0032285	CCR2	729230	P41597	C-C motif chemokine receptor 2		436	0.418	0.846	0.023412	0.31	CCL5	C-C Motif Chemokine Ligand 5	Protein Coding	44	GC17M035871	11.86	https://www.genecards.org/cgi-bin/carddisp.pl?gene=CCL5
CCR9	Pneumonia	C0032285	CCR9	10803	P51686	C-C motif chemokine receptor 9	G-protein coupled receptor	90	0.573	0.692	0.0041986	0.3	DSP	Desmoplakin	Protein Coding	50	GC06P007541	11.4694	https://www.genecards.org/cgi-bin/carddisp.pl?gene=DSP
CCR1	Pneumonia	C0032285	CCR1	1230	P32246	C-C motif chemokine receptor 1	G-protein coupled receptor	192	0.531	0.769	0.38775	0.3	IL5	Interleukin 5	Protein Coding	45	GC05M132541	11.2611	https://www.genecards.org/cgi-bin/carddisp.pl?gene=IL5
CCR6	Pneumonia	C0032285	CCR6	1235	P51684	C-C motif chemokine receptor 6	G-protein coupled receptor	231	0.485	0.808	0.0057867	0.3	MYD88	MYD88 Innate Immune Signal Transduction Adaptor	Protein Coding	50	GC03P038139	11.1876	https://www.genecards.org/cgi-bin/carddisp.pl?gene=MYD88
ABCF1	Pneumonia	C0032285	ABCF1	23	Q8NE71	ATP binding cassette subfamily F member 1	Enzyme	31	0.674	0.538	1.2823e-09	0.3	FAM13A	Family With Sequence Similarity 13 Member A	Protein Coding	38	GC04M088725	11.1146	https://www.genecards.org/cgi-bin/carddisp.pl?gene=FAM13A
IL1R1	Pneumonia	C0032285	IL1R1	3554	P14778	interleukin 1 receptor type 1	Receptor	184	0.509	0.769	0.15126	0.3	STN1	STN1 Subunit Of CST Complex	Protein Coding	33	GC10M103887	11.0021	https://www.genecards.org/cgi-bin/carddisp.pl?gene=STN1
IL2RB	Pneumonia	C0032285	IL2RB	3560	P14784	interleukin 2 receptor subunit beta	Receptor	226	0.491	0.846	0.29095	0.3	STAT3	Signal Transducer And Activator Of Transcription 3	Protein Coding	53	GC17M042313	10.9529	https://www.genecards.org/cgi-bin/carddisp.pl?gene=STAT3
IL5RA	Pneumonia	C0032285	IL5RA	3568	Q01344	interleukin 5 receptor subunit alpha	Signaling	48	0.647	0.654	2.6791e-08	0.3	CCL3	C-C Motif Chemokine Ligand 3	Protein Coding	40	GC17M036088	10.8448	https://www.genecards.org/cgi-bin/carddisp.pl?gene=CCL3
CXCL9	Pneumonia	C0032285	CXCL9	4283	Q07325	C-X-C motif chemokine ligand 9	Signaling	269	0.462	0.808	0.0029304	0.3	CFTR	CF Transmembrane Conductance Regulator	Protein Coding	52	GC07P117287	10.7821	https://www.genecards.org/cgi-bin/carddisp.pl?gene=CFTR
CCL4	Pneumonia	C0032285	CCL4	6351	P13236;Q8NHW4	C-C motif chemokine ligand 4	Signaling	276	0.466	0.923	0.24134	0.3	ATP11A	ATPase Phospholipid Transporting 11A	Protein Coding	41	GC13P112690	10.6941	https://www.genecards.org/cgi-bin/carddisp.pl?gene=ATP11A
CCL7	Pneumonia	C0032285	CCL7	6354	P80098	C-C motif chemokine ligand 7	Signaling	124	0.548	0.846	0.00089294	0.3	DPP9	Dipeptidyl Peptidase 9	Protein Coding	41	GC19M004675	10.6941	https://www.genecards.org/cgi-bin/carddisp.pl?gene=DPP9
CCL20	Pneumonia	C0032285	CCL20	6364	P78556	C-C motif chemokine ligand 20	Signaling	242	0.474	0.846	0.00024242	0.3	CD8A	CD8a Molecule	Protein Coding	47	GC02M086784	10.2875	https://www.genecards.org/cgi-bin/carddisp.pl?gene=CD8A
CX3CL1	Pneumonia	C0032285	CX3CL1	6376	P78423	C-X3-C motif chemokine ligand 1	Signaling	243	0.478	0.808	0.60837	0.3	CD4	CD4 Molecule	Protein Coding	50	GC12P006786	10.2175	https://www.genecards.org/cgi-bin/carddisp.pl?gene=CD4
IL1R2	Pneumonia	C0032285	IL1R2	7850	P27930	interleukin 1 receptor type 2	Receptor	76	0.593	0.846	6.5372e-15	0.3	CD19	CD19 Molecule	Protein Coding	50	GC16P029762	9.99002	https://www.genecards.org/cgi-bin/carddisp.pl?gene=CD19
IL1A	Pneumonia	C0032285	IL1A	3552	P01583	interleukin 1 alpha		1002	0.333	0.962	0.0001602	0.28	HMGB1	High Mobility Group Box 1	Protein Coding	45	GC13M030456	9.95751	https://www.genecards.org/cgi-bin/carddisp.pl?gene=HMGB1
ICAM1	Pneumonia	C0032285	ICAM1	3383	P05362	intercellular adhesion molecule 1		737	0.364	0.962	0.035295	0.27	NEU1	Neuraminidase 1	Protein Coding	45	GC06M031857	9.94116	https://www.genecards.org/cgi-bin/carddisp.pl?gene=NEU1
CXCL2	Pneumonia	C0032285	CXCL2	2920	P19875	C-X-C motif chemokine ligand 2	Signaling	186	0.513	0.885	3.6079e-07	0.26	SERPINA1	Serpin Family A Member 1	Protein Coding	50	GC14M094376	9.76826	https://www.genecards.org/cgi-bin/carddisp.pl?gene=SERPINA1
IL1RN	Pneumonia	C0032285	IL1RN	3557	P18510	interleukin 1 receptor antagonist		701	0.373	0.923	0.030914	0.23	DHPS	Deoxyhypusine Synthase	Protein Coding	43	GC19M012989	9.62196	https://www.genecards.org/cgi-bin/carddisp.pl?gene=DHPS
ADRB2	Pneumonia	C0032285	ADRB2	154	P07550	adrenoceptor beta 2	G-protein coupled receptor	387	0.442	0.923	0.52545	0.21	CXCR4	C-X-C Motif Chemokine Receptor 4	Protein Coding	52	GC02M136114	9.60155	https://www.genecards.org/cgi-bin/carddisp.pl?gene=CXCR4
MUC2	Pneumonia	C0032285	MUC2	4583	Q02817	mucin 2, oligomeric mucus/gel-forming	Enzyme modulator	225	0.486	0.808	9.433e-10	0.21	CXCL1	C-X-C Motif Chemokine Ligand 1	Protein Coding	43	GC04P073869	9.45854	https://www.genecards.org/cgi-bin/carddisp.pl?gene=CXCL1
CFTR	Pneumonia	C0032285	CFTR	1080	P13569	CF transmembrane conductance regulator	Ion channel	476	0.424	0.885	2.1735e-58	0.2	MMP9	Matrix Metallopeptidase 9	Protein Coding	54	GC20P046008	9.39735	https://www.genecards.org/cgi-bin/carddisp.pl?gene=MMP9
ITGA4	Pneumonia	C0032285	ITGA4	3676	P13612	integrin subunit alpha 4		123	0.558	0.769	0.00010067	0.2	IL18	Interleukin 18	Protein Coding	44	GC11M112143	9.2362	https://www.genecards.org/cgi-bin/carddisp.pl?gene=IL18
SLC11A2	Pneumonia	C0032285	SLC11A2	4891	P49281	solute carrier family 11 member 2	Transporter	99	0.566	0.769	0.0066528	0.2	ICAM1	Intercellular Adhesion Molecule 1	Protein Coding	51	GC19P010270	9.22012	https://www.genecards.org/cgi-bin/carddisp.pl?gene=ICAM1
REG3A	Pneumonia	C0032285	REG3A	5068	Q06141	regenerating family member 3 alpha		148	0.522	0.769	0.00062895	0.2	ITGAM	Integrin Subunit Alpha M	Protein Coding	47	GC16P031919	9.1713	https://www.genecards.org/cgi-bin/carddisp.pl?gene=ITGAM
CCL22	Pneumonia	C0032285	CCL22	6367	O00626	C-C motif chemokine ligand 22	Signaling	182	0.5	0.846	0.0084014	0.2	PIK3C2A	Phosphatidylinositol-4-Phosphate 3-Kinase Catalytic Subunit Type 2 Alpha	Protein Coding	48	GC11M017240	9.16213	https://www.genecards.org/cgi-bin/carddisp.pl?gene=PIK3C2A
C3	Pneumonia	C0032285	C3	718	P01024	complement C3	Enzyme modulator	343	0.445	0.885	0.90421	0.2	CYBB	Cytochrome B-245 Beta Chain	Protein Coding	47	GC0XP037780	9.07794	https://www.genecards.org/cgi-bin/carddisp.pl?gene=CYBB
ELANE	Pneumonia	C0032285	ELANE	1991	P08246	elastase, neutrophil expressed	Enzyme	346	0.447	0.846	0.0012274	0.19	DEFB4A	Defensin Beta 4A	Protein Coding	37	GC08P007895	8.8702	https://www.genecards.org/cgi-bin/carddisp.pl?gene=DEFB4A
FER	Pneumonia	C0032285	FER	2241	P16591	FER tyrosine kinase	Kinase	64	0.628	0.615	0.6633	0.15	C3	Complement C3	Protein Coding	48	GC19M006677	8.85907	https://www.genecards.org/cgi-bin/carddisp.pl?gene=C3
FOXP3	Pneumonia	C0032285	FOXP3	50943	Q9BZS1	forkhead box P3		688	0.368	0.846	0.99424	0.14	CXCL10	C-X-C Motif Chemokine Ligand 10	Protein Coding	45	GC04M076021	8.76727	https://www.genecards.org/cgi-bin/carddisp.pl?gene=CXCL10
NFKB1	Pneumonia	C0032285	NFKB1	4790	P19838	nuclear factor kappa B subunit 1	Transcription factor	551	0.396	0.923	1	0.13	SCGB1A1	Secretoglobin Family 1A Member 1	Protein Coding	41	GC11P062405	8.66557	https://www.genecards.org/cgi-bin/carddisp.pl?gene=SCGB1A1
SFTPC	Pneumonia	C0032285	SFTPC	6440	P11686	surfactant protein C		132	0.556	0.692	0.00075276	0.13	NSMCE3	NSE3 Homolog, SMC5-SMC6 Complex Component	Protein Coding	31	GC15M029269	8.65673	https://www.genecards.org/cgi-bin/carddisp.pl?gene=NSMCE3
SFTPA2	Pneumonia	C0032285	SFTPA2	729238	Q8IWL1	surfactant protein A2		111	0.563	0.731	0.0092512	0.13	HMOX1	Heme Oxygenase 1	Protein Coding	53	GC22P035380	8.61089	https://www.genecards.org/cgi-bin/carddisp.pl?gene=HMOX1
CR2	Pneumonia	C0032285	CR2	1380	P20023	complement C3d receptor 2		123	0.556	0.654	4.7399e-19	0.12	IL2RG	Interleukin 2 Receptor Subunit Gamma	Protein Coding	48	GC0XM071108	8.60836	https://www.genecards.org/cgi-bin/carddisp.pl?gene=IL2RG
ICOS	Pneumonia	C0032285	ICOS	29851	Q9Y6W8	inducible T cell costimulator		193	0.502	0.731	0.031284	0.12	TREM1	Triggering Receptor Expressed On Myeloid Cells 1	Protein Coding	41	GC06M041267	8.57686	https://www.genecards.org/cgi-bin/carddisp.pl?gene=TREM1
ADA	Pneumonia	C0032285	ADA	100	P00813	adenosine deaminase	Enzyme	379	0.44	0.885	2.8825e-12	0.11	RAG2	Recombination Activating 2	Protein Coding	43	GC11M036575	8.57643	https://www.genecards.org/cgi-bin/carddisp.pl?gene=RAG2
JAK3	Pneumonia	C0032285	JAK3	3718	P52333	Janus kinase 3	Kinase	194	0.505	0.731	5.9311e-06	0.11	EGFR	Epidermal Growth Factor Receptor	Protein Coding	54	GC07P055019	8.57587	https://www.genecards.org/cgi-bin/carddisp.pl?gene=EGFR
NFKB2	Pneumonia	C0032285	NFKB2	4791	Q00653	nuclear factor kappa B subunit 2	Transcription factor	194	0.509	0.808	1	0.11	CSF2	Colony Stimulating Factor 2	Protein Coding	44	GC05P132073	8.51104	https://www.genecards.org/cgi-bin/carddisp.pl?gene=CSF2
PRKCD	Pneumonia	C0032285	PRKCD	5580	Q05655	protein kinase C delta	Kinase	287	0.48	0.846	0.99995	0.11	DOCK8	Dedicator Of Cytokinesis 8	Protein Coding	43	GC09P000214	8.39497	https://www.genecards.org/cgi-bin/carddisp.pl?gene=DOCK8
RAG1	Pneumonia	C0032285	RAG1	5896	P15918	recombination activating 1	Enzyme	209	0.509	0.769	2.7659e-05	0.11	CCL11	C-C Motif Chemokine Ligand 11	Protein Coding	44	GC17P034285	8.34762	https://www.genecards.org/cgi-bin/carddisp.pl?gene=CCL11
BTK	Pneumonia	C0032285	BTK	695	Q06187	Bruton tyrosine kinase	Kinase	290	0.464	0.808	0.99996	0.11	SLPI	Secretory Leukocyte Peptidase Inhibitor	Protein Coding	40	GC20M045252	8.23649	https://www.genecards.org/cgi-bin/carddisp.pl?gene=SLPI
CARD11	Pneumonia	C0032285	CARD11	84433	Q9BXL7	caspase recruitment domain family member 11		89	0.582	0.615	0.99995	0.11	TLR3	Toll Like Receptor 3	Protein Coding	52	GC04P186059	8.21309	https://www.genecards.org/cgi-bin/carddisp.pl?gene=TLR3
CCNO	Pneumonia	C0032285	CCNO	10309	P22674	cyclin O	Enzyme modulator	67	0.621	0.538	0.003548	0.1	IRAK4	Interleukin 1 Receptor Associated Kinase 4	Protein Coding	48	GC12P043758	8.18207	https://www.genecards.org/cgi-bin/carddisp.pl?gene=IRAK4
TCIRG1	Pneumonia	C0032285	TCIRG1	10312	Q13488	T cell immune regulator 1, ATPase H+ transporting V0 subunit a3	Transporter	146	0.565	0.692	2.3981e-13	0.1	PTPRC	Protein Tyrosine Phosphatase Receptor Type C	Protein Coding	51	GC01P198607	8.15143	https://www.genecards.org/cgi-bin/carddisp.pl?gene=PTPRC
SLC9A6	Pneumonia	C0032285	SLC9A6	10479	Q92581	solute carrier family 9 member A6	Transporter	210	0.516	0.846	0.99833	0.1	SERPINE1	Serpin Family E Member 1	Protein Coding	51	GC07P101127	8.15069	https://www.genecards.org/cgi-bin/carddisp.pl?gene=SERPINE1
SLC35A1	Pneumonia	C0032285	SLC35A1	10559	P78382	solute carrier family 35 member A1	Transporter	99	0.601	0.654	0.68262	0.1	RAG1	Recombination Activating 1	Protein Coding	46	GC11P036518	8.11862	https://www.genecards.org/cgi-bin/carddisp.pl?gene=RAG1
NPC2	Pneumonia	C0032285	NPC2	10577	P61916	NPC intracellular cholesterol transporter 2		81	0.612	0.769	0.0017755	0.1	CD79A	CD79a Molecule	Protein Coding	47	GC19P041877	8.10454	https://www.genecards.org/cgi-bin/carddisp.pl?gene=CD79A
NLRP3	Pneumonia	C0032285	NLRP3	114548	Q96P20	NLR family pyrin domain containing 3		805	0.361	0.962	0.00081103	0.1	TNFRSF13B	TNF Receptor Superfamily Member 13B	Protein Coding	47	GC17M016929	8.09674	https://www.genecards.org/cgi-bin/carddisp.pl?gene=TNFRSF13B
LRRC56	Pneumonia	C0032285	LRRC56	115399	Q8IYG6	leucine rich repeat containing 56		45	0.67	0.5	7.6752e-10	0.1	ELN	Elastin	Protein Coding	45	GC07P074027	7.98354	https://www.genecards.org/cgi-bin/carddisp.pl?gene=ELN
TNFRSF13C	Pneumonia	C0032285	TNFRSF13C	115650	Q96RJ3	TNF receptor superfamily member 13C		127	0.54	0.731	0.26993	0.1	TNFRSF13C	TNF Receptor Superfamily Member 13C	Protein Coding	44	GC22M047306	7.97984	https://www.genecards.org/cgi-bin/carddisp.pl?gene=TNFRSF13C
CCDC151	Pneumonia	C0032285	CCDC151	115948	A5D8V7	coiled-coil domain containing 151		53	0.659	0.577	3.4684e-15	0.1	FCGR2A	Fc Fragment Of IgG Receptor IIa	Protein Coding	46	GC01P161505	7.97651	https://www.genecards.org/cgi-bin/carddisp.pl?gene=FCGR2A
DNAAF1	Pneumonia	C0032285	DNAAF1	123872	Q8NEP3	dynein axonemal assembly factor 1		64	0.633	0.654	8.4672e-12	0.1	CCR6	C-C Motif Chemokine Receptor 6	Protein Coding	45	GC06P167111	7.89802	https://www.genecards.org/cgi-bin/carddisp.pl?gene=CCR6
PIH1D3	Pneumonia	C0032285	PIH1D3	139212	Q9NQM4	PIH1 domain containing 3		44	0.674	0.538	0.85529	0.1	NCF2	Neutrophil Cytosolic Factor 2	Protein Coding	48	GC01M183555	7.88467	https://www.genecards.org/cgi-bin/carddisp.pl?gene=NCF2
CRP	Pneumonia	C0032285	CRP	1401	P02741	C-reactive protein		1483	0.299	0.962	0.0036969	0.1	CCL17	C-C Motif Chemokine Ligand 17	Protein Coding	38	GC16P057402	7.86197	https://www.genecards.org/cgi-bin/carddisp.pl?gene=CCL17
CD55	Pneumonia	C0032285	CD55	1604	P08174	CD55 molecule (Cromer blood group)		187	0.51	0.808	5.6753e-12	0.1	NCF1	Neutrophil Cytosolic Factor 1	Protein Coding	49	GC07P074773	7.80415	https://www.genecards.org/cgi-bin/carddisp.pl?gene=NCF1
DNAAF4	Pneumonia	C0032285	DNAAF4	161582	Q8WXU2	dynein axonemal assembly factor 4		70	0.623	0.731	9.7181e-10	0.1	CR2	Complement C3d Receptor 2	Protein Coding	45	GC01P207454	7.79691	https://www.genecards.org/cgi-bin/carddisp.pl?gene=CR2
ACE	Pneumonia	C0032285	ACE	1636	P12821	angiotensin I converting enzyme	Enzyme	1082	0.328	0.923	1.0344e-37	0.1	CALCA	Calcitonin Related Polypeptide Alpha	Protein Coding	43	GC11M014945	7.75744	https://www.genecards.org/cgi-bin/carddisp.pl?gene=CALCA
DNAH5	Pneumonia	C0032285	DNAH5	1767	Q8TE73	dynein axonemal heavy chain 5	Enzyme	93	0.59	0.692	4.8607e-64	0.1	CYBA	Cytochrome B-245 Alpha Chain	Protein Coding	48	GC16M088643	7.74625	https://www.genecards.org/cgi-bin/carddisp.pl?gene=CYBA
DNMT3B	Pneumonia	C0032285	DNMT3B	1789	Q9UBC3	DNA methyltransferase 3 beta		315	0.453	0.846	0.19964	0.1	NFKB2	Nuclear Factor Kappa B Subunit 2	Protein Coding	52	GC10P102394	7.65389	https://www.genecards.org/cgi-bin/carddisp.pl?gene=NFKB2
RSPH9	Pneumonia	C0032285	RSPH9	221421	Q9H1X1	radial spoke head component 9	Nucleic acid binding	54	0.659	0.615	2.3881e-09	0.1	CXCL5	C-X-C Motif Chemokine Ligand 5	Protein Coding	41	GC04M073995	7.63364	https://www.genecards.org/cgi-bin/carddisp.pl?gene=CXCL5
TNFRSF13B	Pneumonia	C0032285	TNFRSF13B	23495	O14836	TNF receptor superfamily member 13B		137	0.558	0.769	2.0908e-15	0.1	CXCL2	C-X-C Motif Chemokine Ligand 2	Protein Coding	41	GC04M074097	7.59122	https://www.genecards.org/cgi-bin/carddisp.pl?gene=CXCL2
LRRC6	Pneumonia	C0032285	LRRC6	23639	Q86X45	leucine rich repeat containing 6		50	0.659	0.538	1.0409e-10	0.1	SHH	Sonic Hedgehog Signaling Molecule	Protein Coding	50	GC07M155799	7.57852	https://www.genecards.org/cgi-bin/carddisp.pl?gene=SHH
GAS2L2	Pneumonia	C0032285	GAS2L2	246176	Q8NHY3	growth arrest specific 2 like 2		43	0.678	0.5	1.5879e-06	0.1	CCL22	C-C Motif Chemokine Ligand 22	Protein Coding	38	GC16P057359	7.54428	https://www.genecards.org/cgi-bin/carddisp.pl?gene=CCL22
GAA	Pneumonia	C0032285	GAA	2548	P10253	glucosidase alpha, acid	Enzyme	77	0.631	0.577	2.8174e-18	0.1	LBP	Lipopolysaccharide Binding Protein	Protein Coding	44	GC20P038346	7.5379	https://www.genecards.org/cgi-bin/carddisp.pl?gene=LBP
GABPA	Pneumonia	C0032285	GABPA	2551	Q06546	GA binding protein transcription factor subunit alpha	Transcription factor	632	0.379	0.885	0.99812	0.1	ACE2	Angiotensin Converting Enzyme 2	Protein Coding	49	GC0XM015494	7.51454	https://www.genecards.org/cgi-bin/carddisp.pl?gene=ACE2
NIPBL	Pneumonia	C0032285	NIPBL	25836	Q6KC79	NIPBL cohesin loading factor	Nucleic acid binding	225	0.521	0.808	1	0.1	CXCR3	C-X-C Motif Chemokine Receptor 3	Protein Coding	45	GC0XM071615	7.4991	https://www.genecards.org/cgi-bin/carddisp.pl?gene=CXCR3
DNAH1	Pneumonia	C0032285	DNAH1	25981	Q9P2D7	dynein axonemal heavy chain 1	Enzyme	58	0.656	0.615	1.4983e-26	0.1	GPT	Glutamic--Pyruvic Transaminase	Protein Coding	43	GC08P144502	7.42153	https://www.genecards.org/cgi-bin/carddisp.pl?gene=GPT
COPD	Pneumonia	C0032285	COPD	260431		Pulmonary disease, chronic obstructive, severe early-onset		349	0.456	0.885		0.1	ICOS	Inducible T Cell Costimulator	Protein Coding	43	GC02P203937	7.39886	https://www.genecards.org/cgi-bin/carddisp.pl?gene=ICOS
GAS8	Pneumonia	C0032285	GAS8	2622	O95995	growth arrest specific 8		60	0.636	0.654	1.0876e-12	0.1	IL7R	Interleukin 7 Receptor	Protein Coding	47	GC05P035852	7.38786	https://www.genecards.org/cgi-bin/carddisp.pl?gene=IL7R
GFI1	Pneumonia	C0032285	GFI1	2672	Q99684	growth factor independent 1 transcriptional repressor	Transcription factor	132	0.546	0.769	0.25492	0.1	PPARG	Peroxisome Proliferator Activated Receptor Gamma	Protein Coding	53	GC03P012287	7.34241	https://www.genecards.org/cgi-bin/carddisp.pl?gene=PPARG
DNAI1	Pneumonia	C0032285	DNAI1	27019	Q9UI46	dynein axonemal intermediate chain 1	Cellular structure	89	0.597	0.692	2.4183e-08	0.1	SELL	Selectin L	Protein Coding	43	GC01M169690	7.34088	https://www.genecards.org/cgi-bin/carddisp.pl?gene=SELL
STK36	Pneumonia	C0032285	STK36	27148	Q9NRP7	serine/threonine kinase 36	Kinase	47	0.678	0.577	7.1492e-22	0.1	CXCR2	C-X-C Motif Chemokine Receptor 2	Protein Coding	48	GC02P218125	7.2784	https://www.genecards.org/cgi-bin/carddisp.pl?gene=CXCR2
OSTM1	Pneumonia	C0032285	OSTM1	28962	Q86WC4	osteoclastogenesis associated transmembrane protein 1		66	0.644	0.577	0.011293	0.1	IL22	Interleukin 22	Protein Coding	42	GC12M068248	7.25009	https://www.genecards.org/cgi-bin/carddisp.pl?gene=IL22
HMGB1	Pneumonia	C0032285	HMGB1	3146	P09429	high mobility group box 1	Nucleic acid binding	724	0.368	0.923	0.82035	0.1	HSPD1	Heat Shock Protein Family D (Hsp60) Member 1	Protein Coding	48	GC02M197486	7.23312	https://www.genecards.org/cgi-bin/carddisp.pl?gene=HSPD1
IRF8	Pneumonia	C0032285	IRF8	3394	Q02556	interferon regulatory factor 8	Transcription factor	149	0.539	0.808	0.94807	0.1	CCL18	C-C Motif Chemokine Ligand 18	Protein Coding	37	GC17P036064	7.15742	https://www.genecards.org/cgi-bin/carddisp.pl?gene=CCL18
CCDC39	Pneumonia	C0032285	CCDC39	339829	Q9UFE4	coiled-coil domain containing 39		56	0.641	0.615	7.9127e-12	0.1	FGF8	Fibroblast Growth Factor 8	Protein Coding	48	GC10M101770	7.04763	https://www.genecards.org/cgi-bin/carddisp.pl?gene=FGF8
MCIDAS	Pneumonia	C0032285	MCIDAS	345643	D6RGH6	multiciliate differentiation and DNA synthesis associated cell cycle protein		119	0.566	0.769	0.013264	0.1	TIMP1	TIMP Metallopeptidase Inhibitor 1	Protein Coding	45	GC0XP047583	6.81285	https://www.genecards.org/cgi-bin/carddisp.pl?gene=TIMP1
RSPH4A	Pneumonia	C0032285	RSPH4A	345895	Q5TD94	radial spoke head component 4A		57	0.666	0.538	7.5712e-11	0.1	BPI	Bactericidal Permeability Increasing Protein	Protein Coding	42	GC20P038304	6.80276	https://www.genecards.org/cgi-bin/carddisp.pl?gene=BPI
IFNGR1	Pneumonia	C0032285	IFNGR1	3459	P15260	interferon gamma receptor 1	Receptor	153	0.529	0.692	0.015503	0.1	TLR9	Toll Like Receptor 9	Protein Coding	45	GC03M052222	6.79478	https://www.genecards.org/cgi-bin/carddisp.pl?gene=TLR9
DNAAF3	Pneumonia	C0032285	DNAAF3	352909	Q8N9W5	dynein axonemal assembly factor 3		84	0.599	0.731	5.5391e-08	0.1	VEGFA	Vascular Endothelial Growth Factor A	Protein Coding	49	GC06P043770	6.79239	https://www.genecards.org/cgi-bin/carddisp.pl?gene=VEGFA
IL2RG	Pneumonia	C0032285	IL2RG	3561	P31785	interleukin 2 receptor subunit gamma	Signaling	164	0.535	0.769	0.99152	0.1	IL2	Interleukin 2	Protein Coding	45	GC04M122451	6.74692	https://www.genecards.org/cgi-bin/carddisp.pl?gene=IL2
IL5	Pneumonia	C0032285	IL5	3567	P05113	interleukin 5		359	0.437	0.846	0.0056529	0.1	F3	Coagulation Factor III, Tissue Factor	Protein Coding	45	GC01M094530	6.73085	https://www.genecards.org/cgi-bin/carddisp.pl?gene=F3
IL7R	Pneumonia	C0032285	IL7R	3575	P16871	interleukin 7 receptor	Receptor	231	0.487	0.769	3.763e-07	0.1	LAMC2	Laminin Subunit Gamma 2	Protein Coding	47	GC01P183186	6.72542	https://www.genecards.org/cgi-bin/carddisp.pl?gene=LAMC2
CXCL8	Pneumonia	C0032285	CXCL8	3576	P10145	C-X-C motif chemokine ligand 8	Signaling	1254	0.31	0.962	0.00027377	0.1	USB1	U6 SnRNA Biogenesis Phosphodiesterase 1	Protein Coding	37	GC16P057999	6.71167	https://www.genecards.org/cgi-bin/carddisp.pl?gene=USB1
IL10	Pneumonia	C0032285	IL10	3586	P22301	interleukin 10		1679	0.281	0.923	0.0058874	0.1	MMP12	Matrix Metallopeptidase 12	Protein Coding	45	GC11M102862	6.70152	https://www.genecards.org/cgi-bin/carddisp.pl?gene=MMP12
ACADVL	Pneumonia	C0032285	ACADVL	37	P49748	acyl-CoA dehydrogenase very long chain	Enzyme	87	0.653	0.654	4.2385e-15	0.1	ZAP70	Zeta Chain Of T Cell Receptor Associated Protein Kinase 70	Protein Coding	52	GC02P097696	6.62549	https://www.genecards.org/cgi-bin/carddisp.pl?gene=ZAP70
DNAJB13	Pneumonia	C0032285	DNAJB13	374407	P59910	DnaJ heat shock protein family (Hsp40) member B13		44	0.682	0.5	0.0028524	0.1	HLA-B	Major Histocompatibility Complex, Class I, B	Protein Coding	46	GC06M044691	6.61194	https://www.genecards.org/cgi-bin/carddisp.pl?gene=HLA-B
CCDC103	Pneumonia	C0032285	CCDC103	388389	Q8IW40	coiled-coil domain containing 103		49	0.666	0.538	0.00050909	0.1	ITGB2	Integrin Subunit Beta 2	Protein Coding	51	GC21M044885	6.60876	https://www.genecards.org/cgi-bin/carddisp.pl?gene=ITGB2
LIG4	Pneumonia	C0032285	LIG4	3981	P49917	DNA ligase 4		293	0.478	0.846	4.1635e-06	0.1	CFH	Complement Factor H	Protein Coding	46	GC01P196621	6.53635	https://www.genecards.org/cgi-bin/carddisp.pl?gene=CFH
LTBP3	Pneumonia	C0032285	LTBP3	4054	Q9NS15	latent transforming growth factor beta binding protein 3	Calcium-binding protein	150	0.564	0.846	0.68647	0.1	CCR4	C-C Motif Chemokine Receptor 4	Protein Coding	45	GC03P032951	6.50436	https://www.genecards.org/cgi-bin/carddisp.pl?gene=CCR4
MBL2	Pneumonia	C0032285	MBL2	4153	P11226	mannose binding lectin 2	Receptor	563	0.39	0.846	0.0026836	0.1	PRF1	Perforin 1	Protein Coding	45	GC10M070597	6.50286	https://www.genecards.org/cgi-bin/carddisp.pl?gene=PRF1
MPO	Pneumonia	C0032285	MPO	4353	P05164	myeloperoxidase	Enzyme	653	0.377	0.923	7.105e-15	0.1	AVP	Arginine Vasopressin	Protein Coding	47	GC20M003082	6.42296	https://www.genecards.org/cgi-bin/carddisp.pl?gene=AVP
NFE2L2	Pneumonia	C0032285	NFE2L2	4780	Q16236	nuclear factor, erythroid 2 like 2	Enzyme	823	0.357	0.885	0.0035719	0.1	RNASE3	Ribonuclease A Family Member 3	Protein Coding	41	GC14P020891	6.40769	https://www.genecards.org/cgi-bin/carddisp.pl?gene=RNASE3
PNP	Pneumonia	C0032285	PNP	4860	P00491	purine nucleoside phosphorylase	Enzyme	161	0.527	0.885	6.9987e-06	0.1	ADM	Adrenomedullin	Protein Coding	45	GC11P010304	6.39369	https://www.genecards.org/cgi-bin/carddisp.pl?gene=ADM
NPHS1	Pneumonia	C0032285	NPHS1	4868	O60500	NPHS1 adhesion molecule, nephrin		87	0.597	0.615	2.5376e-14	0.1	PRTN3	Proteinase 3	Protein Coding	45	GC19P000840	6.38122	https://www.genecards.org/cgi-bin/carddisp.pl?gene=PRTN3
SERPINE1	Pneumonia	C0032285	SERPINE1	5054	P05121	serpin family E member 1	Enzyme modulator	770	0.359	0.885	0.043609	0.1	NFKB1	Nuclear Factor Kappa B Subunit 1	Protein Coding	52	GC04P102501	6.30017	https://www.genecards.org/cgi-bin/carddisp.pl?gene=NFKB1
IL21R	Pneumonia	C0032285	IL21R	50615	Q9HBE5	interleukin 21 receptor	Receptor	110	0.55	0.731	0.99835	0.1	SERPINB1	Serpin Family B Member 1	Protein Coding	40	GC06M002833	6.26183	https://www.genecards.org/cgi-bin/carddisp.pl?gene=SERPINB1
NME8	Pneumonia	C0032285	NME8	51314	Q8N427	NME/NM23 family member 8		59	0.644	0.692	5.5821e-28	0.1	CD79B	CD79b Molecule	Protein Coding	47	GC17M063928	6.21357	https://www.genecards.org/cgi-bin/carddisp.pl?gene=CD79B
ZMYND10	Pneumonia	C0032285	ZMYND10	51364	O75800	zinc finger MYND-type containing 10		126	0.553	0.731	2.3034e-07	0.1	LIG4	DNA Ligase 4	Protein Coding	48	GC13M108207	6.20847	https://www.genecards.org/cgi-bin/carddisp.pl?gene=LIG4
ACP5	Pneumonia	C0032285	ACP5	54	P13686	acid phosphatase 5, tartrate resistant		130	0.561	0.731	0.078651	0.1	DCLRE1C	DNA Cross-Link Repair 1C	Protein Coding	45	GC10M014897	6.16747	https://www.genecards.org/cgi-bin/carddisp.pl?gene=DCLRE1C
HYDIN	Pneumonia	C0032285	HYDIN	54768	Q4G0P3	HYDIN axonemal central pair apparatus protein		61	0.641	0.538	2.2706e-24	0.1	IL1RN	Interleukin 1 Receptor Antagonist	Protein Coding	48	GC02P116199	6.11975	https://www.genecards.org/cgi-bin/carddisp.pl?gene=IL1RN
DNAAF5	Pneumonia	C0032285	DNAAF5	54919	Q86Y56	dynein axonemal assembly factor 5		48	0.67	0.5	8.1011e-11	0.1	BLNK	B Cell Linker	Protein Coding	48	GC10M096206	6.11569	https://www.genecards.org/cgi-bin/carddisp.pl?gene=BLNK
RNF125	Pneumonia	C0032285	RNF125	54941	Q96EQ8	ring finger protein 125		57	0.647	0.654	4.6358e-05	0.1	IGLL1	Immunoglobulin Lambda Like Polypeptide 1	Protein Coding	45	GC22M023573	6.11569	https://www.genecards.org/cgi-bin/carddisp.pl?gene=IGLL1
CCDC40	Pneumonia	C0032285	CCDC40	55036	Q4G0X9	coiled-coil domain containing 40		49	0.656	0.538	3.8155e-17	0.1	ATM	ATM Serine/Threonine Kinase	Protein Coding	54	GC11P108222	6.09298	https://www.genecards.org/cgi-bin/carddisp.pl?gene=ATM
ARMC4	Pneumonia	C0032285	ARMC4	55130	Q5T2S8	armadillo repeat containing 4		60	0.641	0.615	1.9031e-25	0.1	PLA2G6	Phospholipase A2 Group VI	Protein Coding	48	GC22M048460	6.07408	https://www.genecards.org/cgi-bin/carddisp.pl?gene=PLA2G6
DNAAF2	Pneumonia	C0032285	DNAAF2	55172	Q9NVR5	dynein axonemal assembly factor 2		44	0.678	0.538	6.4811e-09	0.1	H2AC18	H2A Clustered Histone 18	Protein Coding	26	GC01M150053	6.05653	https://www.genecards.org/cgi-bin/carddisp.pl?gene=H2AC18
SLC35C1	Pneumonia	C0032285	SLC35C1	55343	Q96A29	solute carrier family 35 member C1	Transporter	35	0.705	0.577	0.023545	0.1	IGHM	Immunoglobulin Heavy Constant Mu	Protein Coding	32	GC14M110056	6.05362	https://www.genecards.org/cgi-bin/carddisp.pl?gene=IGHM
CHD7	Pneumonia	C0032285	CHD7	55636	Q9P2D1	chromodomain helicase DNA binding protein 7		419	0.441	0.846	1	0.1	FOXP3	Forkhead Box P3	Protein Coding	47	GC0XM049250	6.04108	https://www.genecards.org/cgi-bin/carddisp.pl?gene=FOXP3
NSMCE3	Pneumonia	C0032285	NSMCE3	56160	Q96MG7	NSE3 homolog, SMC5-SMC6 complex component	Cell adhesion	19	0.751	0.346	0.056212	0.1	RAC1	Rac Family Small GTPase 1	Protein Coding	50	GC07P006377	6.03075	https://www.genecards.org/cgi-bin/carddisp.pl?gene=RAC1
CFAP298	Pneumonia	C0032285	CFAP298	56683	P57076	cilia and flagella associated protein 298		45	0.678	0.5	1.1187e-06	0.1	IFNB1	Interferon Beta 1	Protein Coding	42	GC09M021077	6.01053	https://www.genecards.org/cgi-bin/carddisp.pl?gene=IFNB1
SELENON	Pneumonia	C0032285	SELENON	57190	Q9NZV5	selenoprotein N		147	0.575	0.692	9.7863e-10	0.1	MASP2	MBL Associated Serine Protease 2	Protein Coding	47	GC01M011026	6.00806	https://www.genecards.org/cgi-bin/carddisp.pl?gene=MASP2
PTPRC	Pneumonia	C0032285	PTPRC	5788	P08575	protein tyrosine phosphatase receptor type C	Enzyme	366	0.435	0.808	1	0.1	SERPINA3	Serpin Family A Member 3	Protein Coding	44	GC14P094612	6.00417	https://www.genecards.org/cgi-bin/carddisp.pl?gene=SERPINA3
ACTA1	Pneumonia	C0032285	ACTA1	58	P68133	actin alpha 1, skeletal muscle	Cellular structure	217	0.54	0.769	1.1385e-06	0.1	CXCL9	C-X-C Motif Chemokine Ligand 9	Protein Coding	39	GC04M076001	5.98676	https://www.genecards.org/cgi-bin/carddisp.pl?gene=CXCL9
RAG2	Pneumonia	C0032285	RAG2	5897	P55895	recombination activating 2		207	0.507	0.769	0.020287	0.1	CYBC1	Cytochrome B-245 Chaperone 1	Protein Coding	26	GC17M082443	5.97641	https://www.genecards.org/cgi-bin/carddisp.pl?gene=CYBC1
RANBP2	Pneumonia	C0032285	RANBP2	5903	P49792	RAN binding protein 2	Enzyme modulator	110	0.578	0.615	1	0.1	SP110	SP110 Nuclear Body Protein	Protein Coding	41	GC02M230167	5.97149	https://www.genecards.org/cgi-bin/carddisp.pl?gene=SP110
RMRP	Pneumonia	C0032285	RMRP	6023		RNA component of mitochondrial RNA processing endoribonuclease		239	0.519	0.731		0.1	JAK3	Janus Kinase 3	Protein Coding	52	GC19M017824	5.95403	https://www.genecards.org/cgi-bin/carddisp.pl?gene=JAK3
RPGR	Pneumonia	C0032285	RPGR	6103	Q92834	retinitis pigmentosa GTPase regulator		167	0.536	0.692	0.99804	0.1	KPTN	Kaptin, Actin Binding Protein	Protein Coding	37	GC19M047475	5.94811	https://www.genecards.org/cgi-bin/carddisp.pl?gene=KPTN
RYR1	Pneumonia	C0032285	RYR1	6261	P21817	ryanodine receptor 1	Ion channel	320	0.489	0.808	1.5944e-29	0.1	SERPINH1	Serpin Family H Member 1	Protein Coding	46	GC11P075562	5.94086	https://www.genecards.org/cgi-bin/carddisp.pl?gene=SERPINH1
CFB	Pneumonia	C0032285	CFB	629	P00751	complement factor B		139	0.532	0.769	4.6696e-16	0.1	CYP1A1	Cytochrome P450 Family 1 Subfamily A Member 1	Protein Coding	48	GC15M074719	5.94022	https://www.genecards.org/cgi-bin/carddisp.pl?gene=CYP1A1
SFTPD	Pneumonia	C0032285	SFTPD	6441	P35247	surfactant protein D	Surfactant	194	0.5	0.846	7.4927e-05	0.1	CD14	CD14 Molecule	Protein Coding	45	GC05M140631	5.93829	https://www.genecards.org/cgi-bin/carddisp.pl?gene=CD14
DCLRE1C	Pneumonia	C0032285	DCLRE1C	64421	Q96SD1	DNA cross-link repair 1C		150	0.544	0.808	2.4874e-07	0.1	CFI	Complement Factor I	Protein Coding	47	GC04M109732	5.91184	https://www.genecards.org/cgi-bin/carddisp.pl?gene=CFI
DNAI2	Pneumonia	C0032285	DNAI2	64446	Q9GZS0	dynein axonemal intermediate chain 2	Cellular structure	49	0.666	0.5	9.5317e-13	0.1	PAFAH1B1	Platelet Activating Factor Acetylhydrolase 1b Regulatory Subunit 1	Protein Coding	45	GC17P002593	5.86408	https://www.genecards.org/cgi-bin/carddisp.pl?gene=PAFAH1B1
SGCG	Pneumonia	C0032285	SGCG	6445	Q13326	sarcoglycan gamma	Cellular structure	93	0.621	0.615	4.821e-05	0.1	LINC02258	Long Intergenic Non-Protein Coding RNA 2258	RNA Gene	10	GC12P087796	5.85968	https://www.genecards.org/cgi-bin/carddisp.pl?gene=LINC02258
SMARCD2	Pneumonia	C0032285	SMARCD2	6603	Q92925	SWI/SNF related, matrix associated, actin dependent regulator of chromatin, subfamily d, member 2	Nucleic acid binding	31	0.7	0.385	6.4893e-05	0.1	SKAP1-AS1	SKAP1 Antisense RNA 1	RNA Gene	9	GC17P048186	5.85968	https://www.genecards.org/cgi-bin/carddisp.pl?gene=SKAP1-AS1
SPAG1	Pneumonia	C0032285	SPAG1	6674	Q07617	sperm associated antigen 1		49	0.663	0.577	1.445e-09	0.1	HLA-DQB1	Major Histocompatibility Complex, Class II, DQ Beta 1	Protein Coding	43	GC06M044793	5.82386	https://www.genecards.org/cgi-bin/carddisp.pl?gene=HLA-DQB1
SRP54	Pneumonia	C0032285	SRP54	6729	P61011	signal recognition particle 54	Nucleic acid binding	96	0.612	0.769	0.99895	0.1	SLC35C1	Solute Carrier Family 35 Member C1	Protein Coding	40	GC11P046050	5.77867	https://www.genecards.org/cgi-bin/carddisp.pl?gene=SLC35C1
STAT3	Pneumonia	C0032285	STAT3	6774	P40763	signal transducer and activator of transcription 3	Nucleic acid binding	1193	0.32	0.923	1	0.1	FGF2	Fibroblast Growth Factor 2	Protein Coding	48	GC04P122826	5.77439	https://www.genecards.org/cgi-bin/carddisp.pl?gene=FGF2
TERT	Pneumonia	C0032285	TERT	7015	O14746	telomerase reverse transcriptase	Enzyme	703	0.374	0.846	0.99046	0.1	NPC2	NPC Intracellular Cholesterol Transporter 2	Protein Coding	42	GC14M074476	5.74542	https://www.genecards.org/cgi-bin/carddisp.pl?gene=NPC2
TTR	Pneumonia	C0032285	TTR	7276	P02766	transthyretin	Transporter	461	0.423	0.885	0.51566	0.1	ACTC1	Actin Alpha Cardiac Muscle 1	Protein Coding	43	GC15M034788	5.71023	https://www.genecards.org/cgi-bin/carddisp.pl?gene=ACTC1
MUC5B	Pneumonia	C0032285	MUC5B	727897	Q9HC84	mucin 5B, oligomeric mucus/gel-forming		141	0.532	0.808	0.99999	0.1	CR1	Complement C3b/C4b Receptor 1 (Knops Blood Group)	Protein Coding	45	GC01P207496	5.68954	https://www.genecards.org/cgi-bin/carddisp.pl?gene=CR1
SCGB1A1	Pneumonia	C0032285	SCGB1A1	7356	P11684	secretoglobin family 1A member 1	Signaling	133	0.546	0.808	0.00079919	0.1	FAM189A1	Family With Sequence Similarity 189 Member A1	Protein Coding	31	GC15M029120	5.6557	https://www.genecards.org/cgi-bin/carddisp.pl?gene=FAM189A1
WAS	Pneumonia	C0032285	WAS	7454	P42768	WASP actin nucleation promoting factor	Cellular structure	204	0.529	0.808	0.99901	0.1	LRBA	LPS Responsive Beige-Like Anchor Protein	Protein Coding	41	GC04M150264	5.55671	https://www.genecards.org/cgi-bin/carddisp.pl?gene=LRBA
ZAP70	Pneumonia	C0032285	ZAP70	7535	P43403	zeta chain of T cell receptor associated protein kinase 70	Kinase	212	0.497	0.769	0.87696	0.1	MMP1	Matrix Metallopeptidase 1	Protein Coding	52	GC11M102810	5.5514	https://www.genecards.org/cgi-bin/carddisp.pl?gene=MMP1
DOCK8	Pneumonia	C0032285	DOCK8	81704	Q8NF50	dedicator of cytokinesis 8	Enzyme modulator	112	0.578	0.731	1.487e-11	0.1	LOC107303343	Adenosine Deaminase Intronic Regulatory Elements	Biological Region	2	GC20P044629	5.54957	https://www.genecards.org/cgi-bin/carddisp.pl?gene=LOC107303343
TTC25	Pneumonia	C0032285	TTC25	83538	Q96NG3	tetratricopeptide repeat domain 25		44	0.674	0.538		0.1	CCR7	C-C Motif Chemokine Receptor 7	Protein Coding	45	GC17M040556	5.51298	https://www.genecards.org/cgi-bin/carddisp.pl?gene=CCR7
DNAL1	Pneumonia	C0032285	DNAL1	83544	Q4LDG9	dynein axonemal light chain 1		45	0.682	0.5	0.0088801	0.1	CD276	CD276 Molecule	Protein Coding	40	GC15P073683	5.49873	https://www.genecards.org/cgi-bin/carddisp.pl?gene=CD276
RSPH3	Pneumonia	C0032285	RSPH3	83861	Q86UC2	radial spoke head 3	Cellular structure	44	0.682	0.5	9.8725e-08	0.1	SH3KBP1	SH3 Domain Containing Kinase Binding Protein 1	Protein Coding	42	GC0XM019552	5.48779	https://www.genecards.org/cgi-bin/carddisp.pl?gene=SH3KBP1
CASP8	Pneumonia	C0032285	CASP8	841	Q14790	caspase 8	Enzyme	480	0.404	0.923	3.7236e-06	0.1	TAF1	TATA-Box Binding Protein Associated Factor 1	Protein Coding	46	GC0XP071366	5.47824	https://www.genecards.org/cgi-bin/carddisp.pl?gene=TAF1
OFD1	Pneumonia	C0032285	OFD1	8481	O75665	OFD1 centriole and centriolar satellite protein		261	0.51	0.808	0.95968	0.1	NBN	Nibrin	Protein Coding	48	GC08M089933	5.3678	https://www.genecards.org/cgi-bin/carddisp.pl?gene=NBN
CFAP300	Pneumonia	C0032285	CFAP300	85016	Q9BRQ4	cilia and flagella associated protein 300		43	0.682	0.5	2.0691e-06	0.1	TF	Transferrin	Protein Coding	50	GC03P133666	5.35075	https://www.genecards.org/cgi-bin/carddisp.pl?gene=TF
CCDC65	Pneumonia	C0032285	CCDC65	85478	Q8IXS2	coiled-coil domain containing 65		46	0.674	0.5	5.7685e-11	0.1	CD3D	CD3d Molecule	Protein Coding	48	GC11M118338	5.34364	https://www.genecards.org/cgi-bin/carddisp.pl?gene=CD3D
DNAH11	Pneumonia	C0032285	DNAH11	8701	Q96DT5	dynein axonemal heavy chain 11	Enzyme	110	0.587	0.692	2.5389e-58	0.1	INS	Insulin	Protein Coding	48	GC11M002159	5.34028	https://www.genecards.org/cgi-bin/carddisp.pl?gene=INS
TNFSF12	Pneumonia	C0032285	TNFSF12	8742	O43508	TNF superfamily member 12		123	0.556	0.769	0.76997	0.1	FN1	Fibronectin 1	Protein Coding	50	GC02M215360	5.33883	https://www.genecards.org/cgi-bin/carddisp.pl?gene=FN1
RSPH1	Pneumonia	C0032285	RSPH1	89765	Q8WYR4	radial spoke head component 1		47	0.666	0.5	2.054e-06	0.1	HLA-A	Major Histocompatibility Complex, Class I, A	Protein Coding	48	GC06P051908	5.29859	https://www.genecards.org/cgi-bin/carddisp.pl?gene=HLA-A
UNC119	Pneumonia	C0032285	UNC119	9094	Q13432	unc-119 lipid binding chaperone	Receptor	33	0.691	0.462	0.00014831	0.1	RMRP	RNA Component Of Mitochondrial RNA Processing Endoribonuclease	RNA Gene	26	GC09M035655	5.29153	https://www.genecards.org/cgi-bin/carddisp.pl?gene=RMRP
DRC1	Pneumonia	C0032285	DRC1	92749	Q96MC2	dynein regulatory complex subunit 1		53	0.641	0.654	8.3157e-20	0.1	CD69	CD69 Molecule	Protein Coding	41	GC12M015049	5.28692	https://www.genecards.org/cgi-bin/carddisp.pl?gene=CD69
CD19	Pneumonia	C0032285	CD19	930	P15391	CD19 molecule		365	0.43	0.885	0.90496	0.1	ICOSLG	Inducible T Cell Costimulator Ligand	Protein Coding	39	GC21M044222	5.27994	https://www.genecards.org/cgi-bin/carddisp.pl?gene=ICOSLG
MS4A1	Pneumonia	C0032285	MS4A1	931	P11836	membrane spanning 4-domains A1	Receptor	451	0.411	0.846	5.0781e-05	0.1	SRP54	Signal Recognition Particle 54	Protein Coding	44	GC14P034981	5.2778	https://www.genecards.org/cgi-bin/carddisp.pl?gene=SRP54
CCDC114	Pneumonia	C0032285	CCDC114	93233	Q96M63	coiled-coil domain containing 114		51	0.674	0.5	6.6333e-09	0.1	CD34	CD34 Molecule	Protein Coding	44	GC01M207880	5.27122	https://www.genecards.org/cgi-bin/carddisp.pl?gene=CD34
CD81	Pneumonia	C0032285	CD81	975	P60033	CD81 molecule		122	0.555	0.846	0.91844	0.1	CD247	CD247 Molecule	Protein Coding	50	GC01M167399	5.24875	https://www.genecards.org/cgi-bin/carddisp.pl?gene=CD247
ZBTB24	Pneumonia	C0032285	ZBTB24	9841	O43167	zinc finger and BTB domain containing 24	Transcription factor	65	0.659	0.654	0.00020919	0.1	EDN1	Endothelin 1	Protein Coding	48	GC06P012256	5.24323	https://www.genecards.org/cgi-bin/carddisp.pl?gene=EDN1
LRBA	Pneumonia	C0032285	LRBA	987	P50851	LPS responsive beige-like anchor protein		71	0.608	0.692	7.1503e-12	0.1	MUC5AC	Mucin 5AC, Oligomeric Mucus/Gel-Forming	Protein Coding	39	GC11P001151	5.14546	https://www.genecards.org/cgi-bin/carddisp.pl?gene=MUC5AC
MAPK14	Pneumonia	C0032285	MAPK14	1432	Q16539	mitogen-activated protein kinase 14	Kinase	626	0.379	0.923	0.37466	0.09	IL1A	Interleukin 1 Alpha	Protein Coding	44	GC02M112773	5.14261	https://www.genecards.org/cgi-bin/carddisp.pl?gene=IL1A
ALB	Pneumonia	C0032285	ALB	213	P02768	albumin	Transporter	1198	0.317	0.962	0.64329	0.09	PURA	Purine Rich Element Binding Protein A	Protein Coding	44	GC05P140076	5.07852	https://www.genecards.org/cgi-bin/carddisp.pl?gene=PURA
IL22	Pneumonia	C0032285	IL22	50616	Q9GZX6	interleukin 22		551	0.393	0.885	0.00018843	0.09	SBDS	SBDS Ribosome Maturation Factor	Protein Coding	43	GC07M066987	5.07544	https://www.genecards.org/cgi-bin/carddisp.pl?gene=SBDS
PPARG	Pneumonia	C0032285	PPARG	5468	P37231	peroxisome proliferator activated receptor gamma	Nuclear receptor	877	0.358	0.885	0.029194	0.09	ASAH1	N-Acylsphingosine Amidohydrolase 1	Protein Coding	47	GC08M018055	5.06616	https://www.genecards.org/cgi-bin/carddisp.pl?gene=ASAH1
CEL	Pneumonia	C0032285	CEL	1056	P19835	carboxyl ester lipase		172	0.514	0.808	1.538e-06	0.08	PLAT	Plasminogen Activator, Tissue Type	Protein Coding	50	GC08M042174	5.0636	https://www.genecards.org/cgi-bin/carddisp.pl?gene=PLAT
AHSA1	Pneumonia	C0032285	AHSA1	10598	O95433	activator of HSP90 ATPase activity 1		526	0.396	0.923	0.99896	0.08	DHFR	Dihydrofolate Reductase	Protein Coding	50	GC05M080626	5.05143	https://www.genecards.org/cgi-bin/carddisp.pl?gene=DHFR
SLC27A5	Pneumonia	C0032285	SLC27A5	10998	Q9Y2P5	solute carrier family 27 member 5	Transporter	111	0.563	0.769	8.3678e-15	0.08	CCR5	C-C Motif Chemokine Receptor 5	Protein Coding	47	GC03P046383	5.0454	https://www.genecards.org/cgi-bin/carddisp.pl?gene=CCR5
CRK	Pneumonia	C0032285	CRK	1398	P46108	CRK proto-oncogene, adaptor protein		544	0.394	0.923	0.95936	0.08	NLRP3	NLR Family Pyrin Domain Containing 3	Protein Coding	48	GC01P247415	5.03554	https://www.genecards.org/cgi-bin/carddisp.pl?gene=NLRP3
DHFR	Pneumonia	C0032285	DHFR	1719	P00374	dihydrofolate reductase	Enzyme	191	0.513	0.808	0.0343	0.08	TGIF1	TGFB Induced Factor Homeobox 1	Protein Coding	47	GC18P003411	5.03453	https://www.genecards.org/cgi-bin/carddisp.pl?gene=TGIF1
RNF19A	Pneumonia	C0032285	RNF19A	25897	Q9NV58	ring finger protein 19A, RBR E3 ubiquitin protein ligase	Enzyme	523	0.397	0.923	0.025305	0.08	CHD7	Chromodomain Helicase DNA Binding Protein 7	Protein Coding	46	GC08P060678	5.03221	https://www.genecards.org/cgi-bin/carddisp.pl?gene=CHD7
POLDIP2	Pneumonia	C0032285	POLDIP2	26073	Q9Y2S7	DNA polymerase delta interacting protein 2		530	0.396	0.923	0.41407	0.08	IL33	Interleukin 33	Protein Coding	40	GC09P006206	5.02874	https://www.genecards.org/cgi-bin/carddisp.pl?gene=IL33
HIF1A	Pneumonia	C0032285	HIF1A	3091	Q16665	hypoxia inducible factor 1 subunit alpha	Transcription factor	1044	0.327	0.923	0.9777	0.08	PRKCD	Protein Kinase C Delta	Protein Coding	54	GC03P053156	4.98357	https://www.genecards.org/cgi-bin/carddisp.pl?gene=PRKCD
MAPK1	Pneumonia	C0032285	MAPK1	5594	P28482	mitogen-activated protein kinase 1	Kinase	1059	0.33	0.923	0.99698	0.08	APOE	Apolipoprotein E	Protein Coding	51	GC19P044906	4.982	https://www.genecards.org/cgi-bin/carddisp.pl?gene=APOE
ROS1	Pneumonia	C0032285	ROS1	6098	P08922	ROS proto-oncogene 1, receptor tyrosine kinase	Kinase	356	0.439	0.885	1.6184e-72	0.08	TLR6	Toll Like Receptor 6	Protein Coding	44	GC04M038828	4.97282	https://www.genecards.org/cgi-bin/carddisp.pl?gene=TLR6
TLR2	Pneumonia	C0032285	TLR2	7097	O60603	toll like receptor 2		749	0.361	0.923	1.0152e-06	0.08	NKX2-1	NK2 Homeobox 1	Protein Coding	47	GC14M036516	4.96125	https://www.genecards.org/cgi-bin/carddisp.pl?gene=NKX2-1
AIMP2	Pneumonia	C0032285	AIMP2	7965	Q13155	aminoacyl tRNA synthetase complex interacting multifunctional protein 2		555	0.393	0.923	0.008024	0.08	CCN2	Cellular Communication Network Factor 2	Protein Coding	40	GC06M131948	4.93789	https://www.genecards.org/cgi-bin/carddisp.pl?gene=CCN2
PARP9	Pneumonia	C0032285	PARP9	83666	Q8IXQ6	poly(ADP-ribose) polymerase family member 9		116	0.554	0.808	4.998e-09	0.08	PLOD1	Procollagen-Lysine,2-Oxoglutarate 5-Dioxygenase 1	Protein Coding	43	GC01P011934	4.93638	https://www.genecards.org/cgi-bin/carddisp.pl?gene=PLOD1
GRAP2	Pneumonia	C0032285	GRAP2	9402	O75791	GRB2 related adaptor protein 2		538	0.394	0.923	0.00015256	0.08	IL23A	Interleukin 23 Subunit Alpha	Protein Coding	40	GC12P056342	4.92427	https://www.genecards.org/cgi-bin/carddisp.pl?gene=IL23A
DECR1	Pneumonia	C0032285	DECR1	1666	Q16698	2,4-dienoyl-CoA reductase 1	Enzyme	399	0.426	0.885	4.4689e-14	0.07	F2	Coagulation Factor II, Thrombin	Protein Coding	49	GC11P046720	4.91366	https://www.genecards.org/cgi-bin/carddisp.pl?gene=F2
DHPS	Pneumonia	C0032285	DHPS	1725	P49366	deoxyhypusine synthase		62	0.67	0.538	0.00016305	0.07	TRIM21	Tripartite Motif Containing 21	Protein Coding	43	GC11M004384	4.88538	https://www.genecards.org/cgi-bin/carddisp.pl?gene=TRIM21
CXCL10	Pneumonia	C0032285	CXCL10	3627	P02778	C-X-C motif chemokine ligand 10	Signaling	631	0.378	0.885	0.36865	0.07	RNU4ATAC	RNA, U4atac Small Nuclear (U12-Dependent Splicing)	RNA Gene	20	GC02P121537	4.87444	https://www.genecards.org/cgi-bin/carddisp.pl?gene=RNU4ATAC
PIK3CD	Pneumonia	C0032285	PIK3CD	5293	O00329	phosphatidylinositol-4,5-bisphosphate 3-kinase catalytic subunit delta	Kinase	1119	0.319	0.885	0.99999	0.07	IFIH1	Interferon Induced With Helicase C Domain 1	Protein Coding	48	GC02M162267	4.83681	https://www.genecards.org/cgi-bin/carddisp.pl?gene=IFIH1
PTGS2	Pneumonia	C0032285	PTGS2	5743	P35354	prostaglandin-endoperoxide synthase 2	Enzyme	1234	0.314	0.962	0.99597	0.07	CD27	CD27 Molecule	Protein Coding	45	GC12P010837	4.83196	https://www.genecards.org/cgi-bin/carddisp.pl?gene=CD27
SFTPB	Pneumonia	C0032285	SFTPB	6439	P07988	surfactant protein B		108	0.575	0.654	0.00025934	0.07	IL13RA2	Interleukin 13 Receptor Subunit Alpha 2	Protein Coding	41	GC0XM115003	4.82113	https://www.genecards.org/cgi-bin/carddisp.pl?gene=IL13RA2
F2R	Pneumonia	C0032285	F2R	2149	P25116	coagulation factor II thrombin receptor	G-protein coupled receptor	347	0.444	0.846	0.0084678	0.06	S100A12	S100 Calcium Binding Protein A12	Protein Coding	40	GC01M153373	4.8195	https://www.genecards.org/cgi-bin/carddisp.pl?gene=S100A12
IL9	Pneumonia	C0032285	IL9	3578	P15248	interleukin 9		291	0.461	0.846	8.1087e-07	0.06	CREBBP	CREB Binding Protein	Protein Coding	52	GC16M003726	4.81659	https://www.genecards.org/cgi-bin/carddisp.pl?gene=CREBBP
MIP	Pneumonia	C0032285	MIP	4284	P30301	major intrinsic protein of lens fiber	Ion channel	181	0.507	0.846	0.030956	0.06	B2M	Beta-2-Microglobulin	Protein Coding	49	GC15P044711	4.81537	https://www.genecards.org/cgi-bin/carddisp.pl?gene=B2M
PIK3CG	Pneumonia	C0032285	PIK3CG	5294	P48736	phosphatidylinositol-4,5-bisphosphate 3-kinase catalytic subunit gamma	Kinase	1101	0.32	0.885	1.4076e-06	0.06	SREBF1	Sterol Regulatory Element Binding Transcription Factor 1	Protein Coding	46	GC17M017810	4.78142	https://www.genecards.org/cgi-bin/carddisp.pl?gene=SREBF1
MYDGF	Pneumonia	C0032285	MYDGF	56005	Q969H8	myeloid derived growth factor		295	0.451	0.846	3.4923e-06	0.06	RNF168	Ring Finger Protein 168	Protein Coding	43	GC03M196468	4.78142	https://www.genecards.org/cgi-bin/carddisp.pl?gene=RNF168
VEGFA	Pneumonia	C0032285	VEGFA	7422	P15692	vascular endothelial growth factor A	Signaling	1899	0.266	0.923	2.4085e-05	0.06	LOC106029312	Williams-Beuren Syndrome Medial Block B Recombination Region	Biological Region	2	GC07P074733	4.73978	https://www.genecards.org/cgi-bin/carddisp.pl?gene=LOC106029312
CYBB	Pneumonia	C0032285	CYBB	1536	P04839	cytochrome b-245 beta chain	Ion channel	343	0.452	0.885	0.99904	0.05	IL1R1	Interleukin 1 Receptor Type 1	Protein Coding	46	GC02P102136	4.72775	https://www.genecards.org/cgi-bin/carddisp.pl?gene=IL1R1
ALOX5	Pneumonia	C0032285	ALOX5	240	P09917	arachidonate 5-lipoxygenase	Enzyme	342	0.447	0.885	1.2059e-06	0.05	IL3	Interleukin 3	Protein Coding	44	GC05P132060	4.72273	https://www.genecards.org/cgi-bin/carddisp.pl?gene=IL3
AMBP	Pneumonia	C0032285	AMBP	259	P02760	alpha-1-microglobulin/bikunin precursor		150	0.537	0.731	2.7886e-13	0.05	RAC2	Rac Family Small GTPase 2	Protein Coding	51	GC22M037227	4.71825	https://www.genecards.org/cgi-bin/carddisp.pl?gene=RAC2
ANGPT1	Pneumonia	C0032285	ANGPT1	284	Q15389	angiopoietin 1	Signaling	340	0.446	0.808	0.95208	0.05	LTF	Lactotransferrin	Protein Coding	44	GC03M046435	4.66623	https://www.genecards.org/cgi-bin/carddisp.pl?gene=LTF
BTBD8	Pneumonia	C0032285	BTBD8	284697	Q5XKL5	BTB domain containing 8		125	0.547	0.692	6.077e-07	0.05	IL17RA	Interleukin 17 Receptor A	Protein Coding	45	GC22P017109	4.66331	https://www.genecards.org/cgi-bin/carddisp.pl?gene=IL17RA
CD274	Pneumonia	C0032285	CD274	29126	Q9NZQ7	CD274 molecule	Receptor	1011	0.324	0.923	0.01916	0.05	PIK3CD	Phosphatidylinositol-4,5-Bisphosphate 3-Kinase Catalytic Subunit Delta	Protein Coding	54	GC01P009629	4.65723	https://www.genecards.org/cgi-bin/carddisp.pl?gene=PIK3CD
IFNA1	Pneumonia	C0032285	IFNA1	3439	P01562	interferon alpha 1		662	0.371	0.923		0.05	CFB	Complement Factor B	Protein Coding	46	GC06P031945	4.65617	https://www.genecards.org/cgi-bin/carddisp.pl?gene=CFB
IFNA13	Pneumonia	C0032285	IFNA13	3447	P01562	interferon alpha 13		646	0.374	0.923		0.05	IL2RA	Interleukin 2 Receptor Subunit Alpha	Protein Coding	51	GC10M006010	4.65453	https://www.genecards.org/cgi-bin/carddisp.pl?gene=IL2RA
MMP9	Pneumonia	C0032285	MMP9	4318	P14780	matrix metallopeptidase 9	Enzyme	1337	0.305	0.923	1.8869e-17	0.05	CD81	CD81 Molecule	Protein Coding	47	GC11P002398	4.65312	https://www.genecards.org/cgi-bin/carddisp.pl?gene=CD81
COX2	Pneumonia	C0032285	COX2	4513	P00403	cytochrome c oxidase subunit II	Enzyme	875	0.352	0.962		0.05	PIK3R1	Phosphoinositide-3-Kinase Regulatory Subunit 1	Protein Coding	51	GC05P068215	4.62966	https://www.genecards.org/cgi-bin/carddisp.pl?gene=PIK3R1
NM	Pneumonia	C0032285	NM	4827		neutrophil migration		250	0.473	0.808		0.05	VCAM1	Vascular Cell Adhesion Molecule 1	Protein Coding	46	GC01P100719	4.61493	https://www.genecards.org/cgi-bin/carddisp.pl?gene=VCAM1
TREM1	Pneumonia	C0032285	TREM1	54210	Q9NP99	triggering receptor expressed on myeloid cells 1		172	0.515	0.808	0.0062776	0.05	PKD1	Polycystin 1, Transient Receptor Potential Channel Interacting	Protein Coding	46	GC16M002528	4.61125	https://www.genecards.org/cgi-bin/carddisp.pl?gene=PKD1
SARS2	Pneumonia	C0032285	SARS2	54938	Q9NP81	seryl-tRNA synthetase 2, mitochondrial	Enzyme	117	0.57	0.692	9.77e-10	0.05	AFF4	AF4/FMR2 Family Member 4	Protein Coding	42	GC05M132875	4.6051	https://www.genecards.org/cgi-bin/carddisp.pl?gene=AFF4
SARS1	Pneumonia	C0032285	SARS1	6301	P49591	seryl-tRNA synthetase 1	Enzyme	137	0.558	0.769	0.99925	0.05	NOS3	Nitric Oxide Synthase 3	Protein Coding	52	GC07P150990	4.58344	https://www.genecards.org/cgi-bin/carddisp.pl?gene=NOS3
CAV1	Pneumonia	C0032285	CAV1	857	Q03135	caveolin 1	Enzyme modulator	633	0.388	0.885	0.008274	0.05	CLEC7A	C-Type Lectin Domain Containing 7A	Protein Coding	45	GC12M015054	4.57865	https://www.genecards.org/cgi-bin/carddisp.pl?gene=CLEC7A
TERC													ZIC2	Zic Family Member 2	Protein Coding	44	GC13P099981	4.57777	https://www.genecards.org/cgi-bin/carddisp.pl?gene=ZIC2
RTEL1													SIX3	SIX Homeobox 3	Protein Coding	43	GC02P044941	4.57777	https://www.genecards.org/cgi-bin/carddisp.pl?gene=SIX3
TLR5													DISP1	Dispatched RND Transporter Family Member 1	Protein Coding	39	GC01P222814	4.57777	https://www.genecards.org/cgi-bin/carddisp.pl?gene=DISP1
ABCA3													TNC	Tenascin C	Protein Coding	50	GC09M115019	4.57548	https://www.genecards.org/cgi-bin/carddisp.pl?gene=TNC
RTEL1-TNFRSF6B													CARD11	Caspase Recruitment Domain Family Member 11	Protein Coding	48	GC07M002906	4.56908	https://www.genecards.org/cgi-bin/carddisp.pl?gene=CARD11
SFTPA1													MS4A1	Membrane Spanning 4-Domains A1	Protein Coding	47	GC11P060474	4.5466	https://www.genecards.org/cgi-bin/carddisp.pl?gene=MS4A1
LOC110806263													MIR21	MicroRNA 21	RNA Gene	24	GC17P059841	4.54135	https://www.genecards.org/cgi-bin/carddisp.pl?gene=MIR21
PARN													UNC119	Unc-119 Lipid Binding Chaperone	Protein Coding	42	GC17M028546	4.49707	https://www.genecards.org/cgi-bin/carddisp.pl?gene=UNC119
LACTB													GBA	Glucosylceramidase Beta	Protein Coding	48	GC01M155234	4.49507	https://www.genecards.org/cgi-bin/carddisp.pl?gene=GBA
CHAT													PTCH1	Patched 1	Protein Coding	51	GC09M095442	4.48591	https://www.genecards.org/cgi-bin/carddisp.pl?gene=PTCH1
CSF3													KMT2D	Lysine Methyltransferase 2D	Protein Coding	42	GC12M049018	4.48585	https://www.genecards.org/cgi-bin/carddisp.pl?gene=KMT2D
MUC1													CCL4	C-C Motif Chemokine Ligand 4	Protein Coding	41	GC17P036103	4.47944	https://www.genecards.org/cgi-bin/carddisp.pl?gene=CCL4
CCL5													ODAD1	Outer Dynein Arm Docking Complex Subunit 1	Protein Coding	27	GC19M048301	4.47346	https://www.genecards.org/cgi-bin/carddisp.pl?gene=ODAD1
DSP													SMPD1	Sphingomyelin Phosphodiesterase 1	Protein Coding	48	GC11P006390	4.47296	https://www.genecards.org/cgi-bin/carddisp.pl?gene=SMPD1
FAM13A													PGM3	Phosphoglucomutase 3	Protein Coding	44	GC06M083161	4.44931	https://www.genecards.org/cgi-bin/carddisp.pl?gene=PGM3
STN1													IGHMBP2	Immunoglobulin Mu DNA Binding Protein 2	Protein Coding	42	GC11P068903	4.44555	https://www.genecards.org/cgi-bin/carddisp.pl?gene=IGHMBP2
CCL3													JUN	Jun Proto-Oncogene, AP-1 Transcription Factor Subunit	Protein Coding	50	GC01M058780	4.44132	https://www.genecards.org/cgi-bin/carddisp.pl?gene=JUN
ATP11A													HDAC9	Histone Deacetylase 9	Protein Coding	47	GC07P018086	4.44072	https://www.genecards.org/cgi-bin/carddisp.pl?gene=HDAC9
DPP9													IRF8	Interferon Regulatory Factor 8	Protein Coding	47	GC16P085898	4.43703	https://www.genecards.org/cgi-bin/carddisp.pl?gene=IRF8
CD8A													NKX2-5	NK2 Homeobox 5	Protein Coding	45	GC05M173232	4.43703	https://www.genecards.org/cgi-bin/carddisp.pl?gene=NKX2-5
CD4													TNFSF12	TNF Superfamily Member 12	Protein Coding	41	GC17P008834	4.43703	https://www.genecards.org/cgi-bin/carddisp.pl?gene=TNFSF12
NEU1													DNAJC21	DnaJ Heat Shock Protein Family (Hsp40) Member C21	Protein Coding	35	GC05P034929	4.43703	https://www.genecards.org/cgi-bin/carddisp.pl?gene=DNAJC21
SERPINA1													EFL1	Elongation Factor Like GTPase 1	Protein Coding	33	GC15M082131	4.43703	https://www.genecards.org/cgi-bin/carddisp.pl?gene=EFL1
CXCR4													CASP1	Caspase 1	Protein Coding	51	GC11M105025	4.42746	https://www.genecards.org/cgi-bin/carddisp.pl?gene=CASP1
ITGAM													THBS1	Thrombospondin 1	Protein Coding	45	GC15P039581	4.41579	https://www.genecards.org/cgi-bin/carddisp.pl?gene=THBS1
PIK3C2A													TTC7A	Tetratricopeptide Repeat Domain 7A	Protein Coding	38	GC02P046906	4.39549	https://www.genecards.org/cgi-bin/carddisp.pl?gene=TTC7A
DEFB4A													NCKAP1L	NCK Associated Protein 1 Like	Protein Coding	38	GC12P054497	4.38376	https://www.genecards.org/cgi-bin/carddisp.pl?gene=NCKAP1L
EGFR													IGF1	Insulin Like Growth Factor 1	Protein Coding	50	GC12M102395	4.35295	https://www.genecards.org/cgi-bin/carddisp.pl?gene=IGF1
SLPI													OLR1	Oxidized Low Density Lipoprotein Receptor 1	Protein Coding	44	GC12M015055	4.33396	https://www.genecards.org/cgi-bin/carddisp.pl?gene=OLR1
TLR3													SRP19	Signal Recognition Particle 19	Protein Coding	40	GC05P112862	4.33119	https://www.genecards.org/cgi-bin/carddisp.pl?gene=SRP19
IRAK4													CD3E	CD3e Molecule	Protein Coding	47	GC11P118304	4.32458	https://www.genecards.org/cgi-bin/carddisp.pl?gene=CD3E
CD79A													WDR19	WD Repeat Domain 19	Protein Coding	38	GC04P039184	4.30208	https://www.genecards.org/cgi-bin/carddisp.pl?gene=WDR19
ELN													PLG	Plasminogen	Protein Coding	49	GC06P160702	4.29782	https://www.genecards.org/cgi-bin/carddisp.pl?gene=PLG
FCGR2A													GLI2	GLI Family Zinc Finger 2	Protein Coding	48	GC02P120735	4.26982	https://www.genecards.org/cgi-bin/carddisp.pl?gene=GLI2
NCF2													DLL1	Delta Like Canonical Notch Ligand 1	Protein Coding	46	GC06M170282	4.26982	https://www.genecards.org/cgi-bin/carddisp.pl?gene=DLL1
NCF1													CDON	Cell Adhesion Associated, Oncogene Regulated	Protein Coding	45	GC11M125955	4.26982	https://www.genecards.org/cgi-bin/carddisp.pl?gene=CDON
CALCA													FOXH1	Forkhead Box H1	Protein Coding	43	GC08M144473	4.26982	https://www.genecards.org/cgi-bin/carddisp.pl?gene=FOXH1
CYBA													GAS1	Growth Arrest Specific 1	Protein Coding	43	GC09M086944	4.26982	https://www.genecards.org/cgi-bin/carddisp.pl?gene=GAS1
SHH													NODAL	Nodal Growth Differentiation Factor	Protein Coding	43	GC10M070431	4.26982	https://www.genecards.org/cgi-bin/carddisp.pl?gene=NODAL
LBP													TDGF1	Teratocarcinoma-Derived Growth Factor 1	Protein Coding	42	GC03P046576	4.26982	https://www.genecards.org/cgi-bin/carddisp.pl?gene=TDGF1
ACE2													NOS1	Nitric Oxide Synthase 1	Protein Coding	50	GC12M117208	4.2583	https://www.genecards.org/cgi-bin/carddisp.pl?gene=NOS1
GPT													COPA	COPI Coat Complex Subunit Alpha	Protein Coding	43	GC01M160288	4.25155	https://www.genecards.org/cgi-bin/carddisp.pl?gene=COPA
SELL													VIM	Vimentin	Protein Coding	51	GC10P017227	4.25154	https://www.genecards.org/cgi-bin/carddisp.pl?gene=VIM
HSPD1													SIGLEC5	Sialic Acid Binding Ig Like Lectin 5	Protein Coding	38	GC19M051611	4.23891	https://www.genecards.org/cgi-bin/carddisp.pl?gene=SIGLEC5
CCL18													STAT5B	Signal Transducer And Activator Of Transcription 5B	Protein Coding	50	GC17M042199	4.23244	https://www.genecards.org/cgi-bin/carddisp.pl?gene=STAT5B
FGF8													LEP	Leptin	Protein Coding	48	GC07P128241	4.22394	https://www.genecards.org/cgi-bin/carddisp.pl?gene=LEP
TIMP1													MAPK3	Mitogen-Activated Protein Kinase 3	Protein Coding	50	GC16M030130	4.21829	https://www.genecards.org/cgi-bin/carddisp.pl?gene=MAPK3
BPI													MMP8	Matrix Metallopeptidase 8	Protein Coding	48	GC11M102617	4.21568	https://www.genecards.org/cgi-bin/carddisp.pl?gene=MMP8
TLR9													HPR	Haptoglobin-Related Protein	Protein Coding	40	GC16P072097	4.18437	https://www.genecards.org/cgi-bin/carddisp.pl?gene=HPR
IL2													THBD	Thrombomodulin	Protein Coding	44	GC20M023026	4.18422	https://www.genecards.org/cgi-bin/carddisp.pl?gene=THBD
F3													HP	Haptoglobin	Protein Coding	45	GC16P072089	4.17241	https://www.genecards.org/cgi-bin/carddisp.pl?gene=HP
LAMC2													LYZ	Lysozyme	Protein Coding	48	GC12P069348	4.17007	https://www.genecards.org/cgi-bin/carddisp.pl?gene=LYZ
USB1													KDM6A	Lysine Demethylase 6A	Protein Coding	47	GC0XP044873	4.1554	https://www.genecards.org/cgi-bin/carddisp.pl?gene=KDM6A
MMP12													CD40	CD40 Molecule	Protein Coding	48	GC20P046118	4.14695	https://www.genecards.org/cgi-bin/carddisp.pl?gene=CD40
HLA-B													MIR155	MicroRNA 155	RNA Gene	19	GC21P025560	4.14625	https://www.genecards.org/cgi-bin/carddisp.pl?gene=MIR155
CFH													GAPDH	Glyceraldehyde-3-Phosphate Dehydrogenase	Protein Coding	48	GC12P010854	4.14374	https://www.genecards.org/cgi-bin/carddisp.pl?gene=GAPDH
CCR4													WAS	WASP Actin Nucleation Promoting Factor	Protein Coding	50	GC0XP048676	4.13946	https://www.genecards.org/cgi-bin/carddisp.pl?gene=WAS
PRF1													CARMIL2	Capping Protein Regulator And Myosin 1 Linker 2	Protein Coding	30	GC16P067644	4.13541	https://www.genecards.org/cgi-bin/carddisp.pl?gene=CARMIL2
AVP													EP300	E1A Binding Protein P300	Protein Coding	51	GC22P041091	4.13316	https://www.genecards.org/cgi-bin/carddisp.pl?gene=EP300
RNASE3													HLA-DQA1	Major Histocompatibility Complex, Class II, DQ Alpha 1	Protein Coding	43	GC06P052015	4.13281	https://www.genecards.org/cgi-bin/carddisp.pl?gene=HLA-DQA1
ADM													SRPRA	SRP Receptor Subunit Alpha	Protein Coding	31	GC11M126255	4.11509	https://www.genecards.org/cgi-bin/carddisp.pl?gene=SRPRA
PRTN3													PDGFB	Platelet Derived Growth Factor Subunit B	Protein Coding	50	GC22M047757	4.11346	https://www.genecards.org/cgi-bin/carddisp.pl?gene=PDGFB
SERPINB1													C2	Complement C2	Protein Coding	47	GC06P031897	4.10593	https://www.genecards.org/cgi-bin/carddisp.pl?gene=C2
CD79B													HARS1	Histidyl-TRNA Synthetase 1	Protein Coding	37	GC05M140673	4.08783	https://www.genecards.org/cgi-bin/carddisp.pl?gene=HARS1
BLNK													ITGA4	Integrin Subunit Alpha 4	Protein Coding	49	GC02P181456	4.06525	https://www.genecards.org/cgi-bin/carddisp.pl?gene=ITGA4
IGLL1													CYLD	CYLD Lysine 63 Deubiquitinase	Protein Coding	50	GC16P050742	4.04671	https://www.genecards.org/cgi-bin/carddisp.pl?gene=CYLD
ATM													IKBKG	Inhibitor Of Nuclear Factor Kappa B Kinase Regulatory Subunit Gamma	Protein Coding	48	GC0XP154541	4.04107	https://www.genecards.org/cgi-bin/carddisp.pl?gene=IKBKG
PLA2G6													CMA1	Chymase 1	Protein Coding	44	GC14M024506	4.03741	https://www.genecards.org/cgi-bin/carddisp.pl?gene=CMA1
H2AC18													NCF4	Neutrophil Cytosolic Factor 4	Protein Coding	49	GC22P036860	4.02079	https://www.genecards.org/cgi-bin/carddisp.pl?gene=NCF4
IGHM													MMP7	Matrix Metallopeptidase 7	Protein Coding	49	GC11M102425	4.01633	https://www.genecards.org/cgi-bin/carddisp.pl?gene=MMP7
RAC1													MARCO	Macrophage Receptor With Collagenous Structure	Protein Coding	41	GC02P118942	3.99664	https://www.genecards.org/cgi-bin/carddisp.pl?gene=MARCO
IFNB1													DDR2	Discoidin Domain Receptor Tyrosine Kinase 2	Protein Coding	51	GC01P162631	3.99412	https://www.genecards.org/cgi-bin/carddisp.pl?gene=DDR2
MASP2													SMARCD2	SWI/SNF Related, Matrix Associated, Actin Dependent Regulator Of Chromatin, Subfamily D, Member 2	Protein Coding	43	GC17M063832	3.99412	https://www.genecards.org/cgi-bin/carddisp.pl?gene=SMARCD2
SERPINA3													GNPTAB	N-Acetylglucosamine-1-Phosphate Transferase Subunits Alpha And Beta	Protein Coding	41	GC12M101745	3.99412	https://www.genecards.org/cgi-bin/carddisp.pl?gene=GNPTAB
CYBC1													P4HTM	Prolyl 4-Hydroxylase, Transmembrane	Protein Coding	36	GC03P049244	3.99412	https://www.genecards.org/cgi-bin/carddisp.pl?gene=P4HTM
SP110													CFAP410	Cilia And Flagella Associated Protein 410	Protein Coding	30	GC21M044330	3.99412	https://www.genecards.org/cgi-bin/carddisp.pl?gene=CFAP410
KPTN													FOXN1	Forkhead Box N1	Protein Coding	42	GC17P028506	3.9936	https://www.genecards.org/cgi-bin/carddisp.pl?gene=FOXN1
SERPINH1													TNFRSF11A	TNF Receptor Superfamily Member 11a	Protein Coding	46	GC18P062325	3.98873	https://www.genecards.org/cgi-bin/carddisp.pl?gene=TNFRSF11A
CYP1A1													IRF9	Interferon Regulatory Factor 9	Protein Coding	45	GC14P024161	3.98519	https://www.genecards.org/cgi-bin/carddisp.pl?gene=IRF9
CD14													MRC1	Mannose Receptor C-Type 1	Protein Coding	40	GC10P017809	3.97559	https://www.genecards.org/cgi-bin/carddisp.pl?gene=MRC1
CFI													PNP	Purine Nucleoside Phosphorylase	Protein Coding	48	GC14P020468	3.97551	https://www.genecards.org/cgi-bin/carddisp.pl?gene=PNP
PAFAH1B1													CHI3L1	Chitinase 3 Like 1	Protein Coding	44	GC01M203148	3.93904	https://www.genecards.org/cgi-bin/carddisp.pl?gene=CHI3L1
LINC02258													AKT1	AKT Serine/Threonine Kinase 1	Protein Coding	54	GC14M104769	3.93112	https://www.genecards.org/cgi-bin/carddisp.pl?gene=AKT1
SKAP1-AS1													NOD2	Nucleotide Binding Oligomerization Domain Containing 2	Protein Coding	48	GC16P050693	3.93093	https://www.genecards.org/cgi-bin/carddisp.pl?gene=NOD2
HLA-DQB1													BMP4	Bone Morphogenetic Protein 4	Protein Coding	50	GC14M053949	3.92942	https://www.genecards.org/cgi-bin/carddisp.pl?gene=BMP4
FGF2													DNAAF2	Dynein Axonemal Assembly Factor 2	Protein Coding	37	GC14M049625	3.92816	https://www.genecards.org/cgi-bin/carddisp.pl?gene=DNAAF2
ACTC1													PMM2	Phosphomannomutase 2	Protein Coding	47	GC16P008788	3.91764	https://www.genecards.org/cgi-bin/carddisp.pl?gene=PMM2
CR1													ATP4A	ATPase H+/K+ Transporting Subunit Alpha	Protein Coding	42	GC19M045250	3.91438	https://www.genecards.org/cgi-bin/carddisp.pl?gene=ATP4A
FAM189A1													TRAF6	TNF Receptor Associated Factor 6	Protein Coding	47	GC11M036467	3.91	https://www.genecards.org/cgi-bin/carddisp.pl?gene=TRAF6
MMP1													CXCR1	C-X-C Motif Chemokine Receptor 1	Protein Coding	44	GC02M218162	3.90775	https://www.genecards.org/cgi-bin/carddisp.pl?gene=CXCR1
LOC107303343													AP3B1	Adaptor Related Protein Complex 3 Subunit Beta 1	Protein Coding	46	GC05M078000	3.89349	https://www.genecards.org/cgi-bin/carddisp.pl?gene=AP3B1
CCR7													TP53	Tumor Protein P53	Protein Coding	54	GC17M007661	3.89081	https://www.genecards.org/cgi-bin/carddisp.pl?gene=TP53
CD276													AGER	Advanced Glycosylation End-Product Specific Receptor	Protein Coding	45	GC06M032180	3.88444	https://www.genecards.org/cgi-bin/carddisp.pl?gene=AGER
SH3KBP1													NTRK1	Neurotrophic Receptor Tyrosine Kinase 1	Protein Coding	50	GC01P156815	3.88367	https://www.genecards.org/cgi-bin/carddisp.pl?gene=NTRK1
TAF1													TRPV4	Transient Receptor Potential Cation Channel Subfamily V Member 4	Protein Coding	50	GC12M109783	3.88199	https://www.genecards.org/cgi-bin/carddisp.pl?gene=TRPV4
NBN													HLA-DRB1	Major Histocompatibility Complex, Class II, DR Beta 1	Protein Coding	48	GC06M032578	3.87821	https://www.genecards.org/cgi-bin/carddisp.pl?gene=HLA-DRB1
TF													ITGAL	Integrin Subunit Alpha L	Protein Coding	47	GC16P030472	3.86453	https://www.genecards.org/cgi-bin/carddisp.pl?gene=ITGAL
CD3D													IFNA1	Interferon Alpha 1	Protein Coding	40	GC09P021513	3.85897	https://www.genecards.org/cgi-bin/carddisp.pl?gene=IFNA1
INS													GFI1	Growth Factor Independent 1 Transcriptional Repressor	Protein Coding	41	GC01M092474	3.85672	https://www.genecards.org/cgi-bin/carddisp.pl?gene=GFI1
FN1													CASP8	Caspase 8	Protein Coding	52	GC02P201233	3.85659	https://www.genecards.org/cgi-bin/carddisp.pl?gene=CASP8
HLA-A													KNSTRN	Kinetochore Localized Astrin (SPAG5) Binding Protein	Protein Coding	37	GC15P040382	3.84744	https://www.genecards.org/cgi-bin/carddisp.pl?gene=KNSTRN
CD69													ALOX5	Arachidonate 5-Lipoxygenase	Protein Coding	50	GC10P045374	3.84724	https://www.genecards.org/cgi-bin/carddisp.pl?gene=ALOX5
ICOSLG													TK2	Thymidine Kinase 2	Protein Coding	42	GC16M066508	3.83677	https://www.genecards.org/cgi-bin/carddisp.pl?gene=TK2
CD34													SETBP1	SET Binding Protein 1	Protein Coding	41	GC18P044680	3.83677	https://www.genecards.org/cgi-bin/carddisp.pl?gene=SETBP1
CD247													MMP2	Matrix Metallopeptidase 2	Protein Coding	54	GC16P055390	3.8054	https://www.genecards.org/cgi-bin/carddisp.pl?gene=MMP2
EDN1													MIR146A	MicroRNA 146a	RNA Gene	22	GC05P160485	3.80502	https://www.genecards.org/cgi-bin/carddisp.pl?gene=MIR146A
MUC5AC													DZIP1L	DAZ Interacting Zinc Finger Protein 1 Like	Protein Coding	37	GC03M138061	3.80496	https://www.genecards.org/cgi-bin/carddisp.pl?gene=DZIP1L
PURA													ATP12A	ATPase H+/K+ Transporting Non-Gastric Alpha2 Subunit	Protein Coding	44	GC13P024680	3.80481	https://www.genecards.org/cgi-bin/carddisp.pl?gene=ATP12A
SBDS													NFIX	Nuclear Factor I X	Protein Coding	43	GC19P012996	3.78402	https://www.genecards.org/cgi-bin/carddisp.pl?gene=NFIX
ASAH1													PLCG2	Phospholipase C Gamma 2	Protein Coding	52	GC16P081773	3.77849	https://www.genecards.org/cgi-bin/carddisp.pl?gene=PLCG2
PLAT													HIF1A	Hypoxia Inducible Factor 1 Subunit Alpha	Protein Coding	48	GC14P061695	3.77727	https://www.genecards.org/cgi-bin/carddisp.pl?gene=HIF1A
CCR5													PTEN	Phosphatase And Tensin Homolog	Protein Coding	53	GC10P087863	3.77025	https://www.genecards.org/cgi-bin/carddisp.pl?gene=PTEN
TGIF1													CXCL12	C-X-C Motif Chemokine Ligand 12	Protein Coding	46	GC10M044294	3.76986	https://www.genecards.org/cgi-bin/carddisp.pl?gene=CXCL12
APOE													SPP1	Secreted Phosphoprotein 1	Protein Coding	47	GC04P087975	3.76715	https://www.genecards.org/cgi-bin/carddisp.pl?gene=SPP1
TLR6													HPS1	HPS1 Biogenesis Of Lysosomal Organelles Complex 3 Subunit 1	Protein Coding	43	GC10M098416	3.75334	https://www.genecards.org/cgi-bin/carddisp.pl?gene=HPS1
NKX2-1													IL9	Interleukin 9	Protein Coding	44	GC05M135891	3.74399	https://www.genecards.org/cgi-bin/carddisp.pl?gene=IL9
CCN2													PDCD1	Programmed Cell Death 1	Protein Coding	48	GC02M241849	3.72622	https://www.genecards.org/cgi-bin/carddisp.pl?gene=PDCD1
PLOD1													TLR7	Toll Like Receptor 7	Protein Coding	48	GC0XP012867	3.72497	https://www.genecards.org/cgi-bin/carddisp.pl?gene=TLR7
IL23A													ELMOD2	ELMO Domain Containing 2	Protein Coding	37	GC04P140524	3.70693	https://www.genecards.org/cgi-bin/carddisp.pl?gene=ELMOD2
F2													SPPL2C	Signal Peptide Peptidase Like 2C	Protein Coding	32	GC17P045844	3.70693	https://www.genecards.org/cgi-bin/carddisp.pl?gene=SPPL2C
TRIM21													EXTL3	Exostosin Like Glycosyltransferase 3	Protein Coding	46	GC08P028602	3.6774	https://www.genecards.org/cgi-bin/carddisp.pl?gene=EXTL3
RNU4ATAC													COL11A2	Collagen Type XI Alpha 2 Chain	Protein Coding	45	GC06M033162	3.6774	https://www.genecards.org/cgi-bin/carddisp.pl?gene=COL11A2
IFIH1													ALMS1	ALMS1 Centrosome And Basal Body Associated Protein	Protein Coding	42	GC02P073385	3.6774	https://www.genecards.org/cgi-bin/carddisp.pl?gene=ALMS1
CD27													GAS8	Growth Arrest Specific 8	Protein Coding	39	GC16P090019	3.6774	https://www.genecards.org/cgi-bin/carddisp.pl?gene=GAS8
IL13RA2													FCRL6	Fc Receptor Like 6	Protein Coding	34	GC01P159800	3.67328	https://www.genecards.org/cgi-bin/carddisp.pl?gene=FCRL6
S100A12													PDHA1	Pyruvate Dehydrogenase E1 Subunit Alpha 1	Protein Coding	50	GC0XP019343	3.65827	https://www.genecards.org/cgi-bin/carddisp.pl?gene=PDHA1
CREBBP													NHLRC1	NHL Repeat Containing E3 Ubiquitin Protein Ligase 1	Protein Coding	41	GC06M018120	3.65707	https://www.genecards.org/cgi-bin/carddisp.pl?gene=NHLRC1
B2M													SAMD9	Sterile Alpha Motif Domain Containing 9	Protein Coding	36	GC07M093099	3.65262	https://www.genecards.org/cgi-bin/carddisp.pl?gene=SAMD9
SREBF1													PANK2	Pantothenate Kinase 2	Protein Coding	44	GC20P003887	3.64201	https://www.genecards.org/cgi-bin/carddisp.pl?gene=PANK2
RNF168													DDX58	DExD/H-Box Helicase 58	Protein Coding	47	GC09M032455	3.63758	https://www.genecards.org/cgi-bin/carddisp.pl?gene=DDX58
LOC106029312													IL15	Interleukin 15	Protein Coding	41	GC04P141636	3.63079	https://www.genecards.org/cgi-bin/carddisp.pl?gene=IL15
IL3													PLAU	Plasminogen Activator, Urokinase	Protein Coding	52	GC10P073909	3.62183	https://www.genecards.org/cgi-bin/carddisp.pl?gene=PLAU
RAC2													ARID1B	AT-Rich Interaction Domain 1B	Protein Coding	45	GC06P156777	3.6202	https://www.genecards.org/cgi-bin/carddisp.pl?gene=ARID1B
LTF													DNAH11	Dynein Axonemal Heavy Chain 11	Protein Coding	42	GC07P021543	3.6202	https://www.genecards.org/cgi-bin/carddisp.pl?gene=DNAH11
IL17RA													RALGAPA1	Ral GTPase Activating Protein Catalytic Subunit Alpha 1	Protein Coding	40	GC14M035538	3.6202	https://www.genecards.org/cgi-bin/carddisp.pl?gene=RALGAPA1
IL2RA													ELP1	Elongator Acetyltransferase Complex Subunit 1	Protein Coding	34	GC09M108868	3.6165	https://www.genecards.org/cgi-bin/carddisp.pl?gene=ELP1
PIK3R1													TGFB3	Transforming Growth Factor Beta 3	Protein Coding	47	GC14M075958	3.61226	https://www.genecards.org/cgi-bin/carddisp.pl?gene=TGFB3
VCAM1													TLR1	Toll Like Receptor 1	Protein Coding	48	GC04M038793	3.60641	https://www.genecards.org/cgi-bin/carddisp.pl?gene=TLR1
PKD1													SNCA	Synuclein Alpha	Protein Coding	50	GC04M089724	3.60001	https://www.genecards.org/cgi-bin/carddisp.pl?gene=SNCA
AFF4													POLA1	DNA Polymerase Alpha 1, Catalytic Subunit	Protein Coding	46	GC0XP024693	3.58553	https://www.genecards.org/cgi-bin/carddisp.pl?gene=POLA1
NOS3													FBLN5	Fibulin 5	Protein Coding	45	GC14M091869	3.58553	https://www.genecards.org/cgi-bin/carddisp.pl?gene=FBLN5
CLEC7A													IL21R	Interleukin 21 Receptor	Protein Coding	42	GC16P027413	3.585	https://www.genecards.org/cgi-bin/carddisp.pl?gene=IL21R
ZIC2													MAPK1	Mitogen-Activated Protein Kinase 1	Protein Coding	52	GC22M021754	3.55327	https://www.genecards.org/cgi-bin/carddisp.pl?gene=MAPK1
SIX3													IL2RB	Interleukin 2 Receptor Subunit Beta	Protein Coding	49	GC22M037125	3.55053	https://www.genecards.org/cgi-bin/carddisp.pl?gene=IL2RB
DISP1													CD274	CD274 Molecule	Protein Coding	45	GC09P005450	3.55047	https://www.genecards.org/cgi-bin/carddisp.pl?gene=CD274
TNC													CACNA1C	Calcium Voltage-Gated Channel Subunit Alpha1 C	Protein Coding	50	GC12P001970	3.54876	https://www.genecards.org/cgi-bin/carddisp.pl?gene=CACNA1C
MIR21													DNAI2	Dynein Axonemal Intermediate Chain 2	Protein Coding	40	GC17P074274	3.54876	https://www.genecards.org/cgi-bin/carddisp.pl?gene=DNAI2
GBA													CLEC4E	C-Type Lectin Domain Family 4 Member E	Protein Coding	37	GC12M008535	3.53872	https://www.genecards.org/cgi-bin/carddisp.pl?gene=CLEC4E
PTCH1													OFD1	OFD1 Centriole And Centriolar Satellite Protein	Protein Coding	43	GC0XP013734	3.52626	https://www.genecards.org/cgi-bin/carddisp.pl?gene=OFD1
KMT2D													SLC6A3	Solute Carrier Family 6 Member 3	Protein Coding	50	GC05M001392	3.52333	https://www.genecards.org/cgi-bin/carddisp.pl?gene=SLC6A3
ODAD1													IFNGR1	Interferon Gamma Receptor 1	Protein Coding	50	GC06M137197	3.51455	https://www.genecards.org/cgi-bin/carddisp.pl?gene=IFNGR1
SMPD1													UBB	Ubiquitin B	Protein Coding	44	GC17P016380	3.51139	https://www.genecards.org/cgi-bin/carddisp.pl?gene=UBB
PGM3													FASLG	Fas Ligand	Protein Coding	48	GC01P172628	3.49305	https://www.genecards.org/cgi-bin/carddisp.pl?gene=FASLG
IGHMBP2													STAT6	Signal Transducer And Activator Of Transcription 6	Protein Coding	50	GC12M057095	3.48224	https://www.genecards.org/cgi-bin/carddisp.pl?gene=STAT6
JUN													C1QBP	Complement C1q Binding Protein	Protein Coding	46	GC17M005432	3.48145	https://www.genecards.org/cgi-bin/carddisp.pl?gene=C1QBP
HDAC9													PIGN	Phosphatidylinositol Glycan Anchor Biosynthesis Class N	Protein Coding	41	GC18M061905	3.46729	https://www.genecards.org/cgi-bin/carddisp.pl?gene=PIGN
NKX2-5													LTA	Lymphotoxin Alpha	Protein Coding	43	GC06P051957	3.4545	https://www.genecards.org/cgi-bin/carddisp.pl?gene=LTA
DNAJC21													IGHE	Immunoglobulin Heavy Constant Epsilon	Protein Coding	26	GC14M110041	3.41551	https://www.genecards.org/cgi-bin/carddisp.pl?gene=IGHE
EFL1													CRHBP	Corticotropin Releasing Hormone Binding Protein	Protein Coding	40	GC05P076952	3.40622	https://www.genecards.org/cgi-bin/carddisp.pl?gene=CRHBP
THBS1													SMC1A	Structural Maintenance Of Chromosomes 1A	Protein Coding	47	GC0XM053374	3.4001	https://www.genecards.org/cgi-bin/carddisp.pl?gene=SMC1A
TTC7A													TBX4	T-Box Transcription Factor 4	Protein Coding	42	GC17P061451	3.39247	https://www.genecards.org/cgi-bin/carddisp.pl?gene=TBX4
NCKAP1L													FGFR1	Fibroblast Growth Factor Receptor 1	Protein Coding	55	GC08M038400	3.38638	https://www.genecards.org/cgi-bin/carddisp.pl?gene=FGFR1
IGF1													STAG2	Stromal Antigen 2	Protein Coding	45	GC0XP123960	3.38638	https://www.genecards.org/cgi-bin/carddisp.pl?gene=STAG2
OLR1													PTCD3	Pentatricopeptide Repeat Domain 3	Protein Coding	37	GC02P086106	3.38638	https://www.genecards.org/cgi-bin/carddisp.pl?gene=PTCD3
SRP19													MT-CYB	Mitochondrially Encoded Cytochrome B	Protein Coding	32	GCMTP014749	3.38231	https://www.genecards.org/cgi-bin/carddisp.pl?gene=MT-CYB
CD3E													IFITM3	Interferon Induced Transmembrane Protein 3	Protein Coding	41	GC11M000319	3.37404	https://www.genecards.org/cgi-bin/carddisp.pl?gene=IFITM3
WDR19													KCNJ6	Potassium Inwardly Rectifying Channel Subfamily J Member 6	Protein Coding	48	GC21M037607	3.36944	https://www.genecards.org/cgi-bin/carddisp.pl?gene=KCNJ6
PLG													FMO3	Flavin Containing Dimethylaniline Monoxygenase 3	Protein Coding	47	GC01P171090	3.36944	https://www.genecards.org/cgi-bin/carddisp.pl?gene=FMO3
GLI2													PEPD	Peptidase D	Protein Coding	46	GC19M033386	3.36944	https://www.genecards.org/cgi-bin/carddisp.pl?gene=PEPD
DLL1													MTHFD1	Methylenetetrahydrofolate Dehydrogenase, Cyclohydrolase And Formyltetrahydrofolate Synthetase 1	Protein Coding	45	GC14P064388	3.36944	https://www.genecards.org/cgi-bin/carddisp.pl?gene=MTHFD1
CDON													EFEMP2	EGF Containing Fibulin Extracellular Matrix Protein 2	Protein Coding	44	GC11M066879	3.36944	https://www.genecards.org/cgi-bin/carddisp.pl?gene=EFEMP2
FOXH1													ORC6	Origin Recognition Complex Subunit 6	Protein Coding	41	GC16P046689	3.36944	https://www.genecards.org/cgi-bin/carddisp.pl?gene=ORC6
GAS1													TBCD	Tubulin Folding Cofactor D	Protein Coding	41	GC17P082752	3.36944	https://www.genecards.org/cgi-bin/carddisp.pl?gene=TBCD
NODAL													WDR1	WD Repeat Domain 1	Protein Coding	41	GC04M010075	3.36944	https://www.genecards.org/cgi-bin/carddisp.pl?gene=WDR1
TDGF1													MED25	Mediator Complex Subunit 25	Protein Coding	40	GC19P049819	3.36944	https://www.genecards.org/cgi-bin/carddisp.pl?gene=MED25
NOS1													PKHD1	PKHD1 Ciliary IPT Domain Containing Fibrocystin/Polyductin	Protein Coding	38	GC06M051588	3.36944	https://www.genecards.org/cgi-bin/carddisp.pl?gene=PKHD1
COPA													RYR1	Ryanodine Receptor 1	Protein Coding	47	GC19P039455	3.35959	https://www.genecards.org/cgi-bin/carddisp.pl?gene=RYR1
VIM													CDCA7L	Cell Division Cycle Associated 7 Like	Protein Coding	41	GC07M021900	3.35153	https://www.genecards.org/cgi-bin/carddisp.pl?gene=CDCA7L
SIGLEC5													DOCK8-AS1	DOCK8 Antisense RNA 1	RNA Gene	21	GC09M000213	3.35153	https://www.genecards.org/cgi-bin/carddisp.pl?gene=DOCK8-AS1
STAT5B													MALT1	MALT1 Paracaspase	Protein Coding	48	GC18P058671	3.3451	https://www.genecards.org/cgi-bin/carddisp.pl?gene=MALT1
LEP													BLM	BLM RecQ Like Helicase	Protein Coding	50	GC15P090717	3.34332	https://www.genecards.org/cgi-bin/carddisp.pl?gene=BLM
MAPK3													ACTA1	Actin Alpha 1, Skeletal Muscle	Protein Coding	48	GC01M229431	3.3416	https://www.genecards.org/cgi-bin/carddisp.pl?gene=ACTA1
MMP8													TREX1	Three Prime Repair Exonuclease 1	Protein Coding	43	GC03P048466	3.33283	https://www.genecards.org/cgi-bin/carddisp.pl?gene=TREX1
HPR													LONP1	Lon Peptidase 1, Mitochondrial	Protein Coding	44	GC19M005691	3.33233	https://www.genecards.org/cgi-bin/carddisp.pl?gene=LONP1
THBD													CAV1	Caveolin 1	Protein Coding	48	GC07P116524	3.31989	https://www.genecards.org/cgi-bin/carddisp.pl?gene=CAV1
HP													EPM2A	EPM2A Glucan Phosphatase, Laforin	Protein Coding	43	GC06M145382	3.31429	https://www.genecards.org/cgi-bin/carddisp.pl?gene=EPM2A
LYZ													IRF6	Interferon Regulatory Factor 6	Protein Coding	44	GC01M209785	3.30673	https://www.genecards.org/cgi-bin/carddisp.pl?gene=IRF6
KDM6A													IL7	Interleukin 7	Protein Coding	43	GC08M078689	3.30123	https://www.genecards.org/cgi-bin/carddisp.pl?gene=IL7
CD40													TYK2	Tyrosine Kinase 2	Protein Coding	53	GC19M010350	3.28737	https://www.genecards.org/cgi-bin/carddisp.pl?gene=TYK2
MIR155													CDH1	Cadherin 1	Protein Coding	51	GC16P068737	3.27101	https://www.genecards.org/cgi-bin/carddisp.pl?gene=CDH1
GAPDH													LRRC8A	Leucine Rich Repeat Containing 8 VRAC Subunit A	Protein Coding	40	GC09P128882	3.26802	https://www.genecards.org/cgi-bin/carddisp.pl?gene=LRRC8A
CARMIL2													PLAUR	Plasminogen Activator, Urokinase Receptor	Protein Coding	45	GC19M043646	3.26719	https://www.genecards.org/cgi-bin/carddisp.pl?gene=PLAUR
EP300													LTBP3	Latent Transforming Growth Factor Beta Binding Protein 3	Protein Coding	42	GC11M065538	3.25759	https://www.genecards.org/cgi-bin/carddisp.pl?gene=LTBP3
HLA-DQA1													MYH2	Myosin Heavy Chain 2	Protein Coding	47	GC17M010521	3.24421	https://www.genecards.org/cgi-bin/carddisp.pl?gene=MYH2
SRPRA													POSTN	Periostin	Protein Coding	44	GC13M037562	3.24099	https://www.genecards.org/cgi-bin/carddisp.pl?gene=POSTN
PDGFB													TP63	Tumor Protein P63	Protein Coding	49	GC03P189598	3.23851	https://www.genecards.org/cgi-bin/carddisp.pl?gene=TP63
C2													FANCF	FA Complementation Group F	Protein Coding	43	GC11M022600	3.23203	https://www.genecards.org/cgi-bin/carddisp.pl?gene=FANCF
HARS1													GSTM1	Glutathione S-Transferase Mu 1	Protein Coding	43	GC01P109687	3.22987	https://www.genecards.org/cgi-bin/carddisp.pl?gene=GSTM1
CYLD													TGFB2	Transforming Growth Factor Beta 2	Protein Coding	50	GC01P218345	3.22959	https://www.genecards.org/cgi-bin/carddisp.pl?gene=TGFB2
IKBKG													PYCR1	Pyrroline-5-Carboxylate Reductase 1	Protein Coding	48	GC17M081932	3.2265	https://www.genecards.org/cgi-bin/carddisp.pl?gene=PYCR1
CMA1													NR2F2	Nuclear Receptor Subfamily 2 Group F Member 2	Protein Coding	50	GC15P096325	3.22637	https://www.genecards.org/cgi-bin/carddisp.pl?gene=NR2F2
NCF4													CSPP1	Centrosome And Spindle Pole Associated Protein 1	Protein Coding	39	GC08P067055	3.22276	https://www.genecards.org/cgi-bin/carddisp.pl?gene=CSPP1
MMP7													KIAA0586	KIAA0586	Protein Coding	36	GC14P058427	3.22276	https://www.genecards.org/cgi-bin/carddisp.pl?gene=KIAA0586
MARCO													ACP5	Acid Phosphatase 5, Tartrate Resistant	Protein Coding	47	GC19M011574	3.21831	https://www.genecards.org/cgi-bin/carddisp.pl?gene=ACP5
DDR2													MCIDAS	Multiciliate Differentiation And DNA Synthesis Associated Cell Cycle Protein	Protein Coding	31	GC05M055219	3.21831	https://www.genecards.org/cgi-bin/carddisp.pl?gene=MCIDAS
GNPTAB													S100A1	S100 Calcium Binding Protein A1	Protein Coding	42	GC01P153627	3.21181	https://www.genecards.org/cgi-bin/carddisp.pl?gene=S100A1
P4HTM													JAK1	Janus Kinase 1	Protein Coding	54	GC01M064833	3.20303	https://www.genecards.org/cgi-bin/carddisp.pl?gene=JAK1
CFAP410													FERMT3	FERM Domain Containing Kindlin 3	Protein Coding	44	GC11P064206	3.18642	https://www.genecards.org/cgi-bin/carddisp.pl?gene=FERMT3
FOXN1													SLC25A24	Solute Carrier Family 25 Member 24	Protein Coding	44	GC01M108134	3.15933	https://www.genecards.org/cgi-bin/carddisp.pl?gene=SLC25A24
TNFRSF11A													CRLF1	Cytokine Receptor Like Factor 1	Protein Coding	42	GC19M018572	3.15933	https://www.genecards.org/cgi-bin/carddisp.pl?gene=CRLF1
IRF9													TAC1	Tachykinin Precursor 1	Protein Coding	44	GC07P097731	3.15648	https://www.genecards.org/cgi-bin/carddisp.pl?gene=TAC1
MRC1													SCNN1A	Sodium Channel Epithelial 1 Subunit Alpha	Protein Coding	48	GC12M006346	3.15603	https://www.genecards.org/cgi-bin/carddisp.pl?gene=SCNN1A
CHI3L1													IL17F	Interleukin 17F	Protein Coding	42	GC06M052209	3.15518	https://www.genecards.org/cgi-bin/carddisp.pl?gene=IL17F
AKT1													FOXF1	Forkhead Box F1	Protein Coding	43	GC16P086510	3.15375	https://www.genecards.org/cgi-bin/carddisp.pl?gene=FOXF1
NOD2													EPG5	Ectopic P-Granules Autophagy Protein 5 Homolog	Protein Coding	37	GC18M045800	3.14218	https://www.genecards.org/cgi-bin/carddisp.pl?gene=EPG5
BMP4													SOD1	Superoxide Dismutase 1	Protein Coding	52	GC21P031659	3.13887	https://www.genecards.org/cgi-bin/carddisp.pl?gene=SOD1
PMM2													DNMT3B	DNA Methyltransferase 3 Beta	Protein Coding	51	GC20P032762	3.12702	https://www.genecards.org/cgi-bin/carddisp.pl?gene=DNMT3B
ATP4A													APP	Amyloid Beta Precursor Protein	Protein Coding	52	GC21M025880	3.11572	https://www.genecards.org/cgi-bin/carddisp.pl?gene=APP
TRAF6													GSN	Gelsolin	Protein Coding	49	GC09P121201	3.10022	https://www.genecards.org/cgi-bin/carddisp.pl?gene=GSN
CXCR1													TNFRSF1A	TNF Receptor Superfamily Member 1A	Protein Coding	50	GC12M006328	3.09857	https://www.genecards.org/cgi-bin/carddisp.pl?gene=TNFRSF1A
AP3B1													MIF	Macrophage Migration Inhibitory Factor	Protein Coding	50	GC22P023894	3.09834	https://www.genecards.org/cgi-bin/carddisp.pl?gene=MIF
TP53													PDGFA	Platelet Derived Growth Factor Subunit A	Protein Coding	44	GC07M000497	3.09441	https://www.genecards.org/cgi-bin/carddisp.pl?gene=PDGFA
AGER													LAMP1	Lysosomal Associated Membrane Protein 1	Protein Coding	43	GC13P113297	3.09184	https://www.genecards.org/cgi-bin/carddisp.pl?gene=LAMP1
NTRK1													PIGR	Polymeric Immunoglobulin Receptor	Protein Coding	41	GC01M206928	3.08762	https://www.genecards.org/cgi-bin/carddisp.pl?gene=PIGR
TRPV4													KMT2A	Lysine Methyltransferase 2A	Protein Coding	45	GC11P118436	3.07948	https://www.genecards.org/cgi-bin/carddisp.pl?gene=KMT2A
HLA-DRB1													FBN1	Fibrillin 1	Protein Coding	47	GC15M048408	3.07643	https://www.genecards.org/cgi-bin/carddisp.pl?gene=FBN1
ITGAL													PTGS2	Prostaglandin-Endoperoxide Synthase 2	Protein Coding	49	GC01M186640	3.06145	https://www.genecards.org/cgi-bin/carddisp.pl?gene=PTGS2
KNSTRN													HAX1	HCLS1 Associated Protein X-1	Protein Coding	43	GC01P154273	3.05844	https://www.genecards.org/cgi-bin/carddisp.pl?gene=HAX1
TK2													WIPF1	WAS/WASL Interacting Protein Family Member 1	Protein Coding	45	GC02M174559	3.03989	https://www.genecards.org/cgi-bin/carddisp.pl?gene=WIPF1
SETBP1													DKC1	Dyskerin Pseudouridine Synthase 1	Protein Coding	48	GC0XP154762	3.03809	https://www.genecards.org/cgi-bin/carddisp.pl?gene=DKC1
MMP2													SELENON	Selenoprotein N	Protein Coding	33	GC01P025800	3.03365	https://www.genecards.org/cgi-bin/carddisp.pl?gene=SELENON
MIR146A													ZBTB24	Zinc Finger And BTB Domain Containing 24	Protein Coding	38	GC06M109462	3.02914	https://www.genecards.org/cgi-bin/carddisp.pl?gene=ZBTB24
DZIP1L													IL1RAPL2	Interleukin 1 Receptor Accessory Protein Like 2	Protein Coding	38	GC0XP104566	3.02781	https://www.genecards.org/cgi-bin/carddisp.pl?gene=IL1RAPL2
ATP12A													NLRC4	NLR Family CARD Domain Containing 4	Protein Coding	45	GC02M032224	3.02223	https://www.genecards.org/cgi-bin/carddisp.pl?gene=NLRC4
NFIX													COL3A1	Collagen Type III Alpha 1 Chain	Protein Coding	47	GC02P188974	3.01037	https://www.genecards.org/cgi-bin/carddisp.pl?gene=COL3A1
PLCG2													CD1D	CD1d Molecule	Protein Coding	43	GC01P158178	3.0056	https://www.genecards.org/cgi-bin/carddisp.pl?gene=CD1D
PTEN													ITK	IL2 Inducible T Cell Kinase	Protein Coding	52	GC05P157158	3.00531	https://www.genecards.org/cgi-bin/carddisp.pl?gene=ITK
CXCL12													CARD9	Caspase Recruitment Domain Family Member 9	Protein Coding	44	GC09M136361	3.00198	https://www.genecards.org/cgi-bin/carddisp.pl?gene=CARD9
HPS1													AGT	Angiotensinogen	Protein Coding	50	GC01M230702	3.00044	https://www.genecards.org/cgi-bin/carddisp.pl?gene=AGT
PDCD1													MAPT	Microtubule Associated Protein Tau	Protein Coding	51	GC17P045894	2.99985	https://www.genecards.org/cgi-bin/carddisp.pl?gene=MAPT
TLR7													EEF1A1	Eukaryotic Translation Elongation Factor 1 Alpha 1	Protein Coding	44	GC06M073515	2.98517	https://www.genecards.org/cgi-bin/carddisp.pl?gene=EEF1A1
ELMOD2													COL4A6	Collagen Type IV Alpha 6 Chain	Protein Coding	45	GC0XM108155	2.98255	https://www.genecards.org/cgi-bin/carddisp.pl?gene=COL4A6
SPPL2C													COL4A5	Collagen Type IV Alpha 5 Chain	Protein Coding	44	GC0XP108439	2.98255	https://www.genecards.org/cgi-bin/carddisp.pl?gene=COL4A5
EXTL3													NPPB	Natriuretic Peptide B	Protein Coding	44	GC01M011858	2.97752	https://www.genecards.org/cgi-bin/carddisp.pl?gene=NPPB
COL11A2													IRF3	Interferon Regulatory Factor 3	Protein Coding	47	GC19M049659	2.96698	https://www.genecards.org/cgi-bin/carddisp.pl?gene=IRF3
ALMS1													GATA6	GATA Binding Protein 6	Protein Coding	48	GC18P022169	2.96467	https://www.genecards.org/cgi-bin/carddisp.pl?gene=GATA6
FCRL6													F5	Coagulation Factor V	Protein Coding	45	GC01M169511	2.95453	https://www.genecards.org/cgi-bin/carddisp.pl?gene=F5
PDHA1													MSX1	Msh Homeobox 1	Protein Coding	46	GC04P004861	2.94861	https://www.genecards.org/cgi-bin/carddisp.pl?gene=MSX1
NHLRC1													NECTIN1	Nectin Cell Adhesion Molecule 1	Protein Coding	38	GC11M119624	2.94861	https://www.genecards.org/cgi-bin/carddisp.pl?gene=NECTIN1
SAMD9													GUSB	Glucuronidase Beta	Protein Coding	48	GC07M065960	2.93673	https://www.genecards.org/cgi-bin/carddisp.pl?gene=GUSB
PANK2													SSB	Small RNA Binding Exonuclease Protection Factor La	Protein Coding	43	GC02P169791	2.93303	https://www.genecards.org/cgi-bin/carddisp.pl?gene=SSB
DDX58													GATA4	GATA Binding Protein 4	Protein Coding	49	GC08P011676	2.92408	https://www.genecards.org/cgi-bin/carddisp.pl?gene=GATA4
IL15													CANX	Calnexin	Protein Coding	45	GC05P179678	2.91084	https://www.genecards.org/cgi-bin/carddisp.pl?gene=CANX
PLAU													CP	Ceruloplasmin	Protein Coding	48	GC03M149162	2.90496	https://www.genecards.org/cgi-bin/carddisp.pl?gene=CP
ARID1B													ARG1	Arginase 1	Protein Coding	50	GC06P131473	2.90164	https://www.genecards.org/cgi-bin/carddisp.pl?gene=ARG1
RALGAPA1													LAMA3	Laminin Subunit Alpha 3	Protein Coding	45	GC18P023689	2.90158	https://www.genecards.org/cgi-bin/carddisp.pl?gene=LAMA3
ELP1													TCIRG1	T Cell Immune Regulator 1, ATPase H+ Transporting V0 Subunit A3	Protein Coding	45	GC11P068038	2.90158	https://www.genecards.org/cgi-bin/carddisp.pl?gene=TCIRG1
TGFB3													TRPV1	Transient Receptor Potential Cation Channel Subfamily V Member 1	Protein Coding	47	GC17M003565	2.89801	https://www.genecards.org/cgi-bin/carddisp.pl?gene=TRPV1
TLR1													CD1B	CD1b Molecule	Protein Coding	41	GC01M158297	2.89603	https://www.genecards.org/cgi-bin/carddisp.pl?gene=CD1B
SNCA													SETD2	SET Domain Containing 2, Histone Lysine Methyltransferase	Protein Coding	47	GC03M047033	2.88993	https://www.genecards.org/cgi-bin/carddisp.pl?gene=SETD2
POLA1													CD1C	CD1c Molecule	Protein Coding	41	GC01P158289	2.88739	https://www.genecards.org/cgi-bin/carddisp.pl?gene=CD1C
FBLN5													GRHL3	Grainyhead Like Transcription Factor 3	Protein Coding	39	GC01P024319	2.87298	https://www.genecards.org/cgi-bin/carddisp.pl?gene=GRHL3
CACNA1C													TBC1D24	TBC1 Domain Family Member 24	Protein Coding	38	GC16P002475	2.87298	https://www.genecards.org/cgi-bin/carddisp.pl?gene=TBC1D24
CLEC4E													FA2H	Fatty Acid 2-Hydroxylase	Protein Coding	45	GC16M074712	2.85129	https://www.genecards.org/cgi-bin/carddisp.pl?gene=FA2H
SLC6A3													WDR45	WD Repeat Domain 45	Protein Coding	41	GC0XM049074	2.85129	https://www.genecards.org/cgi-bin/carddisp.pl?gene=WDR45
UBB													TTR	Transthyretin	Protein Coding	50	GC18P031557	2.84706	https://www.genecards.org/cgi-bin/carddisp.pl?gene=TTR
FASLG													SELE	Selectin E	Protein Coding	44	GC01M169722	2.8232	https://www.genecards.org/cgi-bin/carddisp.pl?gene=SELE
STAT6													HGF	Hepatocyte Growth Factor	Protein Coding	52	GC07M081699	2.82278	https://www.genecards.org/cgi-bin/carddisp.pl?gene=HGF
C1QBP													CDH2	Cadherin 2	Protein Coding	53	GC18M027950	2.81939	https://www.genecards.org/cgi-bin/carddisp.pl?gene=CDH2
PIGN													VTN	Vitronectin	Protein Coding	44	GC17M030671	2.81642	https://www.genecards.org/cgi-bin/carddisp.pl?gene=VTN
LTA													MIR15A	MicroRNA 15a	RNA Gene	16	GC13M050049	2.80748	https://www.genecards.org/cgi-bin/carddisp.pl?gene=MIR15A
IGHE													ACADVL	Acyl-CoA Dehydrogenase Very Long Chain	Protein Coding	46	GC17P007219	2.79228	https://www.genecards.org/cgi-bin/carddisp.pl?gene=ACADVL
CRHBP													PRL	Prolactin	Protein Coding	44	GC06M022287	2.78951	https://www.genecards.org/cgi-bin/carddisp.pl?gene=PRL
SMC1A													CD1A	CD1a Molecule	Protein Coding	43	GC01P158255	2.78951	https://www.genecards.org/cgi-bin/carddisp.pl?gene=CD1A
TBX4													TBX22	T-Box Transcription Factor 22	Protein Coding	39	GC0XP080014	2.77782	https://www.genecards.org/cgi-bin/carddisp.pl?gene=TBX22
FGFR1													VAX1	Ventral Anterior Homeobox 1	Protein Coding	38	GC10M117128	2.77782	https://www.genecards.org/cgi-bin/carddisp.pl?gene=VAX1
STAG2													KRT18	Keratin 18	Protein Coding	49	GC12P052948	2.7657	https://www.genecards.org/cgi-bin/carddisp.pl?gene=KRT18
PTCD3													TIMM8A	Translocase Of Inner Mitochondrial Membrane 8A	Protein Coding	44	GC0XM101345	2.76169	https://www.genecards.org/cgi-bin/carddisp.pl?gene=TIMM8A
MT-CYB													NADK2	NAD Kinase 2, Mitochondrial	Protein Coding	38	GC05M036194	2.76169	https://www.genecards.org/cgi-bin/carddisp.pl?gene=NADK2
IFITM3													GRP	Gastrin Releasing Peptide	Protein Coding	41	GC18P059220	2.75544	https://www.genecards.org/cgi-bin/carddisp.pl?gene=GRP
KCNJ6													CSF3R	Colony Stimulating Factor 3 Receptor	Protein Coding	47	GC01M036466	2.75049	https://www.genecards.org/cgi-bin/carddisp.pl?gene=CSF3R
FMO3													IL4R	Interleukin 4 Receptor	Protein Coding	48	GC16P027325	2.75043	https://www.genecards.org/cgi-bin/carddisp.pl?gene=IL4R
PEPD													KCNIP1	Potassium Voltage-Gated Channel Interacting Protein 1	Protein Coding	41	GC05P170353	2.74873	https://www.genecards.org/cgi-bin/carddisp.pl?gene=KCNIP1
MTHFD1													HFE	Homeostatic Iron Regulator	Protein Coding	44	GC06P026087	2.74626	https://www.genecards.org/cgi-bin/carddisp.pl?gene=HFE
EFEMP2													PTAFR	Platelet Activating Factor Receptor	Protein Coding	44	GC01M028147	2.73168	https://www.genecards.org/cgi-bin/carddisp.pl?gene=PTAFR
ORC6													VWF	Von Willebrand Factor	Protein Coding	49	GC12M005917	2.72446	https://www.genecards.org/cgi-bin/carddisp.pl?gene=VWF
TBCD													CCL24	C-C Motif Chemokine Ligand 24	Protein Coding	37	GC07M075812	2.72043	https://www.genecards.org/cgi-bin/carddisp.pl?gene=CCL24
WDR1													SPARC	Secreted Protein Acidic And Cysteine Rich	Protein Coding	51	GC05M151661	2.71523	https://www.genecards.org/cgi-bin/carddisp.pl?gene=SPARC
MED25													GLB1	Galactosidase Beta 1	Protein Coding	48	GC03M032963	2.70943	https://www.genecards.org/cgi-bin/carddisp.pl?gene=GLB1
PKHD1													MIR140	MicroRNA 140	RNA Gene	22	GC16P069934	2.70828	https://www.genecards.org/cgi-bin/carddisp.pl?gene=MIR140
CDCA7L													VDAC1	Voltage Dependent Anion Channel 1	Protein Coding	47	GC05M133975	2.70788	https://www.genecards.org/cgi-bin/carddisp.pl?gene=VDAC1
DOCK8-AS1													CD55	CD55 Molecule (Cromer Blood Group)	Protein Coding	48	GC01P207321	2.70319	https://www.genecards.org/cgi-bin/carddisp.pl?gene=CD55
MALT1													GREM1	Gremlin 1, DAN Family BMP Antagonist	Protein Coding	44	GC15P033015	2.69674	https://www.genecards.org/cgi-bin/carddisp.pl?gene=GREM1
BLM													PAX9	Paired Box 9	Protein Coding	47	GC14P036657	2.67994	https://www.genecards.org/cgi-bin/carddisp.pl?gene=PAX9
TREX1													IGFBP3	Insulin Like Growth Factor Binding Protein 3	Protein Coding	45	GC07M045912	2.67994	https://www.genecards.org/cgi-bin/carddisp.pl?gene=IGFBP3
LONP1													FOXE1	Forkhead Box E1	Protein Coding	43	GC09P097853	2.67994	https://www.genecards.org/cgi-bin/carddisp.pl?gene=FOXE1
EPM2A													CD1E	CD1e Molecule	Protein Coding	41	GC01P158354	2.67994	https://www.genecards.org/cgi-bin/carddisp.pl?gene=CD1E
IRF6													CLPTM1L	CLPTM1 Like	Protein Coding	37	GC05M001317	2.67994	https://www.genecards.org/cgi-bin/carddisp.pl?gene=CLPTM1L
IL7													NHLH1	Nescient Helix-Loop-Helix 1	Protein Coding	35	GC01P160367	2.67994	https://www.genecards.org/cgi-bin/carddisp.pl?gene=NHLH1
TYK2													MIR3200	MicroRNA 3200	RNA Gene	15	GC22P030731	2.67994	https://www.genecards.org/cgi-bin/carddisp.pl?gene=MIR3200
CDH1													FKRP	Fukutin Related Protein	Protein Coding	41	GC19P046746	2.6716	https://www.genecards.org/cgi-bin/carddisp.pl?gene=FKRP
LRRC8A													NPC1	NPC Intracellular Cholesterol Transporter 1	Protein Coding	47	GC18M023506	2.67058	https://www.genecards.org/cgi-bin/carddisp.pl?gene=NPC1
PLAUR													OXA1L	OXA1L Mitochondrial Inner Membrane Protein	Protein Coding	40	GC14P022766	2.67042	https://www.genecards.org/cgi-bin/carddisp.pl?gene=OXA1L
MYH2													CD248	CD248 Molecule	Protein Coding	39	GC11M066314	2.67042	https://www.genecards.org/cgi-bin/carddisp.pl?gene=CD248
POSTN													UBAC1	UBA Domain Containing 1	Protein Coding	37	GC09M135932	2.67042	https://www.genecards.org/cgi-bin/carddisp.pl?gene=UBAC1
TP63													TSLP	Thymic Stromal Lymphopoietin	Protein Coding	38	GC05P111070	2.66983	https://www.genecards.org/cgi-bin/carddisp.pl?gene=TSLP
FANCF													BSG	Basigin (Ok Blood Group)	Protein Coding	44	GC19P000571	2.66161	https://www.genecards.org/cgi-bin/carddisp.pl?gene=BSG
GSTM1													NOD1	Nucleotide Binding Oligomerization Domain Containing 1	Protein Coding	45	GC07M030424	2.6568	https://www.genecards.org/cgi-bin/carddisp.pl?gene=NOD1
TGFB2													CTNNB1	Catenin Beta 1	Protein Coding	54	GC03P041236	2.65158	https://www.genecards.org/cgi-bin/carddisp.pl?gene=CTNNB1
PYCR1													CTSG	Cathepsin G	Protein Coding	45	GC14M024573	2.65151	https://www.genecards.org/cgi-bin/carddisp.pl?gene=CTSG
NR2F2													CASP3	Caspase 3	Protein Coding	51	GC04M184627	2.65006	https://www.genecards.org/cgi-bin/carddisp.pl?gene=CASP3
CSPP1													MED1	Mediator Complex Subunit 1	Protein Coding	42	GC17M039404	2.64842	https://www.genecards.org/cgi-bin/carddisp.pl?gene=MED1
KIAA0586													FAS	Fas Cell Surface Death Receptor	Protein Coding	51	GC10P088969	2.64448	https://www.genecards.org/cgi-bin/carddisp.pl?gene=FAS
S100A1													MAPK8	Mitogen-Activated Protein Kinase 8	Protein Coding	51	GC10P048306	2.64295	https://www.genecards.org/cgi-bin/carddisp.pl?gene=MAPK8
JAK1													TBX1	T-Box Transcription Factor 1	Protein Coding	44	GC22P019871	2.64064	https://www.genecards.org/cgi-bin/carddisp.pl?gene=TBX1
FERMT3													RAB7A	RAB7A, Member RAS Oncogene Family	Protein Coding	49	GC03P131134	2.63781	https://www.genecards.org/cgi-bin/carddisp.pl?gene=RAB7A
SLC25A24													G6PD	Glucose-6-Phosphate Dehydrogenase	Protein Coding	51	GC0XM154531	2.63488	https://www.genecards.org/cgi-bin/carddisp.pl?gene=G6PD
CRLF1													CSF1	Colony Stimulating Factor 1	Protein Coding	44	GC01P109911	2.63373	https://www.genecards.org/cgi-bin/carddisp.pl?gene=CSF1
TAC1													NIPBL	NIPBL Cohesin Loading Factor	Protein Coding	41	GC05P036876	2.63291	https://www.genecards.org/cgi-bin/carddisp.pl?gene=NIPBL
SCNN1A													CFP	Complement Factor Properdin	Protein Coding	44	GC0XM047624	2.62226	https://www.genecards.org/cgi-bin/carddisp.pl?gene=CFP
IL17F													LY96	Lymphocyte Antigen 96	Protein Coding	43	GC08P073991	2.62222	https://www.genecards.org/cgi-bin/carddisp.pl?gene=LY96
FOXF1													IGH	Immunoglobulin Heavy Locus	Protein Coding	16	GC14M110040	2.61757	https://www.genecards.org/cgi-bin/carddisp.pl?gene=IGH
EPG5													INPP5E	Inositol Polyphosphate-5-Phosphatase E	Protein Coding	42	GC09M136428	2.60697	https://www.genecards.org/cgi-bin/carddisp.pl?gene=INPP5E
SOD1													MIR106B	MicroRNA 106b	RNA Gene	22	GC07M100396	2.60697	https://www.genecards.org/cgi-bin/carddisp.pl?gene=MIR106B
APP													NCF4-AS1	NCF4 Antisense RNA 1	RNA Gene	11	GC22M036848	2.60697	https://www.genecards.org/cgi-bin/carddisp.pl?gene=NCF4-AS1
GSN													C4A	Complement C4A (Rodgers Blood Group)	Protein Coding	44	GC06P052006	2.60104	https://www.genecards.org/cgi-bin/carddisp.pl?gene=C4A
MIF													MYH6	Myosin Heavy Chain 6	Protein Coding	47	GC14M023380	2.59362	https://www.genecards.org/cgi-bin/carddisp.pl?gene=MYH6
PDGFA													LAMB3	Laminin Subunit Beta 3	Protein Coding	46	GC01M209614	2.59362	https://www.genecards.org/cgi-bin/carddisp.pl?gene=LAMB3
LAMP1													MAN2B1	Mannosidase Alpha Class 2B Member 1	Protein Coding	45	GC19M012663	2.59362	https://www.genecards.org/cgi-bin/carddisp.pl?gene=MAN2B1
PIGR													CITED2	Cbp/P300 Interacting Transactivator With Glu/Asp Rich Carboxy-Terminal Domain 2	Protein Coding	44	GC06M139371	2.59362	https://www.genecards.org/cgi-bin/carddisp.pl?gene=CITED2
KMT2A													TLL1	Tolloid Like 1	Protein Coding	44	GC04P165873	2.59362	https://www.genecards.org/cgi-bin/carddisp.pl?gene=TLL1
FBN1													TBX20	T-Box Transcription Factor 20	Protein Coding	43	GC07M035237	2.59362	https://www.genecards.org/cgi-bin/carddisp.pl?gene=TBX20
HAX1													DNAI1	Dynein Axonemal Intermediate Chain 1	Protein Coding	41	GC09P034457	2.59362	https://www.genecards.org/cgi-bin/carddisp.pl?gene=DNAI1
WIPF1													SLC35A1	Solute Carrier Family 35 Member A1	Protein Coding	41	GC06P087470	2.59362	https://www.genecards.org/cgi-bin/carddisp.pl?gene=SLC35A1
DKC1													BMP6	Bone Morphogenetic Protein 6	Protein Coding	44	GC06P007726	2.58199	https://www.genecards.org/cgi-bin/carddisp.pl?gene=BMP6
IL1RAPL2													COL1A1	Collagen Type I Alpha 1 Chain	Protein Coding	51	GC17M050183	2.5613	https://www.genecards.org/cgi-bin/carddisp.pl?gene=COL1A1
NLRC4													PPARA	Peroxisome Proliferator Activated Receptor Alpha	Protein Coding	47	GC22P046150	2.55931	https://www.genecards.org/cgi-bin/carddisp.pl?gene=PPARA
COL3A1													FCGR3A	Fc Fragment Of IgG Receptor IIIa	Protein Coding	45	GC01M161541	2.55762	https://www.genecards.org/cgi-bin/carddisp.pl?gene=FCGR3A
CD1D													EXOSC10	Exosome Component 10	Protein Coding	39	GC01M011067	2.55238	https://www.genecards.org/cgi-bin/carddisp.pl?gene=EXOSC10
ITK													XIAP	X-Linked Inhibitor Of Apoptosis	Protein Coding	50	GC0XP123859	2.55208	https://www.genecards.org/cgi-bin/carddisp.pl?gene=XIAP
CARD9													IVNS1ABP	Influenza Virus NS1A Binding Protein	Protein Coding	40	GC01M185298	2.55208	https://www.genecards.org/cgi-bin/carddisp.pl?gene=IVNS1ABP
MAPT													FGFR3	Fibroblast Growth Factor Receptor 3	Protein Coding	55	GC04P001795	2.54759	https://www.genecards.org/cgi-bin/carddisp.pl?gene=FGFR3
EEF1A1													RSPH4A	Radial Spoke Head Component 4A	Protein Coding	38	GC06P116616	2.54276	https://www.genecards.org/cgi-bin/carddisp.pl?gene=RSPH4A
COL4A6													RSPH9	Radial Spoke Head Component 9	Protein Coding	38	GC06P052228	2.54276	https://www.genecards.org/cgi-bin/carddisp.pl?gene=RSPH9
COL4A5													CAMP	Cathelicidin Antimicrobial Peptide	Protein Coding	42	GC03P048310	2.53916	https://www.genecards.org/cgi-bin/carddisp.pl?gene=CAMP
NPPB													SERPINC1	Serpin Family C Member 1	Protein Coding	49	GC01M174220	2.53258	https://www.genecards.org/cgi-bin/carddisp.pl?gene=SERPINC1
IRF3													KRAS	KRAS Proto-Oncogene, GTPase	Protein Coding	52	GC12M025204	2.5296	https://www.genecards.org/cgi-bin/carddisp.pl?gene=KRAS
GATA6													LY75	Lymphocyte Antigen 75	Protein Coding	39	GC02M159803	2.52901	https://www.genecards.org/cgi-bin/carddisp.pl?gene=LY75
F5													HSPA5	Heat Shock Protein Family A (Hsp70) Member 5	Protein Coding	48	GC09M125234	2.52445	https://www.genecards.org/cgi-bin/carddisp.pl?gene=HSPA5
MSX1													UNC5C	Unc-5 Netrin Receptor C	Protein Coding	41	GC04M095162	2.50892	https://www.genecards.org/cgi-bin/carddisp.pl?gene=UNC5C
NECTIN1													SOD3	Superoxide Dismutase 3	Protein Coding	41	GC04P024798	2.50858	https://www.genecards.org/cgi-bin/carddisp.pl?gene=SOD3
GUSB													LGALS3	Galectin 3	Protein Coding	45	GC14P055124	2.491	https://www.genecards.org/cgi-bin/carddisp.pl?gene=LGALS3
SSB													SCNN1B	Sodium Channel Epithelial 1 Subunit Beta	Protein Coding	49	GC16P023278	2.49051	https://www.genecards.org/cgi-bin/carddisp.pl?gene=SCNN1B
GATA4													SCNN1G	Sodium Channel Epithelial 1 Subunit Gamma	Protein Coding	47	GC16P023182	2.49051	https://www.genecards.org/cgi-bin/carddisp.pl?gene=SCNN1G
CANX													SRC	SRC Proto-Oncogene, Non-Receptor Tyrosine Kinase	Protein Coding	52	GC20P037344	2.48899	https://www.genecards.org/cgi-bin/carddisp.pl?gene=SRC
CP													TMPRSS2	Transmembrane Serine Protease 2	Protein Coding	45	GC21M041464	2.48683	https://www.genecards.org/cgi-bin/carddisp.pl?gene=TMPRSS2
ARG1													HTRA1	HtrA Serine Peptidase 1	Protein Coding	44	GC10P122461	2.48238	https://www.genecards.org/cgi-bin/carddisp.pl?gene=HTRA1
LAMA3													IFNA2	Interferon Alpha 2	Protein Coding	41	GC09M021384	2.4814	https://www.genecards.org/cgi-bin/carddisp.pl?gene=IFNA2
TRPV1													IKZF1	IKAROS Family Zinc Finger 1	Protein Coding	48	GC07P050303	2.45873	https://www.genecards.org/cgi-bin/carddisp.pl?gene=IKZF1
CD1B													FER	FER Tyrosine Kinase	Protein Coding	47	GC05P108747	2.44963	https://www.genecards.org/cgi-bin/carddisp.pl?gene=FER
SETD2													PSEN1	Presenilin 1	Protein Coding	52	GC14P073136	2.44253	https://www.genecards.org/cgi-bin/carddisp.pl?gene=PSEN1
CD1C													TCF3	Transcription Factor 3	Protein Coding	46	GC19M001609	2.44253	https://www.genecards.org/cgi-bin/carddisp.pl?gene=TCF3
GRHL3													TECPR2	Tectonin Beta-Propeller Repeat Containing 2	Protein Coding	35	GC14P102362	2.44253	https://www.genecards.org/cgi-bin/carddisp.pl?gene=TECPR2
TBC1D24													PI3	Peptidase Inhibitor 3	Protein Coding	40	GC20P045174	2.44164	https://www.genecards.org/cgi-bin/carddisp.pl?gene=PI3
FA2H													ORAI1	ORAI Calcium Release-Activated Calcium Modulator 1	Protein Coding	44	GC12P123282	2.43291	https://www.genecards.org/cgi-bin/carddisp.pl?gene=ORAI1
WDR45													TOLLIP	Toll Interacting Protein	Protein Coding	44	GC11M001274	2.43211	https://www.genecards.org/cgi-bin/carddisp.pl?gene=TOLLIP
SELE													FCN2	Ficolin 2	Protein Coding	42	GC09P134864	2.43164	https://www.genecards.org/cgi-bin/carddisp.pl?gene=FCN2
HGF													NAGA	Alpha-N-Acetylgalactosaminidase	Protein Coding	44	GC22M042058	2.42905	https://www.genecards.org/cgi-bin/carddisp.pl?gene=NAGA
CDH2													S100A9	S100 Calcium Binding Protein A9	Protein Coding	43	GC01P153357	2.42787	https://www.genecards.org/cgi-bin/carddisp.pl?gene=S100A9
VTN													CTLA4	Cytotoxic T-Lymphocyte Associated Protein 4	Protein Coding	46	GC02P203867	2.4204	https://www.genecards.org/cgi-bin/carddisp.pl?gene=CTLA4
MIR15A													EPHX1	Epoxide Hydrolase 1	Protein Coding	48	GC01P225810	2.41998	https://www.genecards.org/cgi-bin/carddisp.pl?gene=EPHX1
PRL													DCTN1	Dynactin Subunit 1	Protein Coding	47	GC02M074361	2.41577	https://www.genecards.org/cgi-bin/carddisp.pl?gene=DCTN1
CD1A													HYDIN	HYDIN Axonemal Central Pair Apparatus Protein	Protein Coding	37	GC16M070834	2.4152	https://www.genecards.org/cgi-bin/carddisp.pl?gene=HYDIN
TBX22													BDNF	Brain Derived Neurotrophic Factor	Protein Coding	48	GC11M027654	2.41377	https://www.genecards.org/cgi-bin/carddisp.pl?gene=BDNF
VAX1													DNAAF4	Dynein Axonemal Assembly Factor 4	Protein Coding	31	GC15M065854	2.40148	https://www.genecards.org/cgi-bin/carddisp.pl?gene=DNAAF4
KRT18													AR	Androgen Receptor	Protein Coding	53	GC0XP067544	2.38995	https://www.genecards.org/cgi-bin/carddisp.pl?gene=AR
TIMM8A													CD86	CD86 Molecule	Protein Coding	44	GC03P122055	2.3878	https://www.genecards.org/cgi-bin/carddisp.pl?gene=CD86
NADK2													PSMB8	Proteasome 20S Subunit Beta 8	Protein Coding	51	GC06M032840	2.38479	https://www.genecards.org/cgi-bin/carddisp.pl?gene=PSMB8
GRP													FGF7	Fibroblast Growth Factor 7	Protein Coding	43	GC15P049423	2.37122	https://www.genecards.org/cgi-bin/carddisp.pl?gene=FGF7
CSF3R													AGTR2	Angiotensin II Receptor Type 2	Protein Coding	44	GC0XP116170	2.37116	https://www.genecards.org/cgi-bin/carddisp.pl?gene=AGTR2
IL4R													STAT1	Signal Transducer And Activator Of Transcription 1	Protein Coding	54	GC02M190908	2.37074	https://www.genecards.org/cgi-bin/carddisp.pl?gene=STAT1
KCNIP1													ANXA5	Annexin A5	Protein Coding	47	GC04M121667	2.37002	https://www.genecards.org/cgi-bin/carddisp.pl?gene=ANXA5
HFE													IDO1	Indoleamine 2,3-Dioxygenase 1	Protein Coding	45	GC08P039891	2.36914	https://www.genecards.org/cgi-bin/carddisp.pl?gene=IDO1
PTAFR													CCR2	C-C Motif Chemokine Receptor 2	Protein Coding	45	GC03P046356	2.36793	https://www.genecards.org/cgi-bin/carddisp.pl?gene=CCR2
VWF													NHP2	NHP2 Ribonucleoprotein	Protein Coding	45	GC05M178149	2.36343	https://www.genecards.org/cgi-bin/carddisp.pl?gene=NHP2
SPARC													TINF2	TERF1 Interacting Nuclear Factor 2	Protein Coding	42	GC14M024234	2.36343	https://www.genecards.org/cgi-bin/carddisp.pl?gene=TINF2
GLB1													NOP10	NOP10 Ribonucleoprotein	Protein Coding	41	GC15M034341	2.36343	https://www.genecards.org/cgi-bin/carddisp.pl?gene=NOP10
MIR140													CPN1	Carboxypeptidase N Subunit 1	Protein Coding	44	GC10M100042	2.34945	https://www.genecards.org/cgi-bin/carddisp.pl?gene=CPN1
VDAC1													STK32C	Serine/Threonine Kinase 32C	Protein Coding	38	GC10M132207	2.34945	https://www.genecards.org/cgi-bin/carddisp.pl?gene=STK32C
GREM1													KLHDC7B	Kelch Domain Containing 7B	Protein Coding	29	GC22P050548	2.34945	https://www.genecards.org/cgi-bin/carddisp.pl?gene=KLHDC7B
PAX9													FKTN	Fukutin	Protein Coding	40	GC09P105558	2.34115	https://www.genecards.org/cgi-bin/carddisp.pl?gene=FKTN
IGFBP3													C4B	Complement C4B (Chido Blood Group)	Protein Coding	44	GC06P032014	2.34079	https://www.genecards.org/cgi-bin/carddisp.pl?gene=C4B
FOXE1													KRT10	Keratin 10	Protein Coding	43	GC17M040818	2.33877	https://www.genecards.org/cgi-bin/carddisp.pl?gene=KRT10
CD1E													EGF	Epidermal Growth Factor	Protein Coding	51	GC04P109912	2.33223	https://www.genecards.org/cgi-bin/carddisp.pl?gene=EGF
CLPTM1L													SGCG	Sarcoglycan Gamma	Protein Coding	43	GC13P023160	2.32495	https://www.genecards.org/cgi-bin/carddisp.pl?gene=SGCG
NHLH1													RNF125	Ring Finger Protein 125	Protein Coding	42	GC18P032020	2.32495	https://www.genecards.org/cgi-bin/carddisp.pl?gene=RNF125
MIR3200													OSTM1	Osteoclastogenesis Associated Transmembrane Protein 1	Protein Coding	39	GC06M108041	2.32495	https://www.genecards.org/cgi-bin/carddisp.pl?gene=OSTM1
FKRP													TNFRSF8	TNF Receptor Superfamily Member 8	Protein Coding	43	GC01P012063	2.32283	https://www.genecards.org/cgi-bin/carddisp.pl?gene=TNFRSF8
NPC1													NAGLU	N-Acetyl-Alpha-Glucosaminidase	Protein Coding	43	GC17P042537	2.32188	https://www.genecards.org/cgi-bin/carddisp.pl?gene=NAGLU
OXA1L													RASGRP1	RAS Guanyl Releasing Protein 1	Protein Coding	48	GC15M038488	2.31019	https://www.genecards.org/cgi-bin/carddisp.pl?gene=RASGRP1
CD248													RPSA	Ribosomal Protein SA	Protein Coding	45	GC03P039406	2.30632	https://www.genecards.org/cgi-bin/carddisp.pl?gene=RPSA
UBAC1													GZMB	Granzyme B	Protein Coding	46	GC14M024630	2.29801	https://www.genecards.org/cgi-bin/carddisp.pl?gene=GZMB
TSLP													DUOX2	Dual Oxidase 2	Protein Coding	44	GC15M045092	2.28014	https://www.genecards.org/cgi-bin/carddisp.pl?gene=DUOX2
BSG													IRF7	Interferon Regulatory Factor 7	Protein Coding	47	GC11M000612	2.27961	https://www.genecards.org/cgi-bin/carddisp.pl?gene=IRF7
NOD1													HLA-C	Major Histocompatibility Complex, Class I, C	Protein Coding	45	GC06M044690	2.278	https://www.genecards.org/cgi-bin/carddisp.pl?gene=HLA-C
CTNNB1													HRH2	Histamine Receptor H2	Protein Coding	45	GC05P175659	2.26849	https://www.genecards.org/cgi-bin/carddisp.pl?gene=HRH2
CTSG													LCN2	Lipocalin 2	Protein Coding	44	GC09P128149	2.24995	https://www.genecards.org/cgi-bin/carddisp.pl?gene=LCN2
CASP3													DEFB1	Defensin Beta 1	Protein Coding	40	GC08M006870	2.24614	https://www.genecards.org/cgi-bin/carddisp.pl?gene=DEFB1
MED1													NCS1	Neuronal Calcium Sensor 1	Protein Coding	43	GC09P130172	2.24442	https://www.genecards.org/cgi-bin/carddisp.pl?gene=NCS1
FAS													SPECC1	Sperm Antigen With Calponin Homology And Coiled-Coil Domains 1	Protein Coding	34	GC17P020042	2.24442	https://www.genecards.org/cgi-bin/carddisp.pl?gene=SPECC1
MAPK8													CSF2RA	Colony Stimulating Factor 2 Receptor Subunit Alpha	Protein Coding	46	GC0XP001313	2.24434	https://www.genecards.org/cgi-bin/carddisp.pl?gene=CSF2RA
TBX1													NPPA	Natriuretic Peptide A	Protein Coding	47	GC01M011846	2.24386	https://www.genecards.org/cgi-bin/carddisp.pl?gene=NPPA
RAB7A													CSF2RB	Colony Stimulating Factor 2 Receptor Subunit Beta	Protein Coding	49	GC22P036913	2.23955	https://www.genecards.org/cgi-bin/carddisp.pl?gene=CSF2RB
G6PD													SGSH	N-Sulfoglucosamine Sulfohydrolase	Protein Coding	45	GC17M080206	2.21231	https://www.genecards.org/cgi-bin/carddisp.pl?gene=SGSH
CSF1													RPGR	Retinitis Pigmentosa GTPase Regulator	Protein Coding	41	GC0XM038269	2.21231	https://www.genecards.org/cgi-bin/carddisp.pl?gene=RPGR
CFP													TNNI3	Troponin I3, Cardiac Type	Protein Coding	50	GC19M055151	2.20145	https://www.genecards.org/cgi-bin/carddisp.pl?gene=TNNI3
LY96													WRAP53	WD Repeat Containing Antisense To TP53	Protein Coding	41	GC17P008843	2.20069	https://www.genecards.org/cgi-bin/carddisp.pl?gene=WRAP53
IGH													CAT	Catalase	Protein Coding	50	GC11P034460	2.1984	https://www.genecards.org/cgi-bin/carddisp.pl?gene=CAT
INPP5E													CD52	CD52 Molecule	Protein Coding	37	GC01P026317	2.18823	https://www.genecards.org/cgi-bin/carddisp.pl?gene=CD52
MIR106B													MAPK14	Mitogen-Activated Protein Kinase 14	Protein Coding	52	GC06P052142	2.18738	https://www.genecards.org/cgi-bin/carddisp.pl?gene=MAPK14
NCF4-AS1													HDAC8	Histone Deacetylase 8	Protein Coding	48	GC0XM072329	2.18713	https://www.genecards.org/cgi-bin/carddisp.pl?gene=HDAC8
C4A													ACTB	Actin Beta	Protein Coding	50	GC07M005527	2.17728	https://www.genecards.org/cgi-bin/carddisp.pl?gene=ACTB
MYH6													NOX4	NADPH Oxidase 4	Protein Coding	43	GC11M089324	2.17728	https://www.genecards.org/cgi-bin/carddisp.pl?gene=NOX4
LAMB3													FHIT	Fragile Histidine Triad Diadenosine Triphosphatase	Protein Coding	45	GC03M059747	2.17703	https://www.genecards.org/cgi-bin/carddisp.pl?gene=FHIT
MAN2B1													MIR34A	MicroRNA 34a	RNA Gene	22	GC01M009151	2.17386	https://www.genecards.org/cgi-bin/carddisp.pl?gene=MIR34A
CITED2													MIR93	MicroRNA 93	RNA Gene	20	GC07M100394	2.17386	https://www.genecards.org/cgi-bin/carddisp.pl?gene=MIR93
TLL1													CD27-AS1	CD27 Antisense RNA 1	RNA Gene	15	GC12M006439	2.17364	https://www.genecards.org/cgi-bin/carddisp.pl?gene=CD27-AS1
TBX20													RAB8A	RAB8A, Member RAS Oncogene Family	Protein Coding	41	GC19P016111	2.1546	https://www.genecards.org/cgi-bin/carddisp.pl?gene=RAB8A
BMP6													GNE	Glucosamine (UDP-N-Acetyl)-2-Epimerase/N-Acetylmannosamine Kinase	Protein Coding	44	GC09M036214	2.15136	https://www.genecards.org/cgi-bin/carddisp.pl?gene=GNE
COL1A1													HFE-AS1	HFE Antisense RNA 1	RNA Gene	8	GC06M026085	2.15136	https://www.genecards.org/cgi-bin/carddisp.pl?gene=HFE-AS1
PPARA													CFHR2	Complement Factor H Related 2	Protein Coding	37	GC01P196943	2.14822	https://www.genecards.org/cgi-bin/carddisp.pl?gene=CFHR2
FCGR3A													LOX	Lysyl Oxidase	Protein Coding	45	GC05M122063	2.14812	https://www.genecards.org/cgi-bin/carddisp.pl?gene=LOX
EXOSC10													SMAD7	SMAD Family Member 7	Protein Coding	44	GC18M048919	2.14812	https://www.genecards.org/cgi-bin/carddisp.pl?gene=SMAD7
XIAP													TNFRSF1B	TNF Receptor Superfamily Member 1B	Protein Coding	48	GC01P012167	2.14771	https://www.genecards.org/cgi-bin/carddisp.pl?gene=TNFRSF1B
IVNS1ABP													TNFSF11	TNF Superfamily Member 11	Protein Coding	48	GC13P042562	2.14757	https://www.genecards.org/cgi-bin/carddisp.pl?gene=TNFSF11
FGFR3													RAB1A	RAB1A, Member RAS Oncogene Family	Protein Coding	43	GC02M065072	2.13745	https://www.genecards.org/cgi-bin/carddisp.pl?gene=RAB1A
CAMP													YWHAE	Tyrosine 3-Monooxygenase/Tryptophan 5-Monooxygenase Activation Protein Epsilon	Protein Coding	50	GC17M001346	2.13281	https://www.genecards.org/cgi-bin/carddisp.pl?gene=YWHAE
SERPINC1													CLASP1	Cytoplasmic Linker Associated Protein 1	Protein Coding	41	GC02M121337	2.13281	https://www.genecards.org/cgi-bin/carddisp.pl?gene=CLASP1
KRAS													HIC1	HIC ZBTB Transcriptional Repressor 1	Protein Coding	41	GC17P002054	2.13281	https://www.genecards.org/cgi-bin/carddisp.pl?gene=HIC1
LY75													LRP12	LDL Receptor Related Protein 12	Protein Coding	40	GC08M104489	2.13281	https://www.genecards.org/cgi-bin/carddisp.pl?gene=LRP12
HSPA5													ZNF627	Zinc Finger Protein 627	Protein Coding	36	GC19P011559	2.13281	https://www.genecards.org/cgi-bin/carddisp.pl?gene=ZNF627
UNC5C													TMPPE	Transmembrane Protein With Metallophosphoesterase Domain	Protein Coding	30	GC03M033090	2.13281	https://www.genecards.org/cgi-bin/carddisp.pl?gene=TMPPE
SOD3													CFTR-AS1	CFTR Antisense RNA 1	RNA Gene	10	GC07M117561	2.13281	https://www.genecards.org/cgi-bin/carddisp.pl?gene=CFTR-AS1
LGALS3													DNAAF4-CCPG1	DNAAF4-CCPG1 Readthrough (NMD Candidate)	RNA Gene	10	GC15M065855	2.13281	https://www.genecards.org/cgi-bin/carddisp.pl?gene=DNAAF4-CCPG1
SCNN1B													LOC111674475	CFTR Intron 11 Enhancer	Biological Region	2	GC07P117587	2.13281	https://www.genecards.org/cgi-bin/carddisp.pl?gene=LOC111674475
SCNN1G													LOC113633877	CFTR Intron 19 DNase I Hypersensitive Site	Biological Region	2	GC07P117639	2.13281	https://www.genecards.org/cgi-bin/carddisp.pl?gene=LOC113633877
SRC													LOC113664106	CFTR Intron 2 DNase I Hypersensitive Site	Biological Region	2	GC07P117508	2.13281	https://www.genecards.org/cgi-bin/carddisp.pl?gene=LOC113664106
TMPRSS2													LOC111674472	DNase I Hypersensitive Sites In Introns 16 And 17a Of CFTR	Biological Region	2	GC07P117607	2.13281	https://www.genecards.org/cgi-bin/carddisp.pl?gene=LOC111674472
HTRA1													RCHTS	Roifman-Chitayat Syndrome	Genetic Locus	1	GC15U901253	2.13281	https://www.genecards.org/cgi-bin/carddisp.pl?gene=RCHTS
IFNA2													PRNP	Prion Protein	Protein Coding	47	GC20P004686	2.13041	https://www.genecards.org/cgi-bin/carddisp.pl?gene=PRNP
IKZF1													DEFB103B	Defensin Beta 103B	Protein Coding	30	GC08M007430	2.12633	https://www.genecards.org/cgi-bin/carddisp.pl?gene=DEFB103B
PSEN1													NSD1	Nuclear Receptor Binding SET Domain Protein 1	Protein Coding	44	GC05P177134	2.12403	https://www.genecards.org/cgi-bin/carddisp.pl?gene=NSD1
TCF3													C5AR1	Complement C5a Receptor 1	Protein Coding	44	GC19P047290	2.12342	https://www.genecards.org/cgi-bin/carddisp.pl?gene=C5AR1
TECPR2													GSTP1	Glutathione S-Transferase Pi 1	Protein Coding	51	GC11P067583	2.12134	https://www.genecards.org/cgi-bin/carddisp.pl?gene=GSTP1
PI3													IL11	Interleukin 11	Protein Coding	41	GC19M055364	2.11909	https://www.genecards.org/cgi-bin/carddisp.pl?gene=IL11
ORAI1													MIR199A1	MicroRNA 199a-1	RNA Gene	19	GC19M010817	2.11394	https://www.genecards.org/cgi-bin/carddisp.pl?gene=MIR199A1
TOLLIP													SLC26A2	Solute Carrier Family 26 Member 2	Protein Coding	45	GC05P149944	2.11208	https://www.genecards.org/cgi-bin/carddisp.pl?gene=SLC26A2
FCN2													PLP1	Proteolipid Protein 1	Protein Coding	44	GC0XP103773	2.11208	https://www.genecards.org/cgi-bin/carddisp.pl?gene=PLP1
NAGA													KIF1A	Kinesin Family Member 1A	Protein Coding	43	GC02M240713	2.11208	https://www.genecards.org/cgi-bin/carddisp.pl?gene=KIF1A
S100A9													JAGN1	Jagunal Homolog 1	Protein Coding	36	GC03P009890	2.11208	https://www.genecards.org/cgi-bin/carddisp.pl?gene=JAGN1
CTLA4													ZNHIT3	Zinc Finger HIT-Type Containing 3	Protein Coding	36	GC17P036486	2.11208	https://www.genecards.org/cgi-bin/carddisp.pl?gene=ZNHIT3
EPHX1													LEPR	Leptin Receptor	Protein Coding	50	GC01P065421	2.10725	https://www.genecards.org/cgi-bin/carddisp.pl?gene=LEPR
DCTN1													COL2A1	Collagen Type II Alpha 1 Chain	Protein Coding	49	GC12M047972	2.10725	https://www.genecards.org/cgi-bin/carddisp.pl?gene=COL2A1
BDNF													RAD51	RAD51 Recombinase	Protein Coding	53	GC15P040694	2.10579	https://www.genecards.org/cgi-bin/carddisp.pl?gene=RAD51
AR													TERF1	Telomeric Repeat Binding Factor 1	Protein Coding	43	GC08P073003	2.09476	https://www.genecards.org/cgi-bin/carddisp.pl?gene=TERF1
CD86													DNAL1	Dynein Axonemal Light Chain 1	Protein Coding	42	GC14P073644	2.08475	https://www.genecards.org/cgi-bin/carddisp.pl?gene=DNAL1
PSMB8													RSPH1	Radial Spoke Head Component 1	Protein Coding	40	GC21M042472	2.08475	https://www.genecards.org/cgi-bin/carddisp.pl?gene=RSPH1
FGF7													RSPH3	Radial Spoke Head 3	Protein Coding	36	GC06M158948	2.08475	https://www.genecards.org/cgi-bin/carddisp.pl?gene=RSPH3
AGTR2													CCDC65	Coiled-Coil Domain Containing 65	Protein Coding	35	GC12P048904	2.08475	https://www.genecards.org/cgi-bin/carddisp.pl?gene=CCDC65
STAT1													DRC1	Dynein Regulatory Complex Subunit 1	Protein Coding	32	GC02P026401	2.08475	https://www.genecards.org/cgi-bin/carddisp.pl?gene=DRC1
ANXA5													ANK2	Ankyrin 2	Protein Coding	41	GC04P112706	2.06607	https://www.genecards.org/cgi-bin/carddisp.pl?gene=ANK2
IDO1													PMPCA	Peptidase, Mitochondrial Processing Subunit Alpha	Protein Coding	44	GC09P136410	2.0595	https://www.genecards.org/cgi-bin/carddisp.pl?gene=PMPCA
NHP2													CCL26	C-C Motif Chemokine Ligand 26	Protein Coding	38	GC07M075769	2.05821	https://www.genecards.org/cgi-bin/carddisp.pl?gene=CCL26
TINF2													MIR142	MicroRNA 142	RNA Gene	20	GC17M058331	2.05725	https://www.genecards.org/cgi-bin/carddisp.pl?gene=MIR142
NOP10													PECAM1	Platelet And Endothelial Cell Adhesion Molecule 1	Protein Coding	41	GC17M064319	2.05687	https://www.genecards.org/cgi-bin/carddisp.pl?gene=PECAM1
CPN1													PTPN11	Protein Tyrosine Phosphatase Non-Receptor Type 11	Protein Coding	54	GC12P112418	2.05467	https://www.genecards.org/cgi-bin/carddisp.pl?gene=PTPN11
STK32C													BRD4	Bromodomain Containing 4	Protein Coding	46	GC19M015236	2.05467	https://www.genecards.org/cgi-bin/carddisp.pl?gene=BRD4
KLHDC7B													ICMT	Isoprenylcysteine Carboxyl Methyltransferase	Protein Coding	43	GC01M006222	2.04808	https://www.genecards.org/cgi-bin/carddisp.pl?gene=ICMT
FKTN													SMAD3	SMAD Family Member 3	Protein Coding	50	GC15P067063	2.0416	https://www.genecards.org/cgi-bin/carddisp.pl?gene=SMAD3
C4B													SNAI1	Snail Family Transcriptional Repressor 1	Protein Coding	45	GC20P049982	2.0416	https://www.genecards.org/cgi-bin/carddisp.pl?gene=SNAI1
KRT10													CCN4	Cellular Communication Network Factor 4	Protein Coding	31	GC08P133192	2.0416	https://www.genecards.org/cgi-bin/carddisp.pl?gene=CCN4
EGF													ARF1	ADP Ribosylation Factor 1	Protein Coding	48	GC01P228082	2.03023	https://www.genecards.org/cgi-bin/carddisp.pl?gene=ARF1
TNFRSF8													MIR708	MicroRNA 708	RNA Gene	18	GC11M079402	2.0299	https://www.genecards.org/cgi-bin/carddisp.pl?gene=MIR708
NAGLU													UNG	Uracil DNA Glycosylase	Protein Coding	47	GC12P109097	2.02021	https://www.genecards.org/cgi-bin/carddisp.pl?gene=UNG
RASGRP1													DPP4	Dipeptidyl Peptidase 4	Protein Coding	50	GC02M161992	2.01752	https://www.genecards.org/cgi-bin/carddisp.pl?gene=DPP4
RPSA													MCL1	MCL1 Apoptosis Regulator, BCL2 Family Member	Protein Coding	48	GC01M150561	2.00477	https://www.genecards.org/cgi-bin/carddisp.pl?gene=MCL1
GZMB													CCL19	C-C Motif Chemokine Ligand 19	Protein Coding	42	GC09M034692	1.99946	https://www.genecards.org/cgi-bin/carddisp.pl?gene=CCL19
DUOX2													NTF3	Neurotrophin 3	Protein Coding	43	GC12P005432	1.99934	https://www.genecards.org/cgi-bin/carddisp.pl?gene=NTF3
IRF7													AQP5	Aquaporin 5	Protein Coding	47	GC12P049961	1.99907	https://www.genecards.org/cgi-bin/carddisp.pl?gene=AQP5
HLA-C													CCND1	Cyclin D1	Protein Coding	52	GC11P069641	1.99836	https://www.genecards.org/cgi-bin/carddisp.pl?gene=CCND1
HRH2													MIR30A	MicroRNA 30a	RNA Gene	20	GC06M071403	1.99688	https://www.genecards.org/cgi-bin/carddisp.pl?gene=MIR30A
LCN2													MIR214	MicroRNA 214	RNA Gene	20	GC01M172234	1.99688	https://www.genecards.org/cgi-bin/carddisp.pl?gene=MIR214
DEFB1													ABCA1	ATP Binding Cassette Subfamily A Member 1	Protein Coding	48	GC09M104781	1.99535	https://www.genecards.org/cgi-bin/carddisp.pl?gene=ABCA1
NCS1													MYH7	Myosin Heavy Chain 7	Protein Coding	48	GC14M023412	1.97546	https://www.genecards.org/cgi-bin/carddisp.pl?gene=MYH7
SPECC1													SLC17A5	Solute Carrier Family 17 Member 5	Protein Coding	45	GC06M073593	1.974	https://www.genecards.org/cgi-bin/carddisp.pl?gene=SLC17A5
CSF2RA													SIRT1	Sirtuin 1	Protein Coding	50	GC10P067884	1.94709	https://www.genecards.org/cgi-bin/carddisp.pl?gene=SIRT1
NPPA													TUBA1A	Tubulin Alpha 1a	Protein Coding	49	GC12M049184	1.94364	https://www.genecards.org/cgi-bin/carddisp.pl?gene=TUBA1A
CSF2RB													PDHB	Pyruvate Dehydrogenase E1 Subunit Beta	Protein Coding	47	GC03M058428	1.94364	https://www.genecards.org/cgi-bin/carddisp.pl?gene=PDHB
SGSH													RAB5A	RAB5A, Member RAS Oncogene Family	Protein Coding	47	GC03P019963	1.93851	https://www.genecards.org/cgi-bin/carddisp.pl?gene=RAB5A
TNNI3													RAB35	RAB35, Member RAS Oncogene Family	Protein Coding	42	GC12M120096	1.93851	https://www.genecards.org/cgi-bin/carddisp.pl?gene=RAB35
WRAP53													RAB7B	RAB7B, Member RAS Oncogene Family	Protein Coding	32	GC01M205976	1.93851	https://www.genecards.org/cgi-bin/carddisp.pl?gene=RAB7B
CAT													RPL4	Ribosomal Protein L4	Protein Coding	43	GC15M066498	1.93213	https://www.genecards.org/cgi-bin/carddisp.pl?gene=RPL4
CD52													TGFBR1	Transforming Growth Factor Beta Receptor 1	Protein Coding	54	GC09P099104	1.93202	https://www.genecards.org/cgi-bin/carddisp.pl?gene=TGFBR1
HDAC8													SMAD4	SMAD Family Member 4	Protein Coding	51	GC18P051028	1.93202	https://www.genecards.org/cgi-bin/carddisp.pl?gene=SMAD4
ACTB													COL1A2	Collagen Type I Alpha 2 Chain	Protein Coding	48	GC07P094394	1.93202	https://www.genecards.org/cgi-bin/carddisp.pl?gene=COL1A2
NOX4													SMAD2	SMAD Family Member 2	Protein Coding	48	GC18M047809	1.93202	https://www.genecards.org/cgi-bin/carddisp.pl?gene=SMAD2
FHIT													FGF10	Fibroblast Growth Factor 10	Protein Coding	47	GC05M044340	1.93202	https://www.genecards.org/cgi-bin/carddisp.pl?gene=FGF10
MIR34A													DDR1	Discoidin Domain Receptor Tyrosine Kinase 1	Protein Coding	47	GC06P051935	1.93202	https://www.genecards.org/cgi-bin/carddisp.pl?gene=DDR1
MIR93													LPAR1	Lysophosphatidic Acid Receptor 1	Protein Coding	47	GC09M110873	1.93202	https://www.genecards.org/cgi-bin/carddisp.pl?gene=LPAR1
CD27-AS1													ENPP2	Ectonucleotide Pyrophosphatase/Phosphodiesterase 2	Protein Coding	44	GC08M119556	1.93202	https://www.genecards.org/cgi-bin/carddisp.pl?gene=ENPP2
RAB8A													LOXL2	Lysyl Oxidase Like 2	Protein Coding	44	GC08M023296	1.93202	https://www.genecards.org/cgi-bin/carddisp.pl?gene=LOXL2
GNE													S100A4	S100 Calcium Binding Protein A4	Protein Coding	44	GC01M153543	1.93202	https://www.genecards.org/cgi-bin/carddisp.pl?gene=S100A4
HFE-AS1													IGFBP5	Insulin Like Growth Factor Binding Protein 5	Protein Coding	43	GC02M216672	1.93202	https://www.genecards.org/cgi-bin/carddisp.pl?gene=IGFBP5
CFHR2													THY1	Thy-1 Cell Surface Antigen	Protein Coding	43	GC11M119417	1.93202	https://www.genecards.org/cgi-bin/carddisp.pl?gene=THY1
LOX													MIRLET7D	MicroRNA Let-7d	RNA Gene	21	GC09P094178	1.93202	https://www.genecards.org/cgi-bin/carddisp.pl?gene=MIRLET7D
SMAD7													MIR34C	MicroRNA 34c	RNA Gene	20	GC11P111591	1.93202	https://www.genecards.org/cgi-bin/carddisp.pl?gene=MIR34C
TNFSF11													MIR130A	MicroRNA 130a	RNA Gene	20	GC11P057641	1.93202	https://www.genecards.org/cgi-bin/carddisp.pl?gene=MIR130A
RAB1A													MIR409	MicroRNA 409	RNA Gene	18	GC14P105832	1.93202	https://www.genecards.org/cgi-bin/carddisp.pl?gene=MIR409
YWHAE													MIR338	MicroRNA 338	RNA Gene	17	GC17M081126	1.93202	https://www.genecards.org/cgi-bin/carddisp.pl?gene=MIR338
CLASP1													CD209	CD209 Molecule	Protein Coding	43	GC19M007739	1.93139	https://www.genecards.org/cgi-bin/carddisp.pl?gene=CD209
HIC1													PARP1	Poly(ADP-Ribose) Polymerase 1	Protein Coding	50	GC01M226360	1.93121	https://www.genecards.org/cgi-bin/carddisp.pl?gene=PARP1
LRP12													DNAH8	Dynein Axonemal Heavy Chain 8	Protein Coding	38	GC06P052176	1.92565	https://www.genecards.org/cgi-bin/carddisp.pl?gene=DNAH8
ZNF627													STING1	Stimulator Of Interferon Response CGAMP Interactor 1	Protein Coding	34	GC05M139476	1.91127	https://www.genecards.org/cgi-bin/carddisp.pl?gene=STING1
TMPPE													CYCS	Cytochrome C, Somatic	Protein Coding	49	GC07M025118	1.90995	https://www.genecards.org/cgi-bin/carddisp.pl?gene=CYCS
CFTR-AS1													OCRL	OCRL Inositol Polyphosphate-5-Phosphatase	Protein Coding	45	GC0XP129539	1.89923	https://www.genecards.org/cgi-bin/carddisp.pl?gene=OCRL
DNAAF4-CCPG1													IL12RB1	Interleukin 12 Receptor Subunit Beta 1	Protein Coding	45	GC19M018058	1.89917	https://www.genecards.org/cgi-bin/carddisp.pl?gene=IL12RB1
LOC111674475													DUSP1	Dual Specificity Phosphatase 1	Protein Coding	48	GC05M172768	1.89729	https://www.genecards.org/cgi-bin/carddisp.pl?gene=DUSP1
LOC113633877													DNAH5	Dynein Axonemal Heavy Chain 5	Protein Coding	40	GC05M013693	1.88637	https://www.genecards.org/cgi-bin/carddisp.pl?gene=DNAH5
LOC113664106													IL12A	Interleukin 12A	Protein Coding	44	GC03P159988	1.88191	https://www.genecards.org/cgi-bin/carddisp.pl?gene=IL12A
LOC111674472													MVK	Mevalonate Kinase	Protein Coding	50	GC12P109573	1.87946	https://www.genecards.org/cgi-bin/carddisp.pl?gene=MVK
RCHTS													CTSB	Cathepsin B	Protein Coding	51	GC08M011842	1.8791	https://www.genecards.org/cgi-bin/carddisp.pl?gene=CTSB
PRNP													BCHE	Butyrylcholinesterase	Protein Coding	49	GC03M165772	1.86687	https://www.genecards.org/cgi-bin/carddisp.pl?gene=BCHE
DEFB103B													CCL20	C-C Motif Chemokine Ligand 20	Protein Coding	44	GC02P227813	1.86105	https://www.genecards.org/cgi-bin/carddisp.pl?gene=CCL20
NSD1													CHUK	Component Of Inhibitor Of Nuclear Factor Kappa B Kinase Complex	Protein Coding	52	GC10M100188	1.85906	https://www.genecards.org/cgi-bin/carddisp.pl?gene=CHUK
C5AR1													HSPE1	Heat Shock Protein Family E (Hsp10) Member 1	Protein Coding	41	GC02P197501	1.85787	https://www.genecards.org/cgi-bin/carddisp.pl?gene=HSPE1
GSTP1													SDC1	Syndecan 1	Protein Coding	44	GC02M020200	1.85325	https://www.genecards.org/cgi-bin/carddisp.pl?gene=SDC1
IL11													PMS2	PMS1 Homolog 2, Mismatch Repair System Component	Protein Coding	49	GC07M005973	1.84341	https://www.genecards.org/cgi-bin/carddisp.pl?gene=PMS2
MIR199A1													A2M	Alpha-2-Macroglobulin	Protein Coding	47	GC12M009067	1.84341	https://www.genecards.org/cgi-bin/carddisp.pl?gene=A2M
SLC26A2													MTM1	Myotubularin 1	Protein Coding	45	GC0XP150562	1.84341	https://www.genecards.org/cgi-bin/carddisp.pl?gene=MTM1
PLP1													CLCN6	Chloride Voltage-Gated Channel 6	Protein Coding	43	GC01P011806	1.84341	https://www.genecards.org/cgi-bin/carddisp.pl?gene=CLCN6
KIF1A													MID1	Midline 1	Protein Coding	43	GC0XM010445	1.84341	https://www.genecards.org/cgi-bin/carddisp.pl?gene=MID1
JAGN1													DHX30	DExH-Box Helicase 30	Protein Coding	41	GC03P047802	1.84341	https://www.genecards.org/cgi-bin/carddisp.pl?gene=DHX30
ZNHIT3													NEB	Nebulin	Protein Coding	41	GC02M151485	1.84341	https://www.genecards.org/cgi-bin/carddisp.pl?gene=NEB
LEPR													RIF1	Replication Timing Regulatory Factor 1	Protein Coding	40	GC02P151409	1.84341	https://www.genecards.org/cgi-bin/carddisp.pl?gene=RIF1
COL2A1													SPECC1L	Sperm Antigen With Calponin Homology And Coiled-Coil Domains 1 Like	Protein Coding	38	GC22P026036	1.84341	https://www.genecards.org/cgi-bin/carddisp.pl?gene=SPECC1L
RAD51													FCHO1	FCH And Mu Domain Containing Endocytic Adaptor 1	Protein Coding	36	GC19P025535	1.84341	https://www.genecards.org/cgi-bin/carddisp.pl?gene=FCHO1
TERF1													RAB9B	RAB9B, Member RAS Oncogene Family	Protein Coding	36	GC0XM103777	1.84341	https://www.genecards.org/cgi-bin/carddisp.pl?gene=RAB9B
ANK2													BEAN1	Brain Expressed Associated With NEDD4 1	Protein Coding	33	GC16P066428	1.84341	https://www.genecards.org/cgi-bin/carddisp.pl?gene=BEAN1
PMPCA													MT-ND1	Mitochondrially Encoded NADH:Ubiquinone Oxidoreductase Core Subunit 1	Protein Coding	33	GCMTP003309	1.84341	https://www.genecards.org/cgi-bin/carddisp.pl?gene=MT-ND1
CCL26													MIR29A	MicroRNA 29a	RNA Gene	22	GC07M130876	1.84341	https://www.genecards.org/cgi-bin/carddisp.pl?gene=MIR29A
MIR142													MIR29B1	MicroRNA 29b-1	RNA Gene	20	GC07M130877	1.84341	https://www.genecards.org/cgi-bin/carddisp.pl?gene=MIR29B1
PECAM1													MIR181A2	MicroRNA 181a-2	RNA Gene	20	GC09P124692	1.84341	https://www.genecards.org/cgi-bin/carddisp.pl?gene=MIR181A2
PTPN11													MIR25	MicroRNA 25	RNA Gene	20	GC07M100093	1.84341	https://www.genecards.org/cgi-bin/carddisp.pl?gene=MIR25
BRD4													MIR32	MicroRNA 32	RNA Gene	19	GC09M109046	1.84341	https://www.genecards.org/cgi-bin/carddisp.pl?gene=MIR32
ICMT													MIR107	MicroRNA 107	RNA Gene	19	GC10M089600	1.84341	https://www.genecards.org/cgi-bin/carddisp.pl?gene=MIR107
SMAD3													MIR19A	MicroRNA 19a	RNA Gene	19	GC13P091451	1.84341	https://www.genecards.org/cgi-bin/carddisp.pl?gene=MIR19A
SNAI1													MIR328	MicroRNA 328	RNA Gene	18	GC16M067203	1.84341	https://www.genecards.org/cgi-bin/carddisp.pl?gene=MIR328
CCN4													MIR298	MicroRNA 298	RNA Gene	16	GC20M058818	1.84341	https://www.genecards.org/cgi-bin/carddisp.pl?gene=MIR298
ARF1													SPECC1L-ADORA2A	SPECC1L-ADORA2A Readthrough (NMD Candidate)	RNA Gene	15	GC22P026034	1.84341	https://www.genecards.org/cgi-bin/carddisp.pl?gene=SPECC1L-ADORA2A
MIR708													LOC109504725	Androgen Receptor Repeat Instability Region	Biological Region	2	GC0XP067546	1.84341	https://www.genecards.org/cgi-bin/carddisp.pl?gene=LOC109504725
UNG													COMA	Cogan-Type Congential Oculomotor Apraxia	Genetic Locus	1	GC02U990337	1.84341	https://www.genecards.org/cgi-bin/carddisp.pl?gene=COMA
DPP4													COPD	Pulmonary Disease, Chronic Obstructive, Severe Early-Onset	Genetic Locus	1	GC02U900018	1.84341	https://www.genecards.org/cgi-bin/carddisp.pl?gene=COPD
MCL1													TTN	Titin	Protein Coding	48	GC02M178525	1.83858	https://www.genecards.org/cgi-bin/carddisp.pl?gene=TTN
NTF3													APBB1	Amyloid Beta Precursor Protein Binding Family B Member 1	Protein Coding	44	GC11M006396	1.83858	https://www.genecards.org/cgi-bin/carddisp.pl?gene=APBB1
AQP5													DYNC2H1	Dynein Cytoplasmic 2 Heavy Chain 1	Protein Coding	39	GC11P103109	1.83858	https://www.genecards.org/cgi-bin/carddisp.pl?gene=DYNC2H1
CCND1													SLC26A11	Solute Carrier Family 26 Member 11	Protein Coding	38	GC17P080219	1.83858	https://www.genecards.org/cgi-bin/carddisp.pl?gene=SLC26A11
MIR30A													SFTA3	Surfactant Associated 3	RNA Gene	32	GC14M036474	1.83858	https://www.genecards.org/cgi-bin/carddisp.pl?gene=SFTA3
MIR214													BPIFA1	BPI Fold Containing Family A Member 1	Protein Coding	37	GC20P033235	1.83604	https://www.genecards.org/cgi-bin/carddisp.pl?gene=BPIFA1
ABCA1													GJA1	Gap Junction Protein Alpha 1	Protein Coding	51	GC06P121436	1.83379	https://www.genecards.org/cgi-bin/carddisp.pl?gene=GJA1
MYH7													RANBP2	RAN Binding Protein 2	Protein Coding	46	GC02P108719	1.83063	https://www.genecards.org/cgi-bin/carddisp.pl?gene=RANBP2
SLC17A5													PROCR	Protein C Receptor	Protein Coding	43	GC20P035216	1.82843	https://www.genecards.org/cgi-bin/carddisp.pl?gene=PROCR
TUBA1A													IFT140	Intraflagellar Transport 140	Protein Coding	40	GC16M001647	1.81608	https://www.genecards.org/cgi-bin/carddisp.pl?gene=IFT140
PDHB													CPLANE1	Ciliogenesis And Planar Polarity Effector 1	Protein Coding	27	GC05M037068	1.81608	https://www.genecards.org/cgi-bin/carddisp.pl?gene=CPLANE1
RAB5A													PPIG	Peptidylprolyl Isomerase G	Protein Coding	43	GC02P169584	1.81168	https://www.genecards.org/cgi-bin/carddisp.pl?gene=PPIG
RAB35													CREB1	CAMP Responsive Element Binding Protein 1	Protein Coding	50	GC02P207529	1.80944	https://www.genecards.org/cgi-bin/carddisp.pl?gene=CREB1
RAB7B													ENO1	Enolase 1	Protein Coding	48	GC01M008861	1.80031	https://www.genecards.org/cgi-bin/carddisp.pl?gene=ENO1
RPL4													SLC11A1	Solute Carrier Family 11 Member 1	Protein Coding	48	GC02P218382	1.79736	https://www.genecards.org/cgi-bin/carddisp.pl?gene=SLC11A1
TGFBR1													TNFSF13B	TNF Superfamily Member 13b	Protein Coding	45	GC13P108251	1.79641	https://www.genecards.org/cgi-bin/carddisp.pl?gene=TNFSF13B
SMAD4													IKBKB	Inhibitor Of Nuclear Factor Kappa B Kinase Subunit Beta	Protein Coding	53	GC08P042271	1.78301	https://www.genecards.org/cgi-bin/carddisp.pl?gene=IKBKB
COL1A2													CCR1	C-C Motif Chemokine Receptor 1	Protein Coding	45	GC03M046218	1.78233	https://www.genecards.org/cgi-bin/carddisp.pl?gene=CCR1
SMAD2													AICDA	Activation Induced Cytidine Deaminase	Protein Coding	46	GC12M008602	1.78027	https://www.genecards.org/cgi-bin/carddisp.pl?gene=AICDA
FGF10													CST3	Cystatin C	Protein Coding	45	GC20M023627	1.78008	https://www.genecards.org/cgi-bin/carddisp.pl?gene=CST3
DDR1													STIM1	Stromal Interaction Molecule 1	Protein Coding	49	GC11P003855	1.77679	https://www.genecards.org/cgi-bin/carddisp.pl?gene=STIM1
LPAR1													STX1A	Syntaxin 1A	Protein Coding	48	GC07M073700	1.77679	https://www.genecards.org/cgi-bin/carddisp.pl?gene=STX1A
ENPP2													PKD2	Polycystin 2, Transient Receptor Potential Cation Channel	Protein Coding	47	GC04P088007	1.77679	https://www.genecards.org/cgi-bin/carddisp.pl?gene=PKD2
LOXL2													STAR	Steroidogenic Acute Regulatory Protein	Protein Coding	47	GC08M038145	1.77679	https://www.genecards.org/cgi-bin/carddisp.pl?gene=STAR
S100A4													FLNC	Filamin C	Protein Coding	45	GC07P128830	1.77679	https://www.genecards.org/cgi-bin/carddisp.pl?gene=FLNC
IGFBP5													ARPC1B	Actin Related Protein 2/3 Complex Subunit 1B	Protein Coding	44	GC07P099374	1.77679	https://www.genecards.org/cgi-bin/carddisp.pl?gene=ARPC1B
THY1													GNS	Glucosamine (N-Acetyl)-6-Sulfatase	Protein Coding	44	GC12M064713	1.77679	https://www.genecards.org/cgi-bin/carddisp.pl?gene=GNS
MIRLET7D													CCNO	Cyclin O	Protein Coding	42	GC05M055231	1.77679	https://www.genecards.org/cgi-bin/carddisp.pl?gene=CCNO
MIR34C													LAMTOR2	Late Endosomal/Lysosomal Adaptor, MAPK And MTOR Activator 2	Protein Coding	41	GC01P156054	1.77679	https://www.genecards.org/cgi-bin/carddisp.pl?gene=LAMTOR2
MIR130A													SPAG1	Sperm Associated Antigen 1	Protein Coding	40	GC08P100157	1.77679	https://www.genecards.org/cgi-bin/carddisp.pl?gene=SPAG1
MIR409													DCTN4	Dynactin Subunit 4	Protein Coding	39	GC05M150708	1.77679	https://www.genecards.org/cgi-bin/carddisp.pl?gene=DCTN4
MIR338													CLCA4	Chloride Channel Accessory 4	Protein Coding	38	GC01P086547	1.77679	https://www.genecards.org/cgi-bin/carddisp.pl?gene=CLCA4
CD209													HGSNAT	Heparan-Alpha-Glucosaminide N-Acetyltransferase	Protein Coding	38	GC08P043140	1.77679	https://www.genecards.org/cgi-bin/carddisp.pl?gene=HGSNAT
DNAH8													ZMYND10	Zinc Finger MYND-Type Containing 10	Protein Coding	38	GC03M050420	1.77679	https://www.genecards.org/cgi-bin/carddisp.pl?gene=ZMYND10
STING1													CCDC40	Coiled-Coil Domain Containing 40	Protein Coding	37	GC17P080037	1.77679	https://www.genecards.org/cgi-bin/carddisp.pl?gene=CCDC40
CYCS													DNAAF1	Dynein Axonemal Assembly Factor 1	Protein Coding	37	GC16P084145	1.77679	https://www.genecards.org/cgi-bin/carddisp.pl?gene=DNAAF1
OCRL													DNAH1	Dynein Axonemal Heavy Chain 1	Protein Coding	37	GC03P052314	1.77679	https://www.genecards.org/cgi-bin/carddisp.pl?gene=DNAH1
IL12RB1													CCDC39	Coiled-Coil Domain Containing 39	Protein Coding	36	GC03M180602	1.77679	https://www.genecards.org/cgi-bin/carddisp.pl?gene=CCDC39
DUSP1													CCDC103	Coiled-Coil Domain Containing 103	Protein Coding	36	GC17P044900	1.77679	https://www.genecards.org/cgi-bin/carddisp.pl?gene=CCDC103
IL12A													DNAAF3	Dynein Axonemal Assembly Factor 3	Protein Coding	36	GC19M055158	1.77679	https://www.genecards.org/cgi-bin/carddisp.pl?gene=DNAAF3
MVK													DNAAF5	Dynein Axonemal Assembly Factor 5	Protein Coding	36	GC07P000726	1.77679	https://www.genecards.org/cgi-bin/carddisp.pl?gene=DNAAF5
CTSB													SPEF2	Sperm Flagellar 2	Protein Coding	35	GC05P035618	1.77679	https://www.genecards.org/cgi-bin/carddisp.pl?gene=SPEF2
BCHE													CFAP298	Cilia And Flagella Associated Protein 298	Protein Coding	31	GC21M032593	1.77679	https://www.genecards.org/cgi-bin/carddisp.pl?gene=CFAP298
CHUK													DNAAF11	Dynein Axonemal Assembly Factor 11	Protein Coding	31	GC08M132571	1.77679	https://www.genecards.org/cgi-bin/carddisp.pl?gene=DNAAF11
HSPE1													ODAD3	Outer Dynein Arm Docking Complex Subunit 3	Protein Coding	30	GC19M011421	1.77679	https://www.genecards.org/cgi-bin/carddisp.pl?gene=ODAD3
SDC1													ODAD2	Outer Dynein Arm Docking Complex Subunit 2	Protein Coding	27	GC10M027776	1.77679	https://www.genecards.org/cgi-bin/carddisp.pl?gene=ODAD2
PMS2													OMP	Olfactory Marker Protein	Protein Coding	37	GC11P077102	1.77363	https://www.genecards.org/cgi-bin/carddisp.pl?gene=OMP
A2M													PPBP	Pro-Platelet Basic Protein	Protein Coding	44	GC04M073986	1.76843	https://www.genecards.org/cgi-bin/carddisp.pl?gene=PPBP
MTM1													RELA	RELA Proto-Oncogene, NF-KB Subunit	Protein Coding	51	GC11M065653	1.76838	https://www.genecards.org/cgi-bin/carddisp.pl?gene=RELA
CLCN6													SEC22B	SEC22 Homolog B, Vesicle Trafficking Protein	Protein Coding	36	GC01M120150	1.76567	https://www.genecards.org/cgi-bin/carddisp.pl?gene=SEC22B
MID1													LIF	LIF Interleukin 6 Family Cytokine	Protein Coding	43	GC22M030240	1.76292	https://www.genecards.org/cgi-bin/carddisp.pl?gene=LIF
DHX30													GSTT1	Glutathione S-Transferase Theta 1	Protein Coding	33	GC22Mi00270	1.76292	https://www.genecards.org/cgi-bin/carddisp.pl?gene=GSTT1
NEB													CCL21	C-C Motif Chemokine Ligand 21	Protein Coding	43	GC09M034709	1.75378	https://www.genecards.org/cgi-bin/carddisp.pl?gene=CCL21
RIF1													APOH	Apolipoprotein H	Protein Coding	44	GC17M066212	1.75113	https://www.genecards.org/cgi-bin/carddisp.pl?gene=APOH
SPECC1L													KDM4C	Lysine Demethylase 4C	Protein Coding	41	GC09P006720	1.7468	https://www.genecards.org/cgi-bin/carddisp.pl?gene=KDM4C
FCHO1													RAP1A	RAP1A, Member Of RAS Oncogene Family	Protein Coding	46	GC01P111542	1.73653	https://www.genecards.org/cgi-bin/carddisp.pl?gene=RAP1A
RAB9B													NFE2L2	Nuclear Factor, Erythroid 2 Like 2	Protein Coding	50	GC02M177227	1.72655	https://www.genecards.org/cgi-bin/carddisp.pl?gene=NFE2L2
BEAN1													PLCB3	Phospholipase C Beta 3	Protein Coding	49	GC11P064251	1.72421	https://www.genecards.org/cgi-bin/carddisp.pl?gene=PLCB3
MT-ND1													ADAM17	ADAM Metallopeptidase Domain 17	Protein Coding	51	GC02M009488	1.72384	https://www.genecards.org/cgi-bin/carddisp.pl?gene=ADAM17
MIR29A													RAB1B	RAB1B, Member RAS Oncogene Family	Protein Coding	43	GC11P066270	1.72228	https://www.genecards.org/cgi-bin/carddisp.pl?gene=RAB1B
MIR29B1													RHOA	Ras Homolog Family Member A	Protein Coding	48	GC03M049359	1.72218	https://www.genecards.org/cgi-bin/carddisp.pl?gene=RHOA
MIR181A2													CCR3	C-C Motif Chemokine Receptor 3	Protein Coding	47	GC03P046163	1.71846	https://www.genecards.org/cgi-bin/carddisp.pl?gene=CCR3
MIR25													CYP2E1	Cytochrome P450 Family 2 Subfamily E Member 1	Protein Coding	46	GC10P133520	1.71191	https://www.genecards.org/cgi-bin/carddisp.pl?gene=CYP2E1
MIR32													KLF4	Kruppel Like Factor 4	Protein Coding	46	GC09M107484	1.71136	https://www.genecards.org/cgi-bin/carddisp.pl?gene=KLF4
MIR107													ADCY10	Adenylate Cyclase 10	Protein Coding	45	GC01M167809	1.70922	https://www.genecards.org/cgi-bin/carddisp.pl?gene=ADCY10
MIR19A													IL13RA1	Interleukin 13 Receptor Subunit Alpha 1	Protein Coding	43	GC0XP118727	1.70842	https://www.genecards.org/cgi-bin/carddisp.pl?gene=IL13RA1
MIR328													CASP6	Caspase 6	Protein Coding	49	GC04M109688	1.70811	https://www.genecards.org/cgi-bin/carddisp.pl?gene=CASP6
MIR298													BRCA1	BRCA1 DNA Repair Associated	Protein Coding	51	GC17M043044	1.70643	https://www.genecards.org/cgi-bin/carddisp.pl?gene=BRCA1
SPECC1L-ADORA2A													TLR10	Toll Like Receptor 10	Protein Coding	41	GC04M038773	1.68779	https://www.genecards.org/cgi-bin/carddisp.pl?gene=TLR10
LOC109504725													MIR223	MicroRNA 223	RNA Gene	21	GC0XP066018	1.68661	https://www.genecards.org/cgi-bin/carddisp.pl?gene=MIR223
COMA													MMP14	Matrix Metallopeptidase 14	Protein Coding	52	GC14P025936	1.68337	https://www.genecards.org/cgi-bin/carddisp.pl?gene=MMP14
TTN													NOS2	Nitric Oxide Synthase 2	Protein Coding	50	GC17M027756	1.68153	https://www.genecards.org/cgi-bin/carddisp.pl?gene=NOS2
APBB1													GZMA	Granzyme A	Protein Coding	43	GC05P055102	1.67884	https://www.genecards.org/cgi-bin/carddisp.pl?gene=GZMA
DYNC2H1													NGF	Nerve Growth Factor	Protein Coding	51	GC01M115285	1.67836	https://www.genecards.org/cgi-bin/carddisp.pl?gene=NGF
SLC26A11													CYP21A2	Cytochrome P450 Family 21 Subfamily A Member 2	Protein Coding	45	GC06P052007	1.67498	https://www.genecards.org/cgi-bin/carddisp.pl?gene=CYP21A2
SFTA3													DOP1A	DOP1 Leucine Zipper Like Protein A	Protein Coding	25	GC06P083068	1.66308	https://www.genecards.org/cgi-bin/carddisp.pl?gene=DOP1A
BPIFA1													FCN1	Ficolin 1	Protein Coding	40	GC09M135002	1.66093	https://www.genecards.org/cgi-bin/carddisp.pl?gene=FCN1
GJA1													MECP2	Methyl-CpG Binding Protein 2	Protein Coding	46	GC0XM154021	1.65726	https://www.genecards.org/cgi-bin/carddisp.pl?gene=MECP2
PROCR													SYK	Spleen Associated Tyrosine Kinase	Protein Coding	51	GC09P091303	1.65639	https://www.genecards.org/cgi-bin/carddisp.pl?gene=SYK
IFT140													TRAF3	TNF Receptor Associated Factor 3	Protein Coding	48	GC14P105535	1.6426	https://www.genecards.org/cgi-bin/carddisp.pl?gene=TRAF3
CPLANE1													AGTR1	Angiotensin II Receptor Type 1	Protein Coding	51	GC03P148697	1.64174	https://www.genecards.org/cgi-bin/carddisp.pl?gene=AGTR1
PPIG													FURIN	Furin, Paired Basic Amino Acid Cleaving Enzyme	Protein Coding	47	GC15P090868	1.63962	https://www.genecards.org/cgi-bin/carddisp.pl?gene=FURIN
CREB1													BCL2	BCL2 Apoptosis Regulator	Protein Coding	51	GC18M063123	1.63727	https://www.genecards.org/cgi-bin/carddisp.pl?gene=BCL2
ENO1													G3BP1	G3BP Stress Granule Assembly Factor 1	Protein Coding	41	GC05P151771	1.63217	https://www.genecards.org/cgi-bin/carddisp.pl?gene=G3BP1
SLC11A1													GBF1	Golgi Brefeldin A Resistant Guanine Nucleotide Exchange Factor 1	Protein Coding	44	GC10P102245	1.63056	https://www.genecards.org/cgi-bin/carddisp.pl?gene=GBF1
TNFSF13B													RAB33B	RAB33B, Member RAS Oncogene Family	Protein Coding	43	GC04P139453	1.63056	https://www.genecards.org/cgi-bin/carddisp.pl?gene=RAB33B
AICDA													VPS29	VPS29 Retromer Complex Component	Protein Coding	43	GC12M110491	1.63056	https://www.genecards.org/cgi-bin/carddisp.pl?gene=VPS29
CST3													RAB6A	RAB6A, Member RAS Oncogene Family	Protein Coding	41	GC11M073676	1.63056	https://www.genecards.org/cgi-bin/carddisp.pl?gene=RAB6A
STIM1													ARSD	Arylsulfatase D	Protein Coding	37	GC0XM002903	1.63056	https://www.genecards.org/cgi-bin/carddisp.pl?gene=ARSD
STX1A													TBC1D5	TBC1 Domain Family Member 5	Protein Coding	37	GC03M017157	1.63056	https://www.genecards.org/cgi-bin/carddisp.pl?gene=TBC1D5
PKD2													ANKLE1	Ankyrin Repeat And LEM Domain Containing 1	Protein Coding	34	GC19P025525	1.63056	https://www.genecards.org/cgi-bin/carddisp.pl?gene=ANKLE1
STAR													CSN1S1	Casein Alpha S1	Protein Coding	34	GC04P069932	1.61922	https://www.genecards.org/cgi-bin/carddisp.pl?gene=CSN1S1
FLNC													CD80	CD80 Molecule	Protein Coding	42	GC03M119524	1.61867	https://www.genecards.org/cgi-bin/carddisp.pl?gene=CD80
ARPC1B													FLNC-AS1	FLNC Antisense RNA 1	RNA Gene	11	GC07M128851	1.61769	https://www.genecards.org/cgi-bin/carddisp.pl?gene=FLNC-AS1
GNS													MDC1	Mediator Of DNA Damage Checkpoint 1	Protein Coding	41	GC06M044659	1.61188	https://www.genecards.org/cgi-bin/carddisp.pl?gene=MDC1
LAMTOR2													HBG2	Hemoglobin Subunit Gamma 2	Protein Coding	43	GC11M005407	1.60901	https://www.genecards.org/cgi-bin/carddisp.pl?gene=HBG2
DCTN4													TXN	Thioredoxin	Protein Coding	46	GC09M110243	1.60633	https://www.genecards.org/cgi-bin/carddisp.pl?gene=TXN
CLCA4													LMAN1	Lectin, Mannose Binding 1	Protein Coding	46	GC18M059327	1.60545	https://www.genecards.org/cgi-bin/carddisp.pl?gene=LMAN1
HGSNAT													ATN1	Atrophin 1	Protein Coding	44	GC12P010878	1.60332	https://www.genecards.org/cgi-bin/carddisp.pl?gene=ATN1
SPEF2													TNNT2	Troponin T2, Cardiac Type	Protein Coding	50	GC01M201359	1.60232	https://www.genecards.org/cgi-bin/carddisp.pl?gene=TNNT2
DNAAF11													S100A8	S100 Calcium Binding Protein A8	Protein Coding	43	GC01M153391	1.59942	https://www.genecards.org/cgi-bin/carddisp.pl?gene=S100A8
ODAD3													SOD2	Superoxide Dismutase 2	Protein Coding	51	GC06M159669	1.59896	https://www.genecards.org/cgi-bin/carddisp.pl?gene=SOD2
ODAD2													TBK1	TANK Binding Kinase 1	Protein Coding	50	GC12P064451	1.59871	https://www.genecards.org/cgi-bin/carddisp.pl?gene=TBK1
OMP													CCL16	C-C Motif Chemokine Ligand 16	Protein Coding	38	GC17M035976	1.59386	https://www.genecards.org/cgi-bin/carddisp.pl?gene=CCL16
PPBP													PDGFRB	Platelet Derived Growth Factor Receptor Beta	Protein Coding	55	GC05M150113	1.58435	https://www.genecards.org/cgi-bin/carddisp.pl?gene=PDGFRB
RELA													ADRB2	Adrenoceptor Beta 2	Protein Coding	50	GC05P148825	1.58242	https://www.genecards.org/cgi-bin/carddisp.pl?gene=ADRB2
SEC22B													ABCG1	ATP Binding Cassette Subfamily G Member 1	Protein Coding	44	GC21P042199	1.58151	https://www.genecards.org/cgi-bin/carddisp.pl?gene=ABCG1
LIF													HDAC2	Histone Deacetylase 2	Protein Coding	52	GC06M113933	1.57583	https://www.genecards.org/cgi-bin/carddisp.pl?gene=HDAC2
GSTT1													MYLK	Myosin Light Chain Kinase	Protein Coding	53	GC03M123610	1.56467	https://www.genecards.org/cgi-bin/carddisp.pl?gene=MYLK
CCL21													BIRC3	Baculoviral IAP Repeat Containing 3	Protein Coding	47	GC11P102317	1.55689	https://www.genecards.org/cgi-bin/carddisp.pl?gene=BIRC3
APOH													MIR1236	MicroRNA 1236	RNA Gene	14	GC06M044758	1.55627	https://www.genecards.org/cgi-bin/carddisp.pl?gene=MIR1236
KDM4C													EPRS1	Glutamyl-Prolyl-TRNA Synthetase 1	Protein Coding	37	GC01M219969	1.55317	https://www.genecards.org/cgi-bin/carddisp.pl?gene=EPRS1
RAP1A													AK2	Adenylate Kinase 2	Protein Coding	49	GC01M033007	1.54549	https://www.genecards.org/cgi-bin/carddisp.pl?gene=AK2
PLCB3													F9	Coagulation Factor IX	Protein Coding	47	GC0XP139530	1.53832	https://www.genecards.org/cgi-bin/carddisp.pl?gene=F9
ADAM17													ITGB1	Integrin Subunit Beta 1	Protein Coding	51	GC10M032890	1.53436	https://www.genecards.org/cgi-bin/carddisp.pl?gene=ITGB1
RAB1B													PHKA2	Phosphorylase Kinase Regulatory Subunit Alpha 2	Protein Coding	46	GC0XM018892	1.52965	https://www.genecards.org/cgi-bin/carddisp.pl?gene=PHKA2
RHOA													IRF5	Interferon Regulatory Factor 5	Protein Coding	48	GC07P128937	1.52839	https://www.genecards.org/cgi-bin/carddisp.pl?gene=IRF5
CCR3													RPS27A	Ribosomal Protein S27a	Protein Coding	44	GC02P055231	1.51997	https://www.genecards.org/cgi-bin/carddisp.pl?gene=RPS27A
CYP2E1													ANG	Angiogenin	Protein Coding	46	GC14P020872	1.51645	https://www.genecards.org/cgi-bin/carddisp.pl?gene=ANG
KLF4													DLD	Dihydrolipoamide Dehydrogenase	Protein Coding	51	GC07P107890	1.50812	https://www.genecards.org/cgi-bin/carddisp.pl?gene=DLD
ADCY10													PRKAR1B	Protein Kinase CAMP-Dependent Type I Regulatory Subunit Beta	Protein Coding	48	GC07M000549	1.50812	https://www.genecards.org/cgi-bin/carddisp.pl?gene=PRKAR1B
IL13RA1													DLAT	Dihydrolipoamide S-Acetyltransferase	Protein Coding	47	GC11P112024	1.50812	https://www.genecards.org/cgi-bin/carddisp.pl?gene=DLAT
CASP6													DCC	DCC Netrin 1 Receptor	Protein Coding	47	GC18P052340	1.50812	https://www.genecards.org/cgi-bin/carddisp.pl?gene=DCC
BRCA1													TBX5	T-Box Transcription Factor 5	Protein Coding	47	GC12M114353	1.50812	https://www.genecards.org/cgi-bin/carddisp.pl?gene=TBX5
TLR10													RAD21	RAD21 Cohesin Complex Component	Protein Coding	46	GC08M116846	1.50812	https://www.genecards.org/cgi-bin/carddisp.pl?gene=RAD21
MIR223													MED12	Mediator Complex Subunit 12	Protein Coding	45	GC0XP071118	1.50812	https://www.genecards.org/cgi-bin/carddisp.pl?gene=MED12
MMP14													TFG	Trafficking From ER To Golgi Regulator	Protein Coding	45	GC03P100709	1.50812	https://www.genecards.org/cgi-bin/carddisp.pl?gene=TFG
NOS2													BCL11A	BAF Chromatin Remodeling Complex Subunit BCL11A	Protein Coding	44	GC02M060451	1.50812	https://www.genecards.org/cgi-bin/carddisp.pl?gene=BCL11A
GZMA													ACADL	Acyl-CoA Dehydrogenase Long Chain	Protein Coding	44	GC02M210187	1.50812	https://www.genecards.org/cgi-bin/carddisp.pl?gene=ACADL
NGF													CARD14	Caspase Recruitment Domain Family Member 14	Protein Coding	44	GC17P080170	1.50812	https://www.genecards.org/cgi-bin/carddisp.pl?gene=CARD14
CYP21A2													MUS81	MUS81 Structure-Specific Endonuclease Subunit	Protein Coding	44	GC11P066096	1.50812	https://www.genecards.org/cgi-bin/carddisp.pl?gene=MUS81
DOP1A													POLR1C	RNA Polymerase I And III Subunit C	Protein Coding	44	GC06P052227	1.50812	https://www.genecards.org/cgi-bin/carddisp.pl?gene=POLR1C
FCN1													UCP3	Uncoupling Protein 3	Protein Coding	44	GC11M074000	1.50812	https://www.genecards.org/cgi-bin/carddisp.pl?gene=UCP3
MECP2													ATRIP	ATR Interacting Protein	Protein Coding	43	GC03P048449	1.50812	https://www.genecards.org/cgi-bin/carddisp.pl?gene=ATRIP
SYK													PKP1	Plakophilin 1	Protein Coding	42	GC01P201283	1.50812	https://www.genecards.org/cgi-bin/carddisp.pl?gene=PKP1
TRAF3													ELF4	E74 Like ETS Transcription Factor 4	Protein Coding	41	GC0XM130064	1.50812	https://www.genecards.org/cgi-bin/carddisp.pl?gene=ELF4
AGTR1													TAF6	TATA-Box Binding Protein Associated Factor 6	Protein Coding	41	GC07M100107	1.50812	https://www.genecards.org/cgi-bin/carddisp.pl?gene=TAF6
FURIN													CLEC1A	C-Type Lectin Domain Family 1 Member A	Protein Coding	40	GC12M015053	1.50812	https://www.genecards.org/cgi-bin/carddisp.pl?gene=CLEC1A
BCL2													CHPT1	Choline Phosphotransferase 1	Protein Coding	40	GC12P101696	1.50812	https://www.genecards.org/cgi-bin/carddisp.pl?gene=CHPT1
G3BP1													SP140	SP140 Nuclear Body Protein	Protein Coding	38	GC02P230203	1.50812	https://www.genecards.org/cgi-bin/carddisp.pl?gene=SP140
GBF1													TTC14	Tetratricopeptide Repeat Domain 14	Protein Coding	38	GC03P180602	1.50812	https://www.genecards.org/cgi-bin/carddisp.pl?gene=TTC14
RAB33B													DNAH7	Dynein Axonemal Heavy Chain 7	Protein Coding	36	GC02M195737	1.50812	https://www.genecards.org/cgi-bin/carddisp.pl?gene=DNAH7
VPS29													PIH1D2	PIH1 Domain Containing 2	Protein Coding	34	GC11M112076	1.50812	https://www.genecards.org/cgi-bin/carddisp.pl?gene=PIH1D2
RAB6A													MIR143	MicroRNA 143	RNA Gene	23	GC05P149410	1.50812	https://www.genecards.org/cgi-bin/carddisp.pl?gene=MIR143
ARSD													MIR98	MicroRNA 98	RNA Gene	17	GC0XM053588	1.50812	https://www.genecards.org/cgi-bin/carddisp.pl?gene=MIR98
TBC1D5													CFAP298-TCP10L	CFAP298-TCP10L Readthrough	Protein Coding	13	GC21M032402	1.50812	https://www.genecards.org/cgi-bin/carddisp.pl?gene=CFAP298-TCP10L
ANKLE1													FBXO30-DT	FBXO30 Divergent Transcript	RNA Gene	12	GC06P145736	1.50812	https://www.genecards.org/cgi-bin/carddisp.pl?gene=FBXO30-DT
CSN1S1													DNAH8-AS1	DNAH8 Antisense RNA 1	RNA Gene	9	GC06M045326	1.50812	https://www.genecards.org/cgi-bin/carddisp.pl?gene=DNAH8-AS1
CD80													LOC105371049	Uncharacterized LOC105371049	RNA Gene	9	GC16P004947	1.50812	https://www.genecards.org/cgi-bin/carddisp.pl?gene=LOC105371049
FLNC-AS1													LOC105371046	Uncharacterized LOC105371046	RNA Gene	8	GC16P001936	1.50812	https://www.genecards.org/cgi-bin/carddisp.pl?gene=LOC105371046
MDC1													ATRIP-TREX1	ATRIP-TREX1 Readthrough	RNA Gene	5	GC03P048450	1.50812	https://www.genecards.org/cgi-bin/carddisp.pl?gene=ATRIP-TREX1
HBG2													AIC	Aicardi Syndrome	Genetic Locus	4	GC0XU990005	1.50812	https://www.genecards.org/cgi-bin/carddisp.pl?gene=AIC
TXN													LOC111674477	CFTR Intron 23 Enhancer	Biological Region	2	GC07P117665	1.50812	https://www.genecards.org/cgi-bin/carddisp.pl?gene=LOC111674477
LMAN1													LOC111674463	CFTR Promoter Region	Biological Region	2	GC07P117476	1.50812	https://www.genecards.org/cgi-bin/carddisp.pl?gene=LOC111674463
ATN1													LOC107457585	Meiotic Recombination Hotspot J	Biological Region	2	GC05P013737	1.50812	https://www.genecards.org/cgi-bin/carddisp.pl?gene=LOC107457585
TNNT2													GH-LCR	Growth Hormone Locus Control Region	Biological Region	2	GC17P063917	1.50812	https://www.genecards.org/cgi-bin/carddisp.pl?gene=GH-LCR
S100A8													LOC106627981	GBA Recombination Region	Biological Region	2	GC01P155233	1.50812	https://www.genecards.org/cgi-bin/carddisp.pl?gene=LOC106627981
SOD2													DEL16P13.3	Chromosome 16p13.3 Deletion Syndrome	Genetic Locus	1	GC16U901753	1.50812	https://www.genecards.org/cgi-bin/carddisp.pl?gene=DEL16P13.3
TBK1													ACKR3	Atypical Chemokine Receptor 3	Protein Coding	42	GC02P236537	1.50583	https://www.genecards.org/cgi-bin/carddisp.pl?gene=ACKR3
CCL16													LTBR	Lymphotoxin Beta Receptor	Protein Coding	42	GC12P006375	1.5039	https://www.genecards.org/cgi-bin/carddisp.pl?gene=LTBR
PDGFRB													C5	Complement C5	Protein Coding	47	GC09M120952	1.50258	https://www.genecards.org/cgi-bin/carddisp.pl?gene=C5
ABCG1													LMO2	LIM Domain Only 2	Protein Coding	43	GC11M033858	1.49806	https://www.genecards.org/cgi-bin/carddisp.pl?gene=LMO2
HDAC2													RFXANK	Regulatory Factor X Associated Ankyrin Containing Protein	Protein Coding	43	GC19P019192	1.49718	https://www.genecards.org/cgi-bin/carddisp.pl?gene=RFXANK
BIRC3													APOA1	Apolipoprotein A1	Protein Coding	49	GC11M116835	1.49284	https://www.genecards.org/cgi-bin/carddisp.pl?gene=APOA1
MIR1236													TH	Tyrosine Hydroxylase	Protein Coding	52	GC11M002163	1.48242	https://www.genecards.org/cgi-bin/carddisp.pl?gene=TH
EPRS1													PDE4A	Phosphodiesterase 4A	Protein Coding	45	GC19P010416	1.47906	https://www.genecards.org/cgi-bin/carddisp.pl?gene=PDE4A
AK2													PADI4	Peptidyl Arginine Deiminase 4	Protein Coding	44	GC01P017308	1.47817	https://www.genecards.org/cgi-bin/carddisp.pl?gene=PADI4
F9													MMP3	Matrix Metallopeptidase 3	Protein Coding	51	GC11M102835	1.47267	https://www.genecards.org/cgi-bin/carddisp.pl?gene=MMP3
ITGB1													TAP1	Transporter 1, ATP Binding Cassette Subfamily B Member	Protein Coding	48	GC06M044802	1.46758	https://www.genecards.org/cgi-bin/carddisp.pl?gene=TAP1
PHKA2													HAVCR1	Hepatitis A Virus Cellular Receptor 1	Protein Coding	42	GC05M157028	1.46422	https://www.genecards.org/cgi-bin/carddisp.pl?gene=HAVCR1
IRF5													IL16	Interleukin 16	Protein Coding	43	GC15P081159	1.46318	https://www.genecards.org/cgi-bin/carddisp.pl?gene=IL16
RPS27A													CIITA	Class II Major Histocompatibility Complex Transactivator	Protein Coding	45	GC16P010879	1.45913	https://www.genecards.org/cgi-bin/carddisp.pl?gene=CIITA
ANG													DUOX1	Dual Oxidase 1	Protein Coding	42	GC15P045129	1.45753	https://www.genecards.org/cgi-bin/carddisp.pl?gene=DUOX1
DLD													IL21	Interleukin 21	Protein Coding	43	GC04M122612	1.45695	https://www.genecards.org/cgi-bin/carddisp.pl?gene=IL21
PRKAR1B													NHEJ1	Non-Homologous End Joining Factor 1	Protein Coding	43	GC02M219082	1.45695	https://www.genecards.org/cgi-bin/carddisp.pl?gene=NHEJ1
DLAT													G6PC3	Glucose-6-Phosphatase Catalytic Subunit 3	Protein Coding	41	GC17P044070	1.45695	https://www.genecards.org/cgi-bin/carddisp.pl?gene=G6PC3
DCC													NFKBIA	NFKB Inhibitor Alpha	Protein Coding	51	GC14M035401	1.45459	https://www.genecards.org/cgi-bin/carddisp.pl?gene=NFKBIA
TBX5													MDM2	MDM2 Proto-Oncogene	Protein Coding	53	GC12P068808	1.44995	https://www.genecards.org/cgi-bin/carddisp.pl?gene=MDM2
RAD21													NAMPT	Nicotinamide Phosphoribosyltransferase	Protein Coding	48	GC07M106248	1.44963	https://www.genecards.org/cgi-bin/carddisp.pl?gene=NAMPT
MED12													P2RX7	Purinergic Receptor P2X 7	Protein Coding	46	GC12P123277	1.44824	https://www.genecards.org/cgi-bin/carddisp.pl?gene=P2RX7
TFG													C4BPA	Complement Component 4 Binding Protein Alpha	Protein Coding	41	GC01P207105	1.43555	https://www.genecards.org/cgi-bin/carddisp.pl?gene=C4BPA
BCL11A													MSH5	MutS Homolog 5	Protein Coding	41	GC06P051973	1.43149	https://www.genecards.org/cgi-bin/carddisp.pl?gene=MSH5
ACADL													TICAM1	Toll Like Receptor Adaptor Molecule 1	Protein Coding	45	GC19M004815	1.43105	https://www.genecards.org/cgi-bin/carddisp.pl?gene=TICAM1
CARD14													MB	Myoglobin	Protein Coding	44	GC22M035606	1.42651	https://www.genecards.org/cgi-bin/carddisp.pl?gene=MB
MUS81													CDH5	Cadherin 5	Protein Coding	48	GC16P066366	1.42014	https://www.genecards.org/cgi-bin/carddisp.pl?gene=CDH5
POLR1C													IGF2	Insulin Like Growth Factor 2	Protein Coding	48	GC11M002130	1.42014	https://www.genecards.org/cgi-bin/carddisp.pl?gene=IGF2
UCP3													PLA2G1B	Phospholipase A2 Group IB	Protein Coding	47	GC12M120322	1.41917	https://www.genecards.org/cgi-bin/carddisp.pl?gene=PLA2G1B
ATRIP													EGR1	Early Growth Response 1	Protein Coding	44	GC05P138465	1.41917	https://www.genecards.org/cgi-bin/carddisp.pl?gene=EGR1
PKP1													IRAK3	Interleukin 1 Receptor Associated Kinase 3	Protein Coding	48	GC12P066188	1.41375	https://www.genecards.org/cgi-bin/carddisp.pl?gene=IRAK3
ELF4													IRAK1	Interleukin 1 Receptor Associated Kinase 1	Protein Coding	50	GC0XM154010	1.41288	https://www.genecards.org/cgi-bin/carddisp.pl?gene=IRAK1
TAF6													FCGR3B	Fc Fragment Of IgG Receptor IIIb	Protein Coding	43	GC01M161623	1.40692	https://www.genecards.org/cgi-bin/carddisp.pl?gene=FCGR3B
CLEC1A													CYP19A1	Cytochrome P450 Family 19 Subfamily A Member 1	Protein Coding	50	GC15M051208	1.40457	https://www.genecards.org/cgi-bin/carddisp.pl?gene=CYP19A1
CHPT1													FCN3	Ficolin 3	Protein Coding	43	GC01M027379	1.40246	https://www.genecards.org/cgi-bin/carddisp.pl?gene=FCN3
SP140													VAPA	VAMP Associated Protein A	Protein Coding	45	GC18P009904	1.39941	https://www.genecards.org/cgi-bin/carddisp.pl?gene=VAPA
TTC14													LGALS9	Galectin 9	Protein Coding	40	GC17P027629	1.39916	https://www.genecards.org/cgi-bin/carddisp.pl?gene=LGALS9
DNAH7													MAGT1	Magnesium Transporter 1	Protein Coding	40	GC0XM077826	1.39902	https://www.genecards.org/cgi-bin/carddisp.pl?gene=MAGT1
PIH1D2													PPP3CA	Protein Phosphatase 3 Catalytic Subunit Alpha	Protein Coding	54	GC04M101024	1.39497	https://www.genecards.org/cgi-bin/carddisp.pl?gene=PPP3CA
MIR143													ANGPT2	Angiopoietin 2	Protein Coding	46	GC08M006499	1.39458	https://www.genecards.org/cgi-bin/carddisp.pl?gene=ANGPT2
MIR98													IGF2R	Insulin Like Growth Factor 2 Receptor	Protein Coding	46	GC06P159969	1.39046	https://www.genecards.org/cgi-bin/carddisp.pl?gene=IGF2R
CFAP298-TCP10L													IL1RL1	Interleukin 1 Receptor Like 1	Protein Coding	41	GC02P102294	1.39028	https://www.genecards.org/cgi-bin/carddisp.pl?gene=IL1RL1
FBXO30-DT													SMN1	Survival Of Motor Neuron 1, Telomeric	Protein Coding	42	GC05P070924	1.38607	https://www.genecards.org/cgi-bin/carddisp.pl?gene=SMN1
DNAH8-AS1													ASCL1	Achaete-Scute Family BHLH Transcription Factor 1	Protein Coding	45	GC12P102957	1.38197	https://www.genecards.org/cgi-bin/carddisp.pl?gene=ASCL1
LOC105371049													C1QA	Complement C1q A Chain	Protein Coding	47	GC01P022636	1.3818	https://www.genecards.org/cgi-bin/carddisp.pl?gene=C1QA
LOC105371046													DEFA1	Defensin Alpha 1	Protein Coding	41	GC08M006977	1.37827	https://www.genecards.org/cgi-bin/carddisp.pl?gene=DEFA1
ATRIP-TREX1													PDE4B	Phosphodiesterase 4B	Protein Coding	45	GC01P065792	1.37617	https://www.genecards.org/cgi-bin/carddisp.pl?gene=PDE4B
AIC													UQCRC1	Ubiquinol-Cytochrome C Reductase Core Protein 1	Protein Coding	44	GC03M048598	1.37617	https://www.genecards.org/cgi-bin/carddisp.pl?gene=UQCRC1
LOC111674477													CCL7	C-C Motif Chemokine Ligand 7	Protein Coding	42	GC17P034270	1.36929	https://www.genecards.org/cgi-bin/carddisp.pl?gene=CCL7
LOC111674463													CORO1A	Coronin 1A	Protein Coding	44	GC16P030803	1.3651	https://www.genecards.org/cgi-bin/carddisp.pl?gene=CORO1A
LOC107457585													ABCB1	ATP Binding Cassette Subfamily B Member 1	Protein Coding	52	GC07M087504	1.36341	https://www.genecards.org/cgi-bin/carddisp.pl?gene=ABCB1
GH-LCR													IFNAR2	Interferon Alpha And Beta Receptor Subunit 2	Protein Coding	49	GC21P033229	1.36237	https://www.genecards.org/cgi-bin/carddisp.pl?gene=IFNAR2
LOC106627981													YARS1	Tyrosyl-TRNA Synthetase 1	Protein Coding	37	GC01M032776	1.3611	https://www.genecards.org/cgi-bin/carddisp.pl?gene=YARS1
DEL16P13.3													CCR8	C-C Motif Chemokine Receptor 8	Protein Coding	44	GC03P039330	1.35615	https://www.genecards.org/cgi-bin/carddisp.pl?gene=CCR8
ACKR3													TIRAP	TIR Domain Containing Adaptor Protein	Protein Coding	44	GC11P126284	1.35427	https://www.genecards.org/cgi-bin/carddisp.pl?gene=TIRAP
LTBR													THPO	Thrombopoietin	Protein Coding	43	GC03M184371	1.35367	https://www.genecards.org/cgi-bin/carddisp.pl?gene=THPO
C5													LCK	LCK Proto-Oncogene, Src Family Tyrosine Kinase	Protein Coding	53	GC01P032251	1.35192	https://www.genecards.org/cgi-bin/carddisp.pl?gene=LCK
LMO2													NRP1	Neuropilin 1	Protein Coding	47	GC10M033177	1.3456	https://www.genecards.org/cgi-bin/carddisp.pl?gene=NRP1
RFXANK													TUBB	Tubulin Beta Class I	Protein Coding	50	GC06P051932	1.34554	https://www.genecards.org/cgi-bin/carddisp.pl?gene=TUBB
APOA1													VCP	Valosin Containing Protein	Protein Coding	50	GC09M035056	1.33991	https://www.genecards.org/cgi-bin/carddisp.pl?gene=VCP
TH													RARA	Retinoic Acid Receptor Alpha	Protein Coding	51	GC17P040309	1.3349	https://www.genecards.org/cgi-bin/carddisp.pl?gene=RARA
PDE4A													ADK	Adenosine Kinase	Protein Coding	52	GC10P074152	1.33465	https://www.genecards.org/cgi-bin/carddisp.pl?gene=ADK
PADI4													FLOT1	Flotillin 1	Protein Coding	42	GC06M044664	1.33465	https://www.genecards.org/cgi-bin/carddisp.pl?gene=FLOT1
MMP3													MIR146B	MicroRNA 146b	RNA Gene	19	GC10P102436	1.33465	https://www.genecards.org/cgi-bin/carddisp.pl?gene=MIR146B
TAP1													ADAM33	ADAM Metallopeptidase Domain 33	Protein Coding	38	GC20M003596	1.33401	https://www.genecards.org/cgi-bin/carddisp.pl?gene=ADAM33
HAVCR1													HSPA8	Heat Shock Protein Family A (Hsp70) Member 8	Protein Coding	48	GC11M123057	1.33365	https://www.genecards.org/cgi-bin/carddisp.pl?gene=HSPA8
IL16													MAP3K7	Mitogen-Activated Protein Kinase Kinase Kinase 7	Protein Coding	51	GC06M090513	1.33318	https://www.genecards.org/cgi-bin/carddisp.pl?gene=MAP3K7
CIITA													IGES	Immunoglobulin E Concentration, Serum	Genetic Locus	4	GC05U990033	1.33047	https://www.genecards.org/cgi-bin/carddisp.pl?gene=IGES
DUOX1													ANXA2	Annexin A2	Protein Coding	49	GC15M060347	1.32305	https://www.genecards.org/cgi-bin/carddisp.pl?gene=ANXA2
IL21													HAVCR2	Hepatitis A Virus Cellular Receptor 2	Protein Coding	44	GC05M157063	1.32212	https://www.genecards.org/cgi-bin/carddisp.pl?gene=HAVCR2
NHEJ1													CD38	CD38 Molecule	Protein Coding	45	GC04P015779	1.32185	https://www.genecards.org/cgi-bin/carddisp.pl?gene=CD38
G6PC3													REN	Renin	Protein Coding	48	GC01M204154	1.31802	https://www.genecards.org/cgi-bin/carddisp.pl?gene=REN
NFKBIA													KITLG	KIT Ligand	Protein Coding	45	GC12M088492	1.31802	https://www.genecards.org/cgi-bin/carddisp.pl?gene=KITLG
MDM2													GAA	Alpha Glucosidase	Protein Coding	48	GC17P080101	1.31296	https://www.genecards.org/cgi-bin/carddisp.pl?gene=GAA
NAMPT													PINK1	PTEN Induced Kinase 1	Protein Coding	48	GC01P020634	1.3127	https://www.genecards.org/cgi-bin/carddisp.pl?gene=PINK1
P2RX7													CGAS	Cyclic GMP-AMP Synthase	Protein Coding	30	GC06M073414	1.31215	https://www.genecards.org/cgi-bin/carddisp.pl?gene=CGAS
C4BPA													SLC11A2	Solute Carrier Family 11 Member 2	Protein Coding	48	GC12M050952	1.31126	https://www.genecards.org/cgi-bin/carddisp.pl?gene=SLC11A2
MSH5													NEDD4	NEDD4 E3 Ubiquitin Protein Ligase	Protein Coding	47	GC15M055826	1.31126	https://www.genecards.org/cgi-bin/carddisp.pl?gene=NEDD4
TICAM1													IK	IK Cytokine	Protein Coding	39	GC05P143497	1.31126	https://www.genecards.org/cgi-bin/carddisp.pl?gene=IK
MB													HSPA2	Heat Shock Protein Family A (Hsp70) Member 2	Protein Coding	44	GC14P064535	1.30897	https://www.genecards.org/cgi-bin/carddisp.pl?gene=HSPA2
CDH5													EMG1	EMG1 N1-Specific Pseudouridine Methyltransferase	Protein Coding	41	GC12P006970	1.30393	https://www.genecards.org/cgi-bin/carddisp.pl?gene=EMG1
IGF2													B3GALT4	Beta-1,3-Galactosyltransferase 4	Protein Coding	41	GC06P033277	1.30393	https://www.genecards.org/cgi-bin/carddisp.pl?gene=B3GALT4
PLA2G1B													TMPRSS13	Transmembrane Serine Protease 13	Protein Coding	37	GC11M117900	1.30393	https://www.genecards.org/cgi-bin/carddisp.pl?gene=TMPRSS13
IRAK3													HSPG2	Heparan Sulfate Proteoglycan 2	Protein Coding	46	GC01M021822	1.30088	https://www.genecards.org/cgi-bin/carddisp.pl?gene=HSPG2
IRAK1													CDC42	Cell Division Cycle 42	Protein Coding	51	GC01P022087	1.29968	https://www.genecards.org/cgi-bin/carddisp.pl?gene=CDC42
FCGR3B													IL12B	Interleukin 12B	Protein Coding	44	GC05M159314	1.29839	https://www.genecards.org/cgi-bin/carddisp.pl?gene=IL12B
CYP19A1													SELPLG	Selectin P Ligand	Protein Coding	43	GC12M108621	1.29429	https://www.genecards.org/cgi-bin/carddisp.pl?gene=SELPLG
FCN3													HSPB1	Heat Shock Protein Family B (Small) Member 1	Protein Coding	52	GC07P076302	1.28822	https://www.genecards.org/cgi-bin/carddisp.pl?gene=HSPB1
VAPA													LPO	Lactoperoxidase	Protein Coding	39	GC17P058218	1.28822	https://www.genecards.org/cgi-bin/carddisp.pl?gene=LPO
LGALS9													MSH2	MutS Homolog 2	Protein Coding	49	GC02P047402	1.28559	https://www.genecards.org/cgi-bin/carddisp.pl?gene=MSH2
MAGT1													LDLR	Low Density Lipoprotein Receptor	Protein Coding	50	GC19P011091	1.2854	https://www.genecards.org/cgi-bin/carddisp.pl?gene=LDLR
PPP3CA													GAS5	Growth Arrest Specific 5	RNA Gene	23	GC01M173947	1.2854	https://www.genecards.org/cgi-bin/carddisp.pl?gene=GAS5
ANGPT2													PML	PML Nuclear Body Scaffold	Protein Coding	46	GC15P073994	1.28281	https://www.genecards.org/cgi-bin/carddisp.pl?gene=PML
IGF2R													CD70	CD70 Molecule	Protein Coding	43	GC19M006583	1.28281	https://www.genecards.org/cgi-bin/carddisp.pl?gene=CD70
IL1RL1													PLEK	Pleckstrin	Protein Coding	40	GC02P068365	1.28211	https://www.genecards.org/cgi-bin/carddisp.pl?gene=PLEK
SMN1													ALG14	ALG14 UDP-N-Acetylglucosaminyltransferase Subunit	Protein Coding	41	GC01M094974	1.27907	https://www.genecards.org/cgi-bin/carddisp.pl?gene=ALG14
ASCL1													SH2D1A	SH2 Domain Containing 1A	Protein Coding	48	GC0XP124227	1.2694	https://www.genecards.org/cgi-bin/carddisp.pl?gene=SH2D1A
C1QA													WDR26	WD Repeat Domain 26	Protein Coding	41	GC01M224385	1.26813	https://www.genecards.org/cgi-bin/carddisp.pl?gene=WDR26
DEFA1													BAX	BCL2 Associated X, Apoptosis Regulator	Protein Coding	49	GC19P048954	1.26769	https://www.genecards.org/cgi-bin/carddisp.pl?gene=BAX
PDE4B													MAP2	Microtubule Associated Protein 2	Protein Coding	43	GC02P209424	1.26533	https://www.genecards.org/cgi-bin/carddisp.pl?gene=MAP2
UQCRC1													RPL22	Ribosomal Protein L22	Protein Coding	44	GC01M006179	1.26422	https://www.genecards.org/cgi-bin/carddisp.pl?gene=RPL22
CORO1A													SOCS3	Suppressor Of Cytokine Signaling 3	Protein Coding	45	GC17M078356	1.2629	https://www.genecards.org/cgi-bin/carddisp.pl?gene=SOCS3
ABCB1													LEMD3	LEM Domain Containing 3	Protein Coding	41	GC12P065169	1.26112	https://www.genecards.org/cgi-bin/carddisp.pl?gene=LEMD3
IFNAR2													QRSL1	Glutaminyl-TRNA Amidotransferase Subunit QRSL1	Protein Coding	40	GC06P106629	1.26112	https://www.genecards.org/cgi-bin/carddisp.pl?gene=QRSL1
YARS1													CREG1	Cellular Repressor Of E1A Stimulated Genes 1	Protein Coding	38	GC01M167498	1.26112	https://www.genecards.org/cgi-bin/carddisp.pl?gene=CREG1
CCR8													SNAPIN	SNAP Associated Protein	Protein Coding	38	GC01P153660	1.26112	https://www.genecards.org/cgi-bin/carddisp.pl?gene=SNAPIN
TIRAP													ASZ1	Ankyrin Repeat, SAM And Basic Leucine Zipper Domain Containing 1	Protein Coding	37	GC07M117363	1.26112	https://www.genecards.org/cgi-bin/carddisp.pl?gene=ASZ1
THPO													TENM2	Teneurin Transmembrane Protein 2	Protein Coding	34	GC05P166979	1.26112	https://www.genecards.org/cgi-bin/carddisp.pl?gene=TENM2
LCK													WDR91	WD Repeat Domain 91	Protein Coding	33	GC07M135183	1.26112	https://www.genecards.org/cgi-bin/carddisp.pl?gene=WDR91
NRP1													ILK	Integrin Linked Kinase	Protein Coding	47	GC11P006604	1.25972	https://www.genecards.org/cgi-bin/carddisp.pl?gene=ILK
TUBB													CD68	CD68 Molecule	Protein Coding	40	GC17P007579	1.25943	https://www.genecards.org/cgi-bin/carddisp.pl?gene=CD68
VCP													ARMS2	Age-Related Maculopathy Susceptibility 2	Protein Coding	31	GC10P122454	1.25604	https://www.genecards.org/cgi-bin/carddisp.pl?gene=ARMS2
RARA													OXT	Oxytocin/Neurophysin I Prepropeptide	Protein Coding	41	GC20P003068	1.2518	https://www.genecards.org/cgi-bin/carddisp.pl?gene=OXT
ADK													NSD2	Nuclear Receptor Binding SET Domain Protein 2	Protein Coding	36	GC04P001872	1.25073	https://www.genecards.org/cgi-bin/carddisp.pl?gene=NSD2
FLOT1													IL10RA	Interleukin 10 Receptor Subunit Alpha	Protein Coding	46	GC11P117987	1.24214	https://www.genecards.org/cgi-bin/carddisp.pl?gene=IL10RA
MIR146B													TAP2	Transporter 2, ATP Binding Cassette Subfamily B Member	Protein Coding	45	GC06M032821	1.24214	https://www.genecards.org/cgi-bin/carddisp.pl?gene=TAP2
ADAM33													HLA-DPB1	Major Histocompatibility Complex, Class II, DP Beta 1	Protein Coding	44	GC06P052021	1.24214	https://www.genecards.org/cgi-bin/carddisp.pl?gene=HLA-DPB1
HSPA8													FLNA	Filamin A	Protein Coding	50	GC0XM154348	1.24209	https://www.genecards.org/cgi-bin/carddisp.pl?gene=FLNA
MAP3K7													PMVK	Phosphomevalonate Kinase	Protein Coding	45	GC01M154924	1.24179	https://www.genecards.org/cgi-bin/carddisp.pl?gene=PMVK
IGES													NME4	NME/NM23 Nucleoside Diphosphate Kinase 4	Protein Coding	43	GC16P000396	1.24097	https://www.genecards.org/cgi-bin/carddisp.pl?gene=NME4
ANXA2													PTX3	Pentraxin 3	Protein Coding	43	GC03P157436	1.23585	https://www.genecards.org/cgi-bin/carddisp.pl?gene=PTX3
HAVCR2													MTHFS	Methenyltetrahydrofolate Synthetase	Protein Coding	44	GC15M079833	1.23354	https://www.genecards.org/cgi-bin/carddisp.pl?gene=MTHFS
CD38													FGF21	Fibroblast Growth Factor 21	Protein Coding	40	GC19P048772	1.23354	https://www.genecards.org/cgi-bin/carddisp.pl?gene=FGF21
REN													CYP2D6	Cytochrome P450 Family 2 Subfamily D Member 6	Protein Coding	49	GC22M042126	1.22851	https://www.genecards.org/cgi-bin/carddisp.pl?gene=CYP2D6
KITLG													BMX	BMX Non-Receptor Tyrosine Kinase	Protein Coding	45	GC0XP015392	1.22851	https://www.genecards.org/cgi-bin/carddisp.pl?gene=BMX
PINK1													SERPINF2	Serpin Family F Member 2	Protein Coding	44	GC17P001742	1.22851	https://www.genecards.org/cgi-bin/carddisp.pl?gene=SERPINF2
CGAS													FCAR	Fc Fragment Of IgA Receptor	Protein Coding	41	GC19P056010	1.2227	https://www.genecards.org/cgi-bin/carddisp.pl?gene=FCAR
NEDD4													ITGB3	Integrin Subunit Beta 3	Protein Coding	50	GC17P047254	1.22121	https://www.genecards.org/cgi-bin/carddisp.pl?gene=ITGB3
IK													IL36G	Interleukin 36 Gamma	Protein Coding	38	GC02P112973	1.22028	https://www.genecards.org/cgi-bin/carddisp.pl?gene=IL36G
HSPA2													IL6R	Interleukin 6 Receptor	Protein Coding	50	GC01P154405	1.21505	https://www.genecards.org/cgi-bin/carddisp.pl?gene=IL6R
EMG1													GALC	Galactosylceramidase	Protein Coding	44	GC14M087837	1.21504	https://www.genecards.org/cgi-bin/carddisp.pl?gene=GALC
B3GALT4													NLRP12	NLR Family Pyrin Domain Containing 12	Protein Coding	44	GC19M053793	1.2124	https://www.genecards.org/cgi-bin/carddisp.pl?gene=NLRP12
TMPRSS13													ATP13A2	ATPase Cation Transporting 13A2	Protein Coding	43	GC01M016985	1.206	https://www.genecards.org/cgi-bin/carddisp.pl?gene=ATP13A2
HSPG2													DNTT	DNA Nucleotidylexotransferase	Protein Coding	43	GC10P096304	1.20598	https://www.genecards.org/cgi-bin/carddisp.pl?gene=DNTT
CDC42													OSM	Oncostatin M	Protein Coding	43	GC22M030262	1.2039	https://www.genecards.org/cgi-bin/carddisp.pl?gene=OSM
IL12B													TGFBI	Transforming Growth Factor Beta Induced	Protein Coding	46	GC05P136027	1.19871	https://www.genecards.org/cgi-bin/carddisp.pl?gene=TGFBI
SELPLG													ABCB7	ATP Binding Cassette Subfamily B Member 7	Protein Coding	44	GC0XM075053	1.19871	https://www.genecards.org/cgi-bin/carddisp.pl?gene=ABCB7
HSPB1													FIP1L1	Factor Interacting With PAPOLA And CPSF1	Protein Coding	39	GC04P053390	1.19624	https://www.genecards.org/cgi-bin/carddisp.pl?gene=FIP1L1
LPO													UMPS	Uridine Monophosphate Synthetase	Protein Coding	47	GC03P124730	1.19425	https://www.genecards.org/cgi-bin/carddisp.pl?gene=UMPS
MSH2													VDR	Vitamin D Receptor	Protein Coding	52	GC12M047841	1.19269	https://www.genecards.org/cgi-bin/carddisp.pl?gene=VDR
LDLR													CTSD	Cathepsin D	Protein Coding	52	GC11M001752	1.18951	https://www.genecards.org/cgi-bin/carddisp.pl?gene=CTSD
GAS5													TFPI	Tissue Factor Pathway Inhibitor	Protein Coding	45	GC02M187464	1.18871	https://www.genecards.org/cgi-bin/carddisp.pl?gene=TFPI
PML													SAA4	Serum Amyloid A4, Constitutive	Protein Coding	40	GC11M018234	1.18871	https://www.genecards.org/cgi-bin/carddisp.pl?gene=SAA4
CD70													IGHV4-38-2	Immunoglobulin Heavy Variable 4-38-2	Protein Coding	7	GC14U901616	1.18828	https://www.genecards.org/cgi-bin/carddisp.pl?gene=IGHV4-38-2
PLEK
ALG14
SH2D1A
WDR26
BAX
MAP2
RPL22
SOCS3
LEMD3
QRSL1
CREG1
SNAPIN
ASZ1
TENM2
WDR91
ILK
CD68
ARMS2
OXT
NSD2
IL10RA
TAP2
HLA-DPB1
FLNA
PMVK
NME4
PTX3
MTHFS
FGF21
CYP2D6
BMX
SERPINF2
FCAR
ITGB3
IL36G
IL6R
GALC
NLRP12
ATP13A2
DNTT
OSM
TGFBI
ABCB7
FIP1L1
UMPS
VDR
CTSD
TFPI
SAA4
IGHV4-38-2
