# Supplementary material for: The TCM Preparation Feilike Mixture for the Treatment of Pneumonia: Network Analysis, Pharmacological Assessment and Silico Simulation
Source: Front Pharmacol. 2022 Feb 28;13:794405. doi: 10.3389/fphar.2022.794405 (PMC8918795; doi:10.3389/fphar.2022.794405)
Supplement: Supplementary file 7 [file Table1.XLSX]

## Sheet: Sheet1
Title:Exploring the Mechanism of Feilike Mixture in the Treatment of Pneumonia Based on Network Pharmacology and Experimental Verification Authors: Junqin Peng et al.
Supplementary Data 1. FLKM ingredients screening based on database and literature screening
Scutellaria baicalensis						Radix peucedani						Radix stemonae						Gentiana rhodantha		Firminna simplex root				Hedyotis diffusa					Threevein aster
TCMSP		TCMID		TCMIP	BATMAN	TCMSP		TCMID		TCMIP	BATMAN	TCMSP		TCMID		TCMIP	BATMAN	TCMID		TCMID		Literature Screening		TCMSP		TCMID		BATMAN	Literature Screening
Mol ID	Molecule Name	Ingredient Name	Reference	Chemical Component	Compound	Mol ID	Molecule Name	Ingredient Name	Reference	Chemical Component	Compound	Mol ID	Molecule Name	Ingredient Name	Reference	Chemical Component	Compound	Ingredient Name	Reference	Ingredient Name	Reference	Ingredient Name	Reference	Mol ID	Molecule Name	Ingredient Name	Reference	Compound	Ingredient Name	Reference
MOL000122	1,8-cineole	(e)-4-phenyl-3-buten-2-one	Book	Sitosterol,Î’-Sitosterol	(E)-4-Phenyl-3-Buten-2-One	MOL000114	vanillic acid	2-hydroxyangustidienolide	Book	Estragole	2-Hydroxyangustidienolide	MOL000103	PHB	(+)-tubocurarine	TCM@Taiwan(2955)	Succinic Acid	(+)-Tubocurarine	1,3,6,7-tetrahydroxylxanthone	陈云,王国凯,武璨,等.红花龙胆化学成分研究[J],中国中药杂志,2013,38（3）：362-365.	caffeine	HIT(C0420)	β-sitosterol	肖淼. 梧桐根生药学研究[D].成都中医药大学,2009.	MOL004557	geniposide	(b)-sitosterol	TCM-ID(22)	Asperulosidic Acid	Ouercetin	]盛晓静,刘薇,梁斌.红管药药材质量标准的研究[J].江西中医药,2011,42(07):57-58.
MOL001300	PEL	1,3,5-trihydroxyxanthone	TCM@Taiwan(4198)	Stigmasterol	1-(4-Hydroxy-3-Methoxyphenyl)-3,5-Octane-Diol	MOL011548	Hexamethylethane	3'(s)-acetoxy-4'(r)-hydroxy-3',4'-dihydro-xanthyletin	Book	Nodakenin	Alpha-Hydroxyanthraquinone	MOL000114	vanillic acid	12-oxoarundoin	TCM@Taiwan(2955)	Formic Acid	12-Oxoarundoin	1,3,7,8-tetrahydroxylxanthone	陈云,王国凯,武璨,等.红花龙胆化学成分研究[J],中国中药杂志,2013,38（3）：362-365.			daucosterol		MOL001648	genipin	2,3-dimethoxy-6-methyl-anthraquinone	何弘水,白花蛇舌草化学成分及有效成分药理活性研究[J],中国中医药,2013,11(11):97-119.	Coumarin	Kaempferide
MOL001689	acacetin	1,6-dihydroxy-3,5,7-trimethoxyxanthone	TCM@Taiwan(4198)	Cetylic Acid,Hexadecanoic Acid,Palmitic Acid	1,3,5-Trihydroxyxanthone	MOL000116	Nonanal	3'(s)-acetoxy-4'(r)-hydroxy-3',4'-dihydroxanthyletin	TCM@Taiwan(5240)	Nodakenetin	Coumarin	MOL001456	citric acid	13,15-dideoxyaconitine	TCM@Taiwan(2955)	Malic Acid	13,15-Dideoxyaconitine	1,3,7-trihydroxy-4,8-dimethoxyxanthone	陈云,王国凯,武璨,等.红花龙胆化学成分研究[J],中国中药杂志,2013,38（3）：362-365.			5,7-dihydroxy-4'-methoxy-flavone		MOL001649	2-hydroxy-3-methylanthraquinone	2-hydroxy-3-methylanthraquinone	HIT(C0020)	Oleanolic Acid
MOL000173	wogonin	1,8-dihydroxy-4-hydroxymethyl anthraquinone	TCM@Taiwan(4198)	Sucrose	1,6-Dihydroxy-3,5,7-Trimethoxyxanthone	MOL000012	Arachic acid	3'(s)-hydroxy-4'(r)-angeloyloxy-3',4'-dihydro-xanthyletin	Book	Peucedanin	Decursin	MOL001558	sesamin	citric acid	Book	Oxalic Acid	Citronellal	gallic acid ethyl ester	陈云,王国凯,武璨,等.红花龙胆化学成分研究[J],中国中药杂志,2013,38（3）：362-365.			3,4,5-trihydroxy-stilbene		MOL001650	E-6-O-p-methoxycinnamoyl scandoside methyl ester	2-methyl-3-hydroxy-4-methoxy-anthraquinone	何弘水,白花蛇舌草化学成分及有效成分药理活性研究[J],中国中医药,2013,11(11):97-119.	Oleanolic Acid-28-O-Beta-D-Glucopyranoside
MOL013068	Oroxindin	1-(4-hydroxy-3-methoxyphenyl)-3,5-octane-diol	TCM@Taiwan(4198)	Campesterol,M-Cresol	1-Phenyl-1,3-Butanedion	MOL012142	Estriol	alpha-hydroxyanthraquinone	TCM@Taiwan(5240)	3'(S)-Acetoxy-4'(R)-Hydroxy-3',4'-Dihydroxanthyletin	Decursinol	MOL001807	Cedar acid	citronellal	TCM@Taiwan(2955)	Citric Acid	Didehydrotuberostemonine	gentiopicroside	Book					MOL001651	E-6-O-p-methoxycinnamoyl scandoside methyl ester_qt	3-hydroxy-2-methyl-anthraquinone	何弘水,白花蛇舌草化学成分及有效成分药理活性研究[J],中国中医药,2013,11(11):97-119.	Panasenoside
MOL000018	(+/-)-Isoborneol	1-phenyl-1,3-butanedion	Book	4'-Hydroxywogonin,5,7-Dihydroxy-8-Methoxylflavone	2',7-Dihydroxy-4',5'-Dimethoxyisoflavone	MOL012400	(S)-cis-Verbenol	coumarin	HIT(C0430)	Daucoidin A	Decussine	MOL000219	BOX	didehydrotuberostemonine	Book TCM-ID(14)	Acetic Acid,Propionic Acid	Formononetin	isoorientin	陈云,王国凯,武璨,等.红花龙胆化学成分研究[J],中国中药杂志,2013,38（3）：362-365.					MOL001652	1H-2,6-dioxacyclopent(cd)inden-1-one, 4-((acetyloxy)methyl)-5-(beta-D-glucopyranosyloxy)-2a,4a,5,7b-tetrahydro-, (2aS-(2aalpha,5alpha,7balpha))-	4,4-hydroxy- between coca acid	何弘水,白花蛇舌草化学成分及有效成分药理活性研究[J],中国中医药,2013,11(11):97-119.	Stigmasterol
MOL000198	(R)-linalool	2',7-dihydroxy-4',5'-dimethoxyisoflavone	TCM@Taiwan(4198)	Scutellarin	20-Hexadecanoylingenol	MOL000125	(-)-alpha-Pinene	d-laserpitin	Book	Daucoidin B	Estragol	MOL001955	Heriguard	epi-bisdehydrotuberostemonine j	Book	Stemonidine	Isouvaretin	mangiferin	陈云,王国凯,武璨,等.红花龙胆化学成分研究[J],中国中药杂志,2013,38（3）：362-365.					MOL001653	asperuloside_qt	5-o-p-methoxy cinnamoyl scandoside methylester	Book	Ursolicacid
MOL000219	BOX	2,6,2',4'-tetrahydroxy-6’-methoxychalcone	Book	Wogonin	3,4-Dihydroxy-6,7,3',4'-Tetramethoxyflavonol	MOL001273	80-57-9	daucoidin a	Book	Decumbensol	Estragole	MOL002299	DMR	formicacid	Book	Isostemonamine	Malkangunin	norswertianolin	陈云,王国凯,武璨,等.红花龙胆化学成分研究[J],中国中药杂志,2013,38（3）：362-365.					MOL001654	Oleanolic acid-28-O-beta-D-glucopyranoside	6-O- on- hydroxy cinnamic acid methyl glucoside Paederia times	何弘水,白花蛇舌草化学成分及有效成分药理活性研究[J],中国中医药,2013,11(11):97-119.
MOL000228	(2R)-7-hydroxy-5-methoxy-2-phenylchroman-4-one	2-(3-hydroxy-4-methoxyphenyl)-ethyl-1-o-α-l-rhamnosyl-(1→3)-β-d-(4-feruloyl)-glucoside	Book	5-Hydroxy-6,7,8,4'-Tetramethoxyflavone,Skullcapflavone I,Skullcapflavone II	4,5,6-Trihydroxy-Aurone	MOL000130	CAM	daucoidin b	Book	Decursin	Estriol	MOL000346	succinic acid	formononetin	TCM@Taiwan(2955)	Oxotuberostemonine	Neotuberostemonine	quercetin	陈云,王国凯,武璨,等.红花龙胆化学成分研究[J],中国中药杂志,2013,38（3）：362-365.					MOL001655	oleanolic acid-3-O-β-D-glucuronopyranoside_qt	6-O- on- methoxy cinnamic acid methyl glucoside Paederia times	何弘水,白花蛇舌草化学成分及有效成分药理活性研究[J],中国中医药,2013,11(11):97-119.
MOL000024	alpha-humulene	20-hexadecanoylingenol	TCM@Taiwan(4198)	Oroxylin A	4'-Hydroxywogonin	MOL013074	6-methoxy-2-oxo-2H-chromen-7-yl beta-D-glucopyranoside	decumbensol	Book	Decursinol	Marmesin	MOL000357	Sitogluside	hodorine	TCM-ID(14)	Stemofoline	Oxotuberostemonine Ii	rhodanthenone D	陈云,王国凯,武璨,等.红花龙胆化学成分研究[J],中国中药杂志,2013,38（3）：362-365.					MOL001656	(1S,4aS,5R,7aS)-5-hydroxy-7-methylol-1-[(2S,3R,4S,5S,6R)-3,4,5-trihydroxy-6-methylol-tetrahydropyran-2-yl]oxy-1,4a,5,7a-tetrahydrocyclopenta[d]pyran-4-carboxylic acid	6-o-e-p-coumaroyl scandoside methyl ester	Book
MOL000254	eugenol	3,4',5,7-tetrahydroxyflavone-3-l-rhamnoside	TCM@Taiwan(4198)		5,2',5'-Trihydroxy-6,7,8-Trimethoxyflavone	MOL013075	apterin	decursidin	TCM-ID(564)	3'(S)-Hydroxy-4'(R)-Angeloyloxy-3',4'-Dihydroxanthyletin	Nodakenetin	MOL000358	beta-sitosterol	hypotuberostemonine	TCM-ID(14)	Hordenine	Oxoushinsunine	salicylic acid	陈云,王国凯,武璨,等.红花龙胆化学成分研究[J],中国中药杂志,2013,38（3）：362-365.					MOL001657	scandoside_qt	6-o-z-p-coumaroyl scandoside methyl ester	Book
MOL002560	chrysin	3,4',5-trihydroxy-7-methoxy-8-isopentenyl-flavone	TCM@Taiwan(4198)		5,2',6'-Trihydroxy-7,8-Dimethoxyflavone	MOL013076	(8S,9R)-9-hydroxy-8-(2-hydroxypropan-2-yl)-8,9-dihydrofuro[2,3-h]chromen-2-one	decursin	Book	2-Hydroxyangustidienolide	Nodakenin	MOL000359	sitosterol	isostemonidine	TCM-ID(14)	Didehydrotuberostemonine	Protostemonine	swertiamarin	Book					MOL001658	3'-Hydroxyanethole	6-o-z-p-methoxycinnamoyl scandoside methylester	Book
MOL002573	β-patchoulene	3,4-dihydroxy-6,7,3',4'-tetramethoxyflavonol	TCM@Taiwan(4198)		5,6,7,3',4'-Pentahydroxy-3-Methoxyflavone	MOL013077	Decursin	decursinol	Book TCM@Taiwan(5240)	D-Laserpitin	Peucedanin	MOL000392	formononetin	isostemotinine	Book	Epi-Bisdehydrotuberostemonine J	Stemonine							MOL001659	Poriferasterol	asperulosidic acid	TCM@Taiwan(2980)
MOL002714	baicalein	3,5,7,2',6'-pentahydroxy flavone	Book		5,7,2',3'-Tetrahydroxyflavone	MOL013078	praeruptorin E	decussine	TCM@Taiwan(5240)	Peguangxienin	Spongesterol	MOL004217	Micheline B	isotuberostemonine	Book TCM-ID(14)	Isostemotinine	Stenine							MOL001660	p-MCA	asperulosidicacid	Book
MOL002737	scutellarein	3,5,7,2',6'-pentahydroxy flavonol	TCM@Taiwan(4198)		5,7,2',6'-Tetrahydroxyflavone	MOL013079	dl-praeruptorin a	estragol	TCM-ID(564)	Spongesterol	Sporidesmin	MOL004480	acetic acid	isouvaretin	TCM@Taiwan(2955)	Isotuberostemonine	Stephanine							MOL001661	Scandoside methyl ester	Bai hua she she cao su	TCM-ID(22)
MOL002908	5,8,2'-Trihydroxy-7-methoxyflavone	3,5,7,2'6'-pentahydroxyflavanone	Book		5,7,2'-Trihydroxy-6-Methoxyflavone	MOL013080	praeruptorin D	estragole	Book	Turgeniifolin A	Umbelliferone	MOL000449	Stigmasterol	malicacid	Book	Malic Acid	Suchilactone							MOL001662	scandoside_qt	beta-Sitosterol	TCM-ID(22)
MOL002909	5,7,2,5-tetrahydroxy-8,6-dimethoxyflavone	3alpha-dihydrocadambine	TCM@Taiwan(4198)		5,7,2'-Trihydroxy-8,6'-Dimethoxyflavone	MOL013081	Decussine	estriol	TCM@Taiwan(5240)	Turgeniifolin B		MOL005315	(R)-()-Citronellal	malkangunin	TCM@Taiwan(2955)	Neostenine	Tuberostemoenone							MOL001663	(4aS,6aR,6aS,6bR,8aR,10R,12aR,14bS)-10-hydroxy-2,2,6a,6b,9,9,12a-heptamethyl-1,3,4,5,6,6a,7,8,8a,10,11,12,13,14b-tetradecahydropicene-4a-carboxylic acid	Car leaves glyphosate	何弘水,白花蛇舌草化学成分及有效成分药理活性研究[J],中国中医药,2013,11(11):97-119.
MOL002910	Carthamidin	3beta,15zeta,16-trihydroxy isopimaric acid	TCM@Taiwan(4198)		5,7,2'-Trihydroxyflavone	MOL013082	p-Toluquinaldine	marmesin	TCM-ID(564)	Turgeniifolin C		MOL005360	malkangunin	neostenine	Book	Neotuberostemonine	Tuberostemonine							MOL001664	deacetylasperulosidic acid	Cassia glycosides of quercetin-3-O-	何弘水,白花蛇舌草化学成分及有效成分药理活性研究[J],中国中医药,2013,11(11):97-119.
MOL002911	2,6,2',4'-tetrahydroxy-6'-methoxychaleone	4'-hydroxywogonin	Book		5,7,3',4'-Tetrahydroxy-6,8-Dimethoxy Flavone	MOL013083	Skimmin (8CI)	nodakenetin	Book TCM-ID(564)	Ostruhol		MOL005384	suchilactone	neotuberostemonine	Book	Oxotuberostemonine	Tuberostemonone							MOL001665	deacetylasperulosidic acid _qt	coumaric acid	何弘水,白花蛇舌草化学成分及有效成分药理活性研究[J],中国中医药,2013,11(11):97-119.
MOL002912	Dihydrobaicalin	4,5,6-trihydroxy-aurone	TCM@Taiwan(4198)		5,7,4'-Trihydroxy-6-Methoxyflavanone	MOL013084	sinodielides A	nodakenin	Book TCM-ID(564) TCM@Taiwan(5240) HIT(C0111)	Athamantin		MOL005612	3,4-DIMETHOXYPHENOL	oxalicacid	Book	Oxotuberostemonine Ii								MOL001666	Deacetyl asperulosidic acid methyl ester	coumarin	TCM-ID(22)
MOL002913	Dihydrobaicalin_qt	5,2',5'-trihydroxy-6,7,8-trimethoxyflavone	Book		5,7,4'-Trihydroxy-8-Methoxyflavone	MOL013085	(9aS,9bR)-3,6,9-trimethyl-5,7,9a,9b-tetrahydro-4H-azuleno[5,4-d]furan-2-one	nodakenitin	TCM@Taiwan(5240)			MOL000635	vanillin	oxotuberostemonine	Book TCM-ID(14)	Stemonine								MOL001667	deacetyl asperuloside acid_qt	Gallate are oak	何弘水,白花蛇舌草化学成分及有效成分药理活性研究[J],中国中医药,2013,11(11):97-119.
MOL002914	Eriodyctiol (flavanone)	5,2',6'-trihydroxy-7,8-dimethoxyflavone	Book		5,7-Dihydroxy-6,8,2',3'-Tetramethoxyflavone	MOL013086	3'(S)-Acetoxy-4'(R)-hydroxy-3',4'-dihydroxanthyletin	peguangxienin	Book			MOL006985	Stephanine	oxotuberostemonine ii	Book	Stemotinine								MOL001668	Geniposidic acid	Hentriaconta-	何弘水,白花蛇舌草化学成分及有效成分药理活性研究[J],中国中医药,2013,11(11):97-119.
MOL002915	Salvigenin	5,2'-dihydroxy-6,7,8-trimethoxyflavone	Book		5,8,2'-Trihydroxy-6,7-Dimethoxyflavone	MOL013087	Peucedanocoumarin II	peucedanin	Book			MOL009360	12-Oxoarundoin	oxotuberostemonine(ii)	TCM@Taiwan(2955)	Stenine								MOL001669	geniposidie acid_qt	hentriacontane	TCM-ID(22)
MOL002916	2-(2,6-dihydroxyphenyl)-3,5,7-trihydroxy-chromone	5,6,3',4'-tetrahydroxy-7-methoxyflavone	TCM@Taiwan(4198)		5,8,2'-Trihydroxy-7-Methoxyflavone	MOL013088	(+)-trans-Decursidinol	peucedanocoumarin ii	TCM@Taiwan(5240)			MOL009361	13,15-Dideoxyaconitine	oxoushinsunine	TCM@Taiwan(2955)	Tuberostemoenone								MOL001670	2-methoxy-3-methyl-9,10-anthraquinone	kaempferol 3-o-[(6-o-feruloyl)-β-d-glucopy-ranosyl-(1→2)-β-d-galactopyranoside]	Book
MOL002917	5,2',6'-Trihydroxy-7,8-dimethoxyflavone	5,6,7,3',4'-pentahydroxy-3-methoxyflavone	TCM@Taiwan(4198)		5,8-Dihydroxy-6,7-Dimethoxyflavone	MOL013089	apiosylskimmin	spongesterol	Book			MOL009362	4'-methylpinosylvin	paipunine	TCM-ID(14)	Tuberostemonine								MOL001671	Digitolutein	Kaempferol-3-O- [2-O-(6-O-E- ferulyl)-β-D- glucopyranosyl]-β-D- galactopyranoside	何弘水,白花蛇舌草化学成分及有效成分药理活性研究[J],中国中医药,2013,11(11):97-119.
MOL002918	Ganhuangenin	5,7,2',3'-tetrahydroxyflavone	Book		5-Hydroxy-7,8-Dimethoxyflavone	MOL013090	praerosideIV	sporidesmin	TCM@Taiwan(5240)			MOL009363	tuberostemonine C	protostemonine	TCM-ID(14)	Tuberostemonine H								MOL000449	Stigmasterol	Kaempferol-3-O-(2-O-β-D- glucopyranosyl)-β-D- galactopyranoside	何弘水,白花蛇舌草化学成分及有效成分药理活性研究[J],中国中医药,2013,11(11):97-119.
MOL002919	Viscidulin III	5,7,2',5'-tetrahydroxy-8,6'-dimethoxy flavone	Book		6-Methoxygossypol	MOL013091	Lomatin	turgeniifolin a	Book			MOL009364	tuberostemonine	sessilistemonine	TCM-ID(14)	Tuberostemonine J								MOL000346	succinic acid	oleanolic acid	HIT(C0577)
MOL000169	alpha-Guaiene	5,7,2',6'-tetrahydroxyflavone	Book TCM@Taiwan(4198)		7,2',6'-Trihydroxy-5-Methoxychalcone	MOL013092	Pteryxin	turgeniifolin b	Book			MOL009365	tuberostemonine H	sinostemonine	TCM-ID(14)	Tuberostemonol								MOL000357	Sitogluside		何弘水,白花蛇舌草化学成分及有效成分药理活性研究[J],中国中医药,2013,11(11):97-119.
MOL002921	(2S,3R,4R,5R,6S)-2-[(2R,3R,4S,5R,6R)-3,5-dihydroxy-2-[2-(3-hydroxy-4-methoxy-phenyl)ethoxy]-6-methylol-tetrahydropyran-4-yl]oxy-6-methyl-tetrahydropyran-3,4,5-triol	5,7,2'-trihydroxy-6-methoxyflavone	Book TCM@Taiwan(4198)		7,2',6'-Trihydroxy-5-Methoxyflavanone	MOL013093	rubricauloside	turgeniifolin c	Book			MOL009366	tuberostemonine J	stemonidine	TCM-ID(14)	Tuberostemonone								MOL000358	beta-sitosterol	Oleanolic Acid	TCM-ID(22)
MOL002922	5-(2-hydroxyethyl)-2-methoxyphenol	5,7,2'-trihydroxy-8,6'-dimethoxyflavone	Book TCM@Taiwan(4198)		7,2'6'-Trihydroxy-5-Methoxyflavanone	MOL013094	8-[(2R)-2,3-dihydroxy-3-methyl-butyl]-5,7-dimethoxy-coumarin	umbelliferone	TCM-ID(564)			MOL009367	tuberostemonine K	stemonine	Book TCM-ID(14)	Tuberostemospironine								MOL000360	FER	oleanolic acid-28-o-beta-d-glucopyranoside	TCM@Taiwan(2980)
MOL002923	darendoside B	5,7,2'-trihydroxyflavone	Book TCM@Taiwan(4198)		7,3',4'-Trihydroxyflavone	MOL013095	Sporidesmin					MOL009368	tuberostemonine N	stemotinine	Book	Dihydropinosylvin								MOL000040	Scopoletol	oleanolicacid	Book
MOL002924	darendoside B_qt	5,7,3',4'-tetrahydroxy-6,8-dimethoxy flavone	TCM@Taiwan(4198)		8-Methoxy-5-O-Glucoside Flavone	MOL013096	3'-Hydroxy-4'-tigloyloxy-3',4'-dihydroseslin					MOL009369	tuberostemoninol	stenine	Book TCM-ID(14) TCM@Taiwan(2955)	4'-Methylpinosylvin								MOL000415	rutin	p-cumaric acid	TCM-ID(22)
MOL002925	5,7,2',6'-Tetrahydroxyflavone	5,7,4'-trihydroxy-6-c-glucoside-8-c-arabinosideflavone	Book		Baicalein	MOL013097	Coumurrayin					MOL009370	tuberostemonone	stephanine	TCM@Taiwan(2955)	Pinosylvin								MOL000511	ursolic acid	Paederia times glycosides	何弘水,白花蛇舌草化学成分及有效成分药理活性研究[J],中国中医药,2013,11(11):97-119.
MOL002926	dihydrooroxylin A	5,7,4'-trihydroxy-6-methoxyflavanone	Book TCM@Taiwan(4198)		Baicalin	MOL013098	[(9R)-8,8-dimethyl-2-oxo-9,10-dihydropyrano[6,5-h]chromen-9-yl] (Z)-2-methylbut-2-enoate					MOL009371	tuberostemospironine	succinicacid	Book	Protostemonine								MOL000628	darutoside	Paederia times methyl glucoside	何弘水,白花蛇舌草化学成分及有效成分药理活性研究[J],中国中医药,2013,11(11):97-119.
MOL002927	Skullcapflavone II	5,7,4'-trihydroxy-8-methoxyflavone	TCM@Taiwan(4198)		Beta-Skytanthine	MOL013099	6-[(2S)-2,3-dihydroxy-3-methyl-butyl]-7-hydroxy-coumarin					MOL009372	Tubocurarine	suchilactone	TCM@Taiwan(2955)	Stemanthrene A								MOL000771	p-coumaric acid	panasenoside	Book
MOL002928	oroxylin a	5,7-dihydroxy-6,8,2',3'-tetramethoxyflavone	Book		Campesterol	MOL013100	(2S)-2-(1-hydroxy-1-methyl-ethyl)-9-[(2S,3R,4R,5S,6R)-3,4,5-trihydroxy-6-methylol-tetrahydropyran-2-yl]oxy-2,3-dihydrofuro[3,2-g]chromen-7-one					MOL009373	6-hydroxycroomine	tuberostemoenone	Book	Stemanthrene B								MOL000098	quercetin	Panasenoside	TCM-ID(22)
MOL002929	salidroside	5,8,2'-trihydroxy-6,7-dimethoxyflavone	Book TCM@Taiwan(4198)		Chrysin	MOL013101	rutarin_qt					MOL009374	7-methoxy-3-methyl-2,5-dihydroxy-9,10-dihydrophenanthrene	tuberostemonine	Book TCM-ID(14) TCM@Taiwan(2955)	Stemanthrene C										Quercetin-3-O- glucopyranoside	何弘水,白花蛇舌草化学成分及有效成分药理活性研究[J],中国中医药,2013,11(11):97-119.
MOL002930	Tyrosol	5,8,2'-trihydroxy-7-methoxyflavone	Book TCM@Taiwan(4198)		Chrysoeriol	MOL013102	Decursinol					MOL009375	9alpha-O-methylstemoenonine	tuberostemonine h	Book	Stemanthrene D										Quercetin-3-O- [2-O-(6-O-E- ferulyl)-β-D- glucopyranosyl]-β-D- galactopyranoside	何弘水,白花蛇舌草化学成分及有效成分药理活性研究[J],中国中医药,2013,11(11):97-119.
MOL002931	scutellarin	5,8-dihydroxy-6,7-dimethoxyflavone	Book		Dihydrobaicalin	MOL013103	532-16-1					MOL009376	bisdehydroneostemonine	tuberostemonine j	Book	Stilbostemin B										Quercetin-3-O-(2-O-β-D- glucopyranosyl)-β-D- galactopyranoside	何弘水,白花蛇舌草化学成分及有效成分药理活性研究[J],中国中医药,2013,11(11):97-119.
MOL002932	Panicolin	5-hydroxy-4',7-dimethoxy-flavone	TCM@Taiwan(4198)		Dihydrooroxylin A	MOL013104	ADI					MOL009377	bisdehydroneotuberostemonine	tuberostemonol	Book	Stilbostemin D										quercetin-3-o-[(6-o-feruloyl)-β-d-glucopyra-nosyl-(1→2)-β-d-galactopyranoside]	Book
MOL002933	5,7,4'-Trihydroxy-8-methoxyflavone	5-hydroxy-7,8-dimethoxyflavone	Book		Dihydroperilla Alcohol	MOL013105	Sesibiricin					MOL009378	didehydroprotostemonine	tuberostemonone	Book TCM@Taiwan(2955)	Stilbostemin E										quercetin-3-o-[2-o-(6-o-e-feruloyl)-β-d-glu-copyranosyl]-β-d-glucopyranoside	Book
MOL002934	NEOBAICALEIN	6-c-arabinopyranosyl-8-c-glucopyranosyl-5,7-dihydroxyflavone	Book		Eriodictyol	MOL013106	NORBORNANE					MOL009379	2-oxostenine	tuberostemospironine	Book	Stilbostemin G										quercetin-3-o-[2-o-(6-o-e-sinapoyl)-β-d-glu-copyranosyl]-β-d-glucopyranoside	Book
MOL002935	Baicalin	6-methoxygossypol	TCM@Taiwan(4198)		Eriodictyol-7,3-Diglucoside	MOL013107	Sphondin					MOL009380	bisdehydrostemoninine			Dehydroprotostemonine										quercetin-3-o-[β-d-glucopyranosyl-(1→2)-β-d-galactopyranoside]	Book
MOL002936	5,8-Dihydroxy-6,7-dimethoxyflavone	7,2',6'-trihydroxy-5-methoxychalcone	Book		Gamma-Sitosterol	MOL000019	D-Camphene					MOL009381	bisdehydrostemoninine A			2'-Hydroxystemofoline										Sitosteryl glucoside	TCM-ID(22)
MOL002937	DIHYDROOROXYLIN	7,2',6'-trihydroxy-5-methoxyflavanone	TCM@Taiwan(4198)		Isoschaftoside	MOL000193	(Z)-caryophyllene					MOL009382	bisdehydrostemoninine B			Oxyprotostemonine										stigmasterol	Book
MOL000357	Sitogluside	7,2'6'-trihydroxy-5-methoxyflavanone	Book		Isoscutellarein	MOL001940	Falcarindiol					MOL009383	bisdehydrotuberostemonine B			Oxystemokerrin										stigmasterol	TCM-ID(22)
MOL000358	beta-sitosterol	7,3',4'-trihydroxyflavone	TCM@Taiwan(4198)		Isoscutellarein 8-O-Beta-D-Glucuronide	MOL001941	Ammidin					MOL009384	bisdehydrotuberostemonine C			Oxystemokerrin-N-Oxide										Stigmasterol-5,22- diene-3β, 7α- glycol	何弘水,白花蛇舌草化学成分及有效成分药理活性研究[J],中国中医药,2013,11(11):97-119.
MOL000359	sitosterol	7-methoxybaicalein	Book		M-Methoxybenzaldehyde	MOL001942	isoimperatorin					MOL009385	Croomine			Stemocochinin										Stigmasterol-5,22- diene-3β, 7β- glycol	何弘水,白花蛇舌草化学成分及有效成分药理活性研究[J],中国中医药,2013,11(11):97-119.
MOL000396	(+)-Syringaresinol	8-c-arabinopyranosyl-6-c-glucopyranosyl-5,7-dihydroxyflavone	Book		Norwogonin	MOL001944	Marmesin					MOL009386	3,3'-bis-(3,4-dihydro-4-hydroxy-6-methoxy)-2H-1-benzopyran			Stemofoline										stigmasterol-beta-d-glucoside	TCM@Taiwan(2980)
MOL000458	campesterol	8-methoxy-5-o-glucoside flavone	Book		Nothosmyrnol	MOL001945	Majudin					MOL009387	didehydrotuberostemonine			Parvistemonine										trans-4-methoxycinnamyl alcohol	TCM@Taiwan(2980)
MOL000525	Norwogonin	alpha-phenylcinnamic acid nitrile	TCM@Taiwan(4198)		Oroxylin A	MOL001946	Ammijin					MOL009388	dihydrostemoninine			Pyridostemin										triterpenes	TCM-ID(22)
MOL000552	5,2'-Dihydroxy-6,7,8-trimethoxyflavone	baicalein	Book TCM-ID(371) TCM@Taiwan(4198)		Osladin	MOL001950	psoralen					MOL009389	epi-bisdehydrotuberostemonine J													Ursolic	何弘水,白花蛇舌草化学成分及有效成分药理活性研究[J],中国中医药,2013,11(11):97-119.
MOL000612	(-)-alpha-cedrene	baicalein-7-o-β-d-glucopyranoside	Book		Paniculatin	MOL001953	Uvadex					MOL009390	isobisdehydrostemoninine													ursolicacid	Book
MOL000007	Cosmetin	baicalin	Book TCM-ID(371)		Phenylbutanone-Glucoside	MOL000200	(S)-(+)-alpha-Phellandrene					MOL009391	isodidehydrotuberostemonine													ursonic acid	TCM-ID(22)
MOL000709	(S)-Matsutake alcohol	beta-skytanthine	TCM@Taiwan(4198)		Scutellarin	MOL002203	Exceparl M-OL					MOL009392	isomaistemonine													β- sitosterol-β-D- glucoside	何弘水,白花蛇舌草化学成分及有效成分药理活性研究[J],中国中医药,2013,11(11):97-119.
MOL000715	l-Menthone	campesterol	Book		Scutevulin	MOL002378	UND					MOL009393	isoprotostemonine
MOL000008	apigenin	campesteryl ferulate	TCM@Taiwan(4198)		Sebacic Acid	MOL002558	Skimmetin					MOL009394	stemonamine
MOL003127	Germacrene D	chrysin	Book		Skullcapflavone I	MOL000264	Tereben					MOL009395	isostemotinine
MOL000035	beta-Selinene	chrysoeriol	TCM@Taiwan(4198)		Skullcapflavone Ii	MOL002644	Phellopterin					MOL009396	isotuberostemonine
MOL000069	palmitic acid	dihydrobaicalin	Book		Stigmasterol	MOL002697	junipene					MOL009397	Isouvaretin
MOL000073	ent-Epicatechin	dihydrooroxylin a	Book		Sucrose	MOL002816	Bergenin					MOL009398	lupan-3-one
MOL000131	EIC	dihydroperilla alcohol	TCM@Taiwan(4198)		Suffruticoside A	MOL002905	Zosimin					MOL009399	Maistemonine
MOL000303	caprylic acid	eriodictyol	Book		Wogonin	MOL000003	MTL					MOL009400	n-oxytuberostemonine
MOL000449	Stigmasterol	eriodictyol-7,3-diglucoside	TCM@Taiwan(4198)		Wogonoside	MOL000035	beta-Selinene					MOL009401	neostemodiol
MOL000610	TRD	gamma-sitosterol	TCM@Taiwan(4198)		Woodorien	MOL003545	aristolene					MOL009402	neostemonine
MOL000654	Methyl montanate	hexadecanoicacid	Book			MOL003561	isopimpinellin					MOL009403	neostenine
MOL000669	(S)-camphor	isoschaftoside	Book			MOL000357	Sitogluside					MOL009404	neotuberostemonine
MOL000676	DBP	isoscutellarein	Book			MOL000358	beta-sitosterol					MOL009405	neotuberostemoninol
MOL000708	WLN: VHR	isoscutellarein 8-o-beta-d-glucuronide	TCM@Taiwan(4198)			MOL000359	sitosterol					MOL009406	neotuberostemonol
MOL000714	Hyacinthin	m-methoxybenzaldehyde	TCM@Taiwan(4198)			MOL003590	angelicin					MOL009407	oxotuberostemonine
MOL000717	d-isomenthone	norwogonin	Book			MOL000360	FER					MOL009408	oxotuberostemonine Ⅱ
MOL000771	p-coumaric acid	nothosmyrnol	TCM@Taiwan(4198)			MOL000040	Scopoletol					MOL009409	oxystemoninine
MOL000789	jatrorrizine	oroxylin a	Book			MOL004653	(+)-Anomalin					MOL009410	protostemonine
MOL000860	stearic acid	oroxylin a 7-o-glucuronide	Book			MOL004779	Angelic acid					MOL009411	protostemotinine
MOL000864	MYS	osladin	TCM@Taiwan(4198)			MOL004783	nonane					MOL009412	sessilifoliamide A
MOL000867	Heptadekan	paniculatin	TCM@Taiwan(4198)			MOL004792	nodakenin					MOL009413	sessilifoliamide B
MOL000868	LFA	phenylbutanone-glucoside	TCM@Taiwan(4198)			MOL004793	Marmesine					MOL009414	sessilifoliamide C
MOL000869	Henicosane	scutellarin	Book			MOL007930	hesperidin					MOL009415	sessilifoliamide D
MOL000870	HEXATRIACONTANE	scutevulin	Book TCM@Taiwan(4198)			MOL005100	5,7-dihydroxy-2-(3-hydroxy-4-methoxyphenyl)chroman-4-one					MOL009416	sessilifoliamide E
MOL000879	methyl palmitate	sebacic acid	TCM@Taiwan(4198)			MOL000511	ursolic acid					MOL009417	sessilifoliamide F
MOL000885	Dodekan	skullcapflavone i	Book			MOL000513	3,4,5-trihydroxybenzoic acid					MOL009418	sessilifoliamide G
MOL001132	longipinene	skullcapflavone ii	Book			MOL000515	Melissic acid					MOL009419	sessilifoliamide H
MOL001386	Methyl laurate	stigmasterol	Book			MOL002003	(-)-Caryophyllene oxide					MOL009420	sessilifoliamide I
MOL001392	Methyl myristate	stigmasterol-beta-d-glucoside	TCM@Taiwan(4198)			MOL000550	meso-galactitol					MOL009421	sessilifoline A
MOL001393	myristic acid	sucrose	Book			MOL005928	isoferulic acid					MOL009422	sessilifoline B
MOL001458	coptisine	suffruticoside a	TCM@Taiwan(4198)			MOL000614	osthol					MOL009423	sessilistemonamine A
MOL001490	bis[(2S)-2-ethylhexyl] benzene-1,2-dicarboxylate	viscidulin iii-6'-o-β-d-glucopyranoside	Book			MOL000659	Montanic acid					MOL009424	sessilistemonamine B
MOL001506	Supraene	wogonin	Book			MOL000662	Ceric acid					MOL009425	sessilistemonamine C
MOL001578	Hypnon	wogonin 5-β-d-glucoside	Book			MOL000663	lignoceric acid					MOL009426	sessilistemonamine D
MOL001817	Methyl stearate	wogonoside	Book TCM@Taiwan(4198)			MOL000069	palmitic acid					MOL009427	stemoamide
MOL001818	Methyl palmitelaidate	woodorien	TCM@Taiwan(4198)			MOL000705	WLN: VH6					MOL009428	stemoenonine
MOL001889	Methyl linolelaidate	β-sitosterol	Book			MOL007154	tanshinone iia					MOL009429	stemofoline
MOL001972	Pulegone					MOL007157	tanshinone i					MOL009430	stemonamide
MOL002027	Methyl behenate					MOL007253	Asiatic acid					MOL009431	stemonine
MOL002046	hexanoic acid					MOL000860	stearic acid					MOL009432	stemoninine A
MOL002137	OCT					MOL008680	acetaldehyde					MOL009433	stemoninine B
MOL002202	tetramethylpyrazine					MOL000869	Henicosane					MOL009434	stemoninoamide
MOL002378	UND					MOL000879	methyl palmitate					MOL009435	(3S,3'S,8S,9R,9aR)-8-methoxy-3'-methyl-3-[(2S,4S)-4-methyl-5-oxooxolan-2-yl]spiro[1,2,3,5,6,7,8,9a-octahydropyrrolo[1,2-a]azepine-9,5'-oxolane]-2'-one
MOL002819	catalpol					MOL000922	(R)-p-Menth-1-en-4-ol					MOL009436	stemotinine
MOL002879	Diop					MOL009506	Hydroxyanthraquinone					MOL009437	16625-37-9
MOL002897	epiberberine					MOL000098	quercetin					MOL009438	WLN: QVR D1
MOL003050	nonanoic acid											MOL009439	2-methyl-5-(2-phenylethyl)resorcinol
MOL003055	heptadecyloxirane											MOL009440	stilbostemin D
MOL003393	(1S,4S)-7-isopropylidene-1,4-dimethyl-2,3,4,5,6,8-hexahydro-1H-azulene											MOL009441	(3S,3'R,4'R,9S,9aS)-4'-hydroxy-3'-methyl-3-[(2S,4S)-4-methyl-5-oxooxolan-2-yl]spiro[1,2,3,5,6,7,8,9a-octahydropyrrolo[1,2-a]azepine-9,5'-oxolane]-2'-one
MOL003475	9-Cedranone											MOL009442	tuberostemoamide
MOL003535	1,1,6-trimethyl-2H-naphthalene											MOL009443	tuberostemoenone
MOL003568	Patchoulene											MOL009444	tuberostemonine A
MOL003920	Methyl icosanoate											MOL009445	tuberostemonine B
MOL004464	MEHQ
MOL004682	Methyl octylate
MOL004684	methyl (E)-octadec-2-enoate
MOL005021	Mipax
MOL005224	TETRATETRACONTANE
MOL005272	13-Tetradecenyl acetate
MOL005368	Methyl tricosanoate
MOL005402	Methyl margarate
MOL005577	undecanal
MOL005841	TBP
MOL006219	Clorius
MOL006312	Azulol
MOL006370	5-o-caffeoylquinic acid
MOL007197	DFA
MOL007792	Isomartynoside
MOL008151	METHYL NONADECANOATE
MOL008206	Moslosooflavone
MOL008595	methyl henicosanoate
MOL008615	Methyl 9-oxononanoate
MOL009520	3,8-dimethylundecane
MOL009730	methyl icos-11-enoate
MOL009734	Methyl lignocerate
MOL010206	Methyl isoheptadecanoate
MOL010415	11,13-Eicosadienoic acid, methyl ester
MOL010563	Methyl (Z)-cinnamate
MOL011081	Linolenic acid methyl ester
MOL011322	Diisobutyl succinate
MOL012240	2',3',5,7-tetrahydroxyflavone
MOL012245	5,7,4'-trihydroxy-6-methoxyflavanone
MOL012246	5,7,4'-trihydroxy-8-methoxyflavanone
MOL012266	rivularin
MOL012267	Scutevulin
MOL012564	3,7-dimethylnonane
MOL013062	BZQ
MOL013161	METHYL HEXACOSANOATE
