# Supplementary material for: The TCM Preparation Feilike Mixture for the Treatment of Pneumonia: Network Analysis, Pharmacological Assessment and Silico Simulation
Source: Front Pharmacol. 2022 Feb 28;13:794405. doi: 10.3389/fphar.2022.794405 (PMC8918795; doi:10.3389/fphar.2022.794405)
Supplement: Supplementary file 8 [file Table5.XLSX]

## Sheet: Sheet1_3 default node
Title:Exploring the Mechanism of Feilike Mixture in the Treatment of Pneumonia Based on Network Pharmacology and Experimental Verification Authors: Junqin Peng et al.
Supplementary Data 5. Topology analysis for the common targets-active components (CT-AC) network
SUID	AverageShortestPathLength	BetweennessCentrality	ClosenessCentrality	ClusteringCoefficient	Degree	Eccentricity	IsSingleNode	name	NeighborhoodConnectivity	NumberOfDirectedEdges	NumberOfUndirectedEdges	PartnerOfMultiEdgedNodePairs	Radiality	selected	SelfLoops	shared name	Stress	TopologicalCoefficient	Type
200	2.776	0.367109	0.360231	0	26	7	FALSE	Resveratrol	2.53846	26	0	0	0.8224	FALSE	0	Resveratrol	19314	0.0512821	compound
224	2.76	0.284392	0.362319	0	13	7	FALSE	Stigmasterol	6	13	0	0	0.824	FALSE	0	Stigmasterol	17040	0.125	compound
302	2.936	0.19335	0.340599	0	12	7	FALSE	Sesamin	4.66667	12	0	0	0.8064	FALSE	0	Sesamin	10168	0.111111	compound
148	4.536	0.059871	0.220459	0	7	9	FALSE	beta-sitosterol	1.85714	7	0	0	0.6464	FALSE	0	beta-sitosterol	5982	0.285714	compound
208	1	1	1	0	6	1	FALSE	quercetin	1	6	0	0	1	FALSE	0	quercetin	30	0	compound
997	2.968	0.0474417	0.336927	0	6	7	FALSE	bisdehydroneostemonine	13	6	0	0	0.8032	FALSE	0	bisdehydroneostemonine	6144	0.3	compound
960	4.68	0.0672796	0.213675	0	5	7	FALSE	acetaldehyde	2.8	5	0	0	0.632	FALSE	0	acetaldehyde	4424	0.3	compound
1016	2.984	0.179878	0.335121	0	5	5	FALSE	coumaric acid	9.75	5	0	1	0.8016	FALSE	0	coumaric acid	10006	0.25	compound
1168	3.096	0.018892	0.322997	0	5	7	FALSE	Rivularin	11.2	5	0	0	0.7904	FALSE	0	Rivularin	2720	0.309091	compound
1199	3.112	0.0137685	0.321337	0	5	7	FALSE	Salvigenin	12.4	5	0	0	0.7888	FALSE	0	Salvigenin	2498	0.35625	compound
1202	3.096	0.018892	0.322997	0	5	7	FALSE	Skullcapflavone II	11.2	5	0	0	0.7904	FALSE	0	Skullcapflavone II	2720	0.309091	compound
921	3.112	0.0265341	0.321337	0	4	7	FALSE	(-)-Linalool	12	4	0	0	0.7888	FALSE	0	(-)-Linalool	2248	0.333333	compound
927	3.064	0.0226331	0.326371	0	4	7	FALSE	(-)-Terpinen-4-ol	15.25	4	0	0	0.7936	FALSE	0	(-)-Terpinen-4-ol	2212	0.395833	compound
1060	4.728	0.0476129	0.211506	0	4	9	FALSE	Isopimpinellin	1.5	4	0	0	0.6272	FALSE	0	Isopimpinellin	2034	0.25	compound
1130	3	0.0228299	0.333333	0	4	7	FALSE	Stephanine	17.25	4	0	0	0.8	FALSE	0	Stephanine	3918	0.40625	compound
942	3.08	0.00663309	0.324675	0	3	7	FALSE	(Z)-caryophyllene	20	3	0	0	0.792	FALSE	0	(Z)-caryophyllene	1614	0.527778	compound
956	3.144	0.00820202	0.318066	0	3	7	FALSE	4'-methylpinosylvin	15.6667	3	0	0	0.7856	FALSE	0	4'-methylpinosylvin	1022	0.458333	compound
972	3.08	0.00663309	0.324675	0	3	7	FALSE	alpha-Guaiene	20	3	0	0	0.792	FALSE	0	alpha-Guaiene	1614	0.527778	compound
978	6.584	0.0160968	0.151883	0	3	9	FALSE	Benzaldehyde	2	3	0	0	0.4416	FALSE	0	Benzaldehyde	1668	0.5	compound
1009	3.128	0.00642762	0.319693	0	3	7	FALSE	Caryophyllene oxide	16.6667	3	0	0	0.7872	FALSE	0	Caryophyllene oxide	1194	0.474747	compound
1027	3.192	0.00729024	0.313283	0	3	7	FALSE	Eucalyptol	13.3333	3	0	0	0.7808	FALSE	0	Eucalyptol	740	0.425287	compound
1056	4.712	0.0255269	0.212224	0	3	7	FALSE	Hyacinthin	3.66667	3	0	0	0.6288	FALSE	0	Hyacinthin	2198	0.444444	compound
1080	3.144	0.00537587	0.318066	0	3	7	FALSE	Phellopterin	16.6667	3	0	0	0.7856	FALSE	0	Phellopterin	1054	0.489583	compound
1035	3.08	0.00663309	0.324675	0	3	7	FALSE	Sitogluside	20	3	0	0	0.792	FALSE	0	Sitogluside	1614	0.527778	compound
1135	4.68	0.031871	0.213675	0	3	9	FALSE	Syringic acid	1.33333	3	0	0	0.632	FALSE	0	Syringic acid	1506	0.333333	compound
1205	4.664	0.031871	0.214408	0	3	9	FALSE	tetramethylpyrazine	1.33333	3	0	0	0.6336	FALSE	0	tetramethylpyrazine	1058	0.333333	compound
1140	3.192	0.0210197	0.313283	0	3	7	FALSE	vanillin	11	3	0	0	0.7808	FALSE	0	vanillin	1088	0.344828	compound
1113	3.832	0.00866907	0.26096	0	3	7	FALSE	Verbenone	6.33333	3	0	0	0.7168	FALSE	0	Verbenone	706	0.333333	compound
937	3.144	0.00319882	0.318066	0	2	7	FALSE	(+/-)-Isoborneol	22.5	2	0	0	0.7856	FALSE	0	(+/-)-Isoborneol	772	0.651515	compound
946	3.16	0.00269032	0.316456	0	2	7	FALSE	2,6-Dimethylquinoline	22.5	2	0	0	0.784	FALSE	0	2,6-Dimethylquinoline	680	0.671875	compound
949	3.208	0.00075394	0.311721	0	2	7	FALSE	4-Methoxycinnamic acid	19	2	0	0	0.7792	FALSE	0	4-Methoxycinnamic acid	154	0.62069	compound
952	4.504	0.0109884	0.222025	0	2	7	FALSE	4-Methoxyphenol	4	2	0	0	0.6496	FALSE	0	4-Methoxyphenol	584	0.5	compound
983	3.208	0.016	0.311721	0	2	7	FALSE	Benzophenone	15.5	2	0	0	0.7792	FALSE	0	Benzophenone	556	0.5	compound
987	3.144	0.00319882	0.318066	0	2	7	FALSE	beta-Selinene	22.5	2	0	0	0.7856	FALSE	0	beta-Selinene	772	0.651515	compound
1006	4.632	0.00380645	0.215889	0	2	9	FALSE	campesterol	2.5	2	0	0	0.6368	FALSE	0	campesterol	494	0.75	compound
1024	3.16	0.00269032	0.316456	0	2	7	FALSE	DIHYDROOROXYLIN	22.5	2	0	0	0.784	FALSE	0	DIHYDROOROXYLIN	680	0.671875	compound
1207	4.472	0.00515301	0.223614	0	2	9	FALSE	Tributyl phosphate	6	2	0	0	0.6528	FALSE	0	Tributyl phosphate	360	0.5	compound
1138	3.144	0.00820568	0.318066	0	2	7	FALSE	tuberostemonone	19.5	2	0	0	0.7856	FALSE	0	tuberostemonone	1186	0.560606	compound
933	3.224	0	0.310174	0	1	7	FALSE	(+)-Camphene	30	1	0	0	0.7776	FALSE	0	(+)-Camphene	0	0	compound
935	3.224	0	0.310174	0	1	7	FALSE	(+)-Syringaresinol	30	1	0	0	0.7776	FALSE	0	(+)-Syringaresinol	0	0	compound
940	4.36	0	0.229358	0	1	9	FALSE	(R)-()-Citronellal	15	1	0	0	0.664	FALSE	0	(R)-()-Citronellal	0	0	compound
970	4.776	0	0.20938	0	1	7	FALSE	Acetophenone	6	1	0	0	0.6224	FALSE	0	Acetophenone	0	0	compound
976	4.776	0	0.20938	0	1	7	FALSE	Angelic acid	6	1	0	0	0.6224	FALSE	0	Angelic acid	0	0	compound
1014	4.36	0	0.229358	0	1	9	FALSE	citronellal	15	1	0	0	0.664	FALSE	0	citronellal	0	0	compound
1038	1	0	1	0	1	1	FALSE	gentiopicroside	1	1	0	0	1	FALSE	0	gentiopicroside	0	0	compound
1043	3.224	0	0.310174	0	1	7	FALSE	Germacrene D	30	1	0	0	0.7776	FALSE	0	Germacrene D	0	0	compound
1068	4.712	0	0.212224	0	1	9	FALSE	Isoprotostemonine	9	1	0	0	0.6288	FALSE	0	Isoprotostemonine	0	0	compound
1070	4.312	0	0.231911	0	1	9	FALSE	junipene	15	1	0	0	0.6688	FALSE	0	junipene	0	0	compound
1076	4.312	0	0.231911	0	1	9	FALSE	l-Menthone	15	1	0	0	0.6688	FALSE	0	l-Menthone	0	0	compound
1078	4.312	0	0.231911	0	1	9	FALSE	Patchoulene	15	1	0	0	0.6688	FALSE	0	Patchoulene	0	0	compound
1084	3.224	0	0.310174	0	1	7	FALSE	Pinosylvin	30	1	0	0	0.7776	FALSE	0	Pinosylvin	0	0	compound
1051	4.648	0	0.215146	0	1	9	FALSE	Poriferasterol	3	1	0	0	0.6352	FALSE	0	Poriferasterol	0	0	compound
1087	4.712	0	0.212224	0	1	9	FALSE	protostemonine	9	1	0	0	0.6288	FALSE	0	protostemonine	0	0	compound
1127	4.712	0	0.212224	0	1	9	FALSE	sessilifoliamide H	9	1	0	0	0.6288	FALSE	0	sessilifoliamide H	0	0	compound
1133	4.36	0	0.229358	0	1	9	FALSE	suchilactone	15	1	0	0	0.664	FALSE	0	suchilactone	0	0	compound
77	2.232	0.630944	0.448029	0	30	6	FALSE	PTGS2	4.33333	30	0	0	0.8768	FALSE	0	PTGS2	40264	0.0595238	gene
73	3.32	0.088506	0.301205	0	15	8	FALSE	CHRM3	3.53333	15	0	0	0.768	FALSE	0	CHRM3	11608	0.120635	gene
82	3.368	0.0733008	0.296912	0	15	8	FALSE	ADRB2	3.6	15	0	0	0.7632	FALSE	0	ADRB2	10704	0.144444	gene
999	3.72	0.0628719	0.268817	0	9	8	FALSE	AR	3	9	0	0	0.728	FALSE	0	AR	8052	0.25	gene
105	3.16	0.0612249	0.316456	0	8	8	FALSE	NOS3	8	8	0	0	0.784	FALSE	0	NOS3	4624	0.175	gene
953	3.784	0.156393	0.264271	0	7	6	FALSE	NPR	2.66667	7	0	1	0.7216	FALSE	0	NPR	9182	0.208333	gene
1011	3.88	0.00138535	0.257732	0	5	8	FALSE	F2	4.2	5	0	0	0.712	FALSE	0	F2	216	0.533333	gene
372	3.736	0.00378442	0.267666	0	4	8	FALSE	NOS2	6.75	4	0	0	0.7264	FALSE	0	NOS2	510	0.410714	gene
967	5.624	0.0211398	0.177809	0	3	8	FALSE	ALDH3A1	3.66667	3	0	0	0.5376	FALSE	0	ALDH3A1	2220	0.533333	gene
151	3.656	0.0429247	0.273523	0	3	8	FALSE	ABCG8	7.33333	3	0	0	0.7344	FALSE	0	ABCG8	3464	0.395833	gene
161	3.656	0.0396989	0.273523	0	3	8	FALSE	NR3C2	7	3	0	0	0.7344	FALSE	0	NR3C2	2976	0.375	gene
235	3.784	0.0662153	0.264271	0	3	8	FALSE	NR1I2	6	3	0	0	0.7216	FALSE	0	NR1I2	3122	0.333333	gene
79	3.656	0.00453851	0.273523	0	2	8	FALSE	TP53	15	2	0	0	0.7344	FALSE	0	TP53	372	0.518519	gene
111	3.736	0.0184559	0.267666	0	2	6	FALSE	TYR	7	2	0	0	0.7264	FALSE	0	TYR	1180	0.5	gene
114	3.736	0.00088277	0.267666	0	2	8	FALSE	ADRB1	8	2	0	0	0.7264	FALSE	0	ADRB1	72	0.583333	gene
961	5.656	0.00011828	0.176803	0	2	8	FALSE	ADH1A	4	2	0	0	0.5344	FALSE	0	ADH1A	6	0.75	gene
965	5.64	0.0104946	0.177305	0	2	8	FALSE	ALDH2	4	2	0	0	0.536	FALSE	0	ALDH2	1108	0.6	gene
149	3.672	0.0236989	0.272331	0	2	8	FALSE	ABCG5	10	2	0	0	0.7328	FALSE	0	ABCG5	2460	0.5625	gene
157	5.512	0.0003871	0.181422	0	2	10	FALSE	DHCR24	4.5	2	0	0	0.5488	FALSE	0	DHCR24	14	0.583333	gene
1019	3.88	0.00328098	0.257732	0	2	6	FALSE	CYP2A6	3.5	2	0	0	0.712	FALSE	0	CYP2A6	330	0.5	gene
194	3.912	0.00062553	0.255624	0	2	8	FALSE	CYP3A4	7.5	2	0	0	0.7088	FALSE	0	CYP3A4	34	0.590909	gene
342	3.736	0.00342652	0.267666	0	2	8	FALSE	JUN	14.5	2	0	0	0.7264	FALSE	0	JUN	112	0.519231	gene
348	3.72	0.0472258	0.268817	0	2	8	FALSE	MPO	14.5	2	0	0	0.728	FALSE	0	MPO	2250	0.5	gene
364	3.304	0.0354389	0.302663	0	2	8	FALSE	TNF	19.5	2	0	0	0.7696	FALSE	0	TNF	2212	0.513889	gene
418	3.832	0.00394049	0.26096	0	2	8	FALSE	CYP2B6	7.5	2	0	0	0.7168	FALSE	0	CYP2B6	348	0.5	gene
458	3.704	0.0472258	0.269978	0	2	8	FALSE	IL8	8	2	0	0	0.7296	FALSE	0	IL8	1578	0.5	gene
923	4.104	0	0.243665	0	1	8	FALSE	NOS1	4	1	0	0	0.6896	FALSE	0	NOS1	0	0	gene
929	4.056	0	0.246548	0	1	8	FALSE	BCHE	4	1	0	0	0.6944	FALSE	0	BCHE	0	0	gene
963	5.672	0	0.176305	0	1	8	FALSE	ALB	5	1	0	0	0.5328	FALSE	0	ALB	0	0	gene
981	7.576	0	0.131996	0	1	10	FALSE	MMP1	3	1	0	0	0.3424	FALSE	0	MMP1	0	0	gene
985	4.2	0	0.238095	0	1	8	FALSE	SMAD3	2	1	0	0	0.68	FALSE	0	SMAD3	0	0	gene
153	5.528	0	0.180897	0	1	10	FALSE	APOE	7	1	0	0	0.5472	FALSE	0	APOE	0	0	gene
155	5.528	0	0.180897	0	1	10	FALSE	CASP3	7	1	0	0	0.5472	FALSE	0	CASP3	0	0	gene
159	5.528	0	0.180897	0	1	10	FALSE	ICAM1	7	1	0	0	0.5472	FALSE	0	ICAM1	0	0	gene
1004	3.96	0	0.252525	0	1	8	FALSE	SREBF1	6	1	0	0	0.704	FALSE	0	SREBF1	0	0	gene
1017	3.976	0	0.251509	0	1	6	FALSE	CXCR4	4	1	0	0	0.7024	FALSE	0	CXCR4	0	0	gene
1041	1	0	1	0	1	1	FALSE	EGFR	1	1	0	0	1	FALSE	0	EGFR	0	0	gene
1061	5.72	0	0.174825	0	1	10	FALSE	CYP1B1	4	1	0	0	0.528	FALSE	0	CYP1B1	0	0	gene
1063	5.72	0	0.174825	0	1	10	FALSE	GSTP1	4	1	0	0	0.528	FALSE	0	GSTP1	0	0	gene
1066	5.72	0	0.174825	0	1	10	FALSE	PDE4A	4	1	0	0	0.528	FALSE	0	PDE4A	0	0	gene
260	1.83333	0	0.545455	0	1	2	FALSE	CYP1A1	6	1	0	0	0.583333	FALSE	0	CYP1A1	0	0	gene
262	1.83333	0	0.545455	0	1	2	FALSE	EGF	6	1	0	0	0.583333	FALSE	0	EGF	0	0	gene
264	1.83333	0	0.545455	0	1	2	FALSE	IFNG	6	1	0	0	0.583333	FALSE	0	IFNG	0	0	gene
266	1.83333	0	0.545455	0	1	2	FALSE	IL2	6	1	0	0	0.583333	FALSE	0	IL2	0	0	gene
268	1.83333	0	0.545455	0	1	2	FALSE	MAPK14	6	1	0	0	0.583333	FALSE	0	MAPK14	0	0	gene
270	1.83333	0	0.545455	0	1	2	FALSE	MCL1	6	1	0	0	0.583333	FALSE	0	MCL1	0	0	gene
1805	1	0	1	0	1	1	FALSE	POR	1	1	0	0	1	FALSE	0	POR	0	0	gene
320	3.768	0	0.265393	0	1	8	FALSE	ABCB1	26	1	0	0	0.7232	FALSE	0	ABCB1	0	0	gene
322	3.768	0	0.265393	0	1	8	FALSE	AGTR1	26	1	0	0	0.7232	FALSE	0	AGTR1	0	0	gene
324	3.768	0	0.265393	0	1	8	FALSE	AKT1	26	1	0	0	0.7232	FALSE	0	AKT1	0	0	gene
326	3.768	0	0.265393	0	1	8	FALSE	BCL2	26	1	0	0	0.7232	FALSE	0	BCL2	0	0	gene
328	3.768	0	0.265393	0	1	8	FALSE	CAT	26	1	0	0	0.7232	FALSE	0	CAT	0	0	gene
330	3.768	0	0.265393	0	1	8	FALSE	CD80	26	1	0	0	0.7232	FALSE	0	CD80	0	0	gene
332	3.768	0	0.265393	0	1	8	FALSE	COL2A1	26	1	0	0	0.7232	FALSE	0	COL2A1	0	0	gene
334	3.768	0	0.265393	0	1	8	FALSE	F3	26	1	0	0	0.7232	FALSE	0	F3	0	0	gene
336	3.768	0	0.265393	0	1	8	FALSE	HGF	26	1	0	0	0.7232	FALSE	0	HGF	0	0	gene
338	3.768	0	0.265393	0	1	8	FALSE	IL1R2	26	1	0	0	0.7232	FALSE	0	IL1R2	0	0	gene
340	3.768	0	0.265393	0	1	8	FALSE	ITGB1	26	1	0	0	0.7232	FALSE	0	ITGB1	0	0	gene
344	3.768	0	0.265393	0	1	8	FALSE	MAPK3	26	1	0	0	0.7232	FALSE	0	MAPK3	0	0	gene
346	3.768	0	0.265393	0	1	8	FALSE	MAPK8	26	1	0	0	0.7232	FALSE	0	MAPK8	0	0	gene
351	3.768	0	0.265393	0	1	8	FALSE	NTRK1	26	1	0	0	0.7232	FALSE	0	NTRK1	0	0	gene
353	3.768	0	0.265393	0	1	8	FALSE	PLAT	26	1	0	0	0.7232	FALSE	0	PLAT	0	0	gene
355	3.768	0	0.265393	0	1	8	FALSE	PPARG	26	1	0	0	0.7232	FALSE	0	PPARG	0	0	gene
358	3.768	0	0.265393	0	1	8	FALSE	SELE	26	1	0	0	0.7232	FALSE	0	SELE	0	0	gene
360	3.768	0	0.265393	0	1	8	FALSE	SIRT1	26	1	0	0	0.7232	FALSE	0	SIRT1	0	0	gene
362	3.768	0	0.265393	0	1	8	FALSE	SOD1	26	1	0	0	0.7232	FALSE	0	SOD1	0	0	gene
367	3.768	0	0.265393	0	1	8	FALSE	VCAM1	26	1	0	0	0.7232	FALSE	0	VCAM1	0	0	gene
416	3.928	0	0.254582	0	1	8	FALSE	CCND1	12	1	0	0	0.7072	FALSE	0	CCND1	0	0	gene
421	3.928	0	0.254582	0	1	8	FALSE	DECR1	12	1	0	0	0.7072	FALSE	0	DECR1	0	0	gene
423	3.928	0	0.254582	0	1	8	FALSE	ECE1	12	1	0	0	0.7072	FALSE	0	ECE1	0	0	gene
425	3.928	0	0.254582	0	1	8	FALSE	G6PD	12	1	0	0	0.7072	FALSE	0	G6PD	0	0	gene
430	3.928	0	0.254582	0	1	8	FALSE	PPARA	12	1	0	0	0.7072	FALSE	0	PPARA	0	0	gene
447	3.752	0	0.266525	0	1	8	FALSE	ABCA1	13	1	0	0	0.7248	FALSE	0	ABCA1	0	0	gene
453	3.752	0	0.266525	0	1	8	FALSE	AKR1B1	13	1	0	0	0.7248	FALSE	0	AKR1B1	0	0	gene
456	3.752	0	0.266525	0	1	8	FALSE	IL10	13	1	0	0	0.7248	FALSE	0	IL10	0	0	gene
461	3.752	0	0.266525	0	1	8	FALSE	PLAU	13	1	0	0	0.7248	FALSE	0	PLAU	0	0	gene
1253	5.672	0	0.176305	0	1	10	FALSE	CCL16	3	1	0	0	0.5328	FALSE	0	CCL16	0	0	gene
1255	5.672	0	0.176305	0	1	10	FALSE	DHFR	3	1	0	0	0.5328	FALSE	0	DHFR	0	0	gene
1261	5.656	0	0.176803	0	1	10	FALSE	CFTR	3	1	0	0	0.5344	FALSE	0	CFTR	0	0	gene
1263	5.656	0	0.176803	0	1	10	FALSE	HIF1A	3	1	0	0	0.5344	FALSE	0	HIF1A	0	0	gene
1271	4.184	0	0.239006	0	1	8	FALSE	MMP9	3	1	0	0	0.6816	FALSE	0	MMP9	0	0	gene
