# Supplementary material for: The TCM Preparation Feilike Mixture for the Treatment of Pneumonia: Network Analysis, Pharmacological Assessment and Silico Simulation
Source: Front Pharmacol. 2022 Feb 28;13:794405. doi: 10.3389/fphar.2022.794405 (PMC8918795; doi:10.3389/fphar.2022.794405)
Supplement: Supplementary file 9 [file Table7.XLSX]

## Sheet: Sheet1
Title:Exploring the Mechanism of Feilike Mixture in the Treatment of Pneumonia Based on Network Pharmacology and Experimental Verification Authors: Junqin Peng et al.
Supplementary Data 7. Functional modules analysis
GO																																																KEGG
Module 1												Module 2												Module 3												Module 4												Module 1
GOID	GOTerm	Ontology Source	Term PValue	Term PValue Corrected with Bonferroni step down	Group PValue	Group PValue Corrected with Bonferroni step down	GOLevels	GOGroups	% Associated Genes	Nr. Genes	Associated Genes Found	GOID	GOTerm	Ontology Source	Term PValue	Term PValue Corrected with Bonferroni step down	Group PValue	Group PValue Corrected with Bonferroni step down	GOLevels	GOGroups	% Associated Genes	Nr. Genes	Associated Genes Found	GOID	GOTerm	Ontology Source	Term PValue	Term PValue Corrected with Bonferroni step down	Group PValue	Group PValue Corrected with Bonferroni step down	GOLevels	GOGroups	% Associated Genes	Nr. Genes	Associated Genes Found	GOID	GOTerm	Ontology Source	Term PValue	Term PValue Corrected with Bonferroni step down	Group PValue	Group PValue Corrected with Bonferroni step down	GOLevels	GOGroups	% Associated Genes	Nr. Genes	Associated Genes Found	GOID	GOTerm
GO:0000305	response to oxygen radical	GO_BiologicalProcess-EBI-UniProt-GOA-ACAP-ARAP_08.05.2020_00h00	2.25677e-05	0.000789871	2.25677e-05	2.25677e-05	[4, 5]	Group00	9.67742	3	[MPO, TNF, UCP3]	GO:0002020	protease binding	GO_MolecularFunction-EBI-UniProt-GOA-ACAP-ARAP_08.05.2020_00h00	3.00212e-08	4.92348e-06	3.00212e-08	3.00212e-08	[4]	Group00	4.51613	7	[BCL2, CASP3, COL1A1, COL3A1, ITGB1, ITGB3, TP53]	GO:0042743	hydrogen peroxide metabolic process	GO_BiologicalProcess-EBI-UniProt-GOA-ACAP-ARAP_08.05.2020_00h00	1.53342e-05	6.13367e-05	1.53342e-05	3.06683e-05	[4, 5]	Group0	4.61538	3	[CAT, CYP1A1, SOD1]	GO:0009187	cyclic nucleotide metabolic process	GO_BiologicalProcess-EBI-UniProt-GOA-ACAP-ARAP_08.05.2020_00h00	4.40465e-06	4.40465e-06	4.40465e-06	4.40465e-06	[6, 7, 8]	Group0	5	3	[ADCY10, NOS3, PDE4A]	KEGG:05143	African trypanosomiasis
GO:0000303	response to superoxide	GO_BiologicalProcess-EBI-UniProt-GOA-ACAP-ARAP_08.05.2020_00h00	2.04087e-05	0.000755122	2.25677e-05	2.25677e-05	[5, 6]	Group00	10	3	[MPO, TNF, UCP3]	GO:0038179	neurotrophin signaling pathway	GO_BiologicalProcess-EBI-UniProt-GOA-ACAP-ARAP_08.05.2020_00h00	0.000112975	0.00327627	2.87091e-08	5.74181e-08	[4, 5, 6]	Group01	6.66667	3	[CASP3, NTRK1, SRC]	GO:0050661	NADP binding	GO_MolecularFunction-EBI-UniProt-GOA-ACAP-ARAP_08.05.2020_00h00	1.54821e-07	1.23857e-06	1.54821e-07	6.19283e-07	[4, 5]	Group1	6.06061	4	[CAT, G6PD, NOS1, NOS2]	GO:0050886	endocrine process	GO_BiologicalProcess-EBI-UniProt-GOA-ACAP-ARAP_08.05.2020_00h00	1.51994e-07	4.55982e-07	2.35498e-08	4.70997e-08	[3]	Group1	4.30108	4	[AGTR1, EDN1, NOS3, REN]	KEGG:05144	Malaria
GO:0022617	extracellular matrix disassembly	GO_BiologicalProcess-EBI-UniProt-GOA-ACAP-ARAP_08.05.2020_00h00	4.45483e-07	4.14299e-05	6.03769e-11	4.83015e-10	[5, 6]	Group01	5.74713	5	[IL6, MMP1, MMP12, MMP3, MMP9]	GO:0048011	neurotrophin TRK receptor signaling pathway	GO_BiologicalProcess-EBI-UniProt-GOA-ACAP-ARAP_08.05.2020_00h00	6.78492e-05	0.00244257	2.87091e-08	5.74181e-08	[5, 6, 7, 8]	Group01	7.89474	3	[CASP3, NTRK1, SRC]	GO:0097755	positive regulation of blood vessel diameter	GO_BiologicalProcess-EBI-UniProt-GOA-ACAP-ARAP_08.05.2020_00h00	1.6057e-05	4.8171e-05	1.6057e-05	1.6057e-05	[6, 7]	Group2	4.54545	3	[HMOX1, NOS1, SOD1]	GO:0140353	lipid export from cell	GO_BiologicalProcess-EBI-UniProt-GOA-ACAP-ARAP_08.05.2020_00h00	2.23446e-06	4.46892e-06	2.35498e-08	4.70997e-08	[3, 5, 6]	Group1	6.25	3	[AGTR1, EDN1, REN]	KEGG:05323	Rheumatoid arthritis
GO:1904645	response to amyloid-beta	GO_BiologicalProcess-EBI-UniProt-GOA-ACAP-ARAP_08.05.2020_00h00	3.0757e-10	4.05992e-08	6.03769e-11	4.83015e-10	[5, 6]	Group01	12	6	[APP, ICAM1, MMP12, MMP3, MMP9, VCAM1]	GO:0051057	positive regulation of small GTPase mediated signal transduction	GO_BiologicalProcess-EBI-UniProt-GOA-ACAP-ARAP_08.05.2020_00h00	2.9364e-05	0.00161502	2.87091e-08	5.74181e-08	[5, 6, 7, 8]	Group01	4.70588	4	[COL3A1, KRAS, NTRK1, SRC]	GO:1903409	reactive oxygen species biosynthetic process	GO_BiologicalProcess-EBI-UniProt-GOA-ACAP-ARAP_08.05.2020_00h00	2.96455e-10	3.85391e-09	2.96455e-10	1.48227e-09	[3, 4]	Group3	4.7619	6	[ALOX5, CYP1A1, NOS1, NOS2, PTGS2, SOD1]	GO:0003073	regulation of systemic arterial blood pressure	GO_BiologicalProcess-EBI-UniProt-GOA-ACAP-ARAP_08.05.2020_00h00	2.26983e-09	1.13491e-08	2.35498e-08	4.70997e-08	[4, 6]	Group1	4.54545	5	[ADRB2, AGTR1, EDN1, NOS3, REN]	KEGG:05418	Fluid shear stress and atherosclerosis
GO:1904646	cellular response to amyloid-beta	GO_BiologicalProcess-EBI-UniProt-GOA-ACAP-ARAP_08.05.2020_00h00	4.54371e-05	0.00113593	6.03769e-11	4.83015e-10	[6, 7]	Group01	7.69231	3	[APP, ICAM1, VCAM1]	GO:0051385	response to mineralocorticoid	GO_BiologicalProcess-EBI-UniProt-GOA-ACAP-ARAP_08.05.2020_00h00	6.41838e-07	8.02298e-05	2.87091e-08	5.74181e-08	[6, 7]	Group01	12.1212	4	[CCND1, KRAS, PARP1, SRC]	GO:0010039	response to iron ion	GO_BiologicalProcess-EBI-UniProt-GOA-ACAP-ARAP_08.05.2020_00h00	2.54013e-06	1.77809e-05	2.54013e-06	7.62039e-06	[5]	Group4	8.33333	3	[CYP1A1, G6PD, HMOX1]	GO:0001990	regulation of systemic arterial blood pressure by hormone	GO_BiologicalProcess-EBI-UniProt-GOA-ACAP-ARAP_08.05.2020_00h00	8.60996e-09	3.44399e-08	2.35498e-08	4.70997e-08	[4, 6, 8]	Group1	8.69565	4	[AGTR1, EDN1, NOS3, REN]	KEGG:04933	TNF signaling pathway
GO:0072562	blood microparticle	GO_CellularComponent-EBI-UniProt-GOA-ACAP-ARAP_08.05.2020_00h00	1.06727e-08	1.35543e-06	2.22509e-12	3.33764e-11	[2, 3, 4]	Group02	4.43038	7	[ALB, APOA1, APOE, BCHE, F2, F3, TF]	GO:0033555	multicellular organismal response to stress	GO_BiologicalProcess-EBI-UniProt-GOA-ACAP-ARAP_08.05.2020_00h00	2.67302e-05	0.00155035	5.38404e-09	2.15361e-08	[2, 3]	Group02	4.81928	4	[BCL2, GJA1, NTRK1, TRPV1]	GO:0046906	tetrapyrrole binding	GO_MolecularFunction-EBI-UniProt-GOA-ACAP-ARAP_08.05.2020_00h00	2.04475e-11	2.86265e-10	2.04475e-11	1.22685e-10	[3]	Group5	4.09357	7	[CAT, CYP1A1, CYP2E1, HMOX1, NOS1, NOS2, PTGS2]	GO:0003044	regulation of systemic arterial blood pressure mediated by a chemical signal	GO_BiologicalProcess-EBI-UniProt-GOA-ACAP-ARAP_08.05.2020_00h00	7.87116e-11	4.72269e-10	2.35498e-08	4.70997e-08	[5, 7]	Group1	8.77193	5	[ADRB2, AGTR1, EDN1, NOS3, REN]	KEGG:04668	AGE-RAGE signaling pathway in diabetic complications
GO:0034369	plasma lipoprotein particle remodeling	GO_BiologicalProcess-EBI-UniProt-GOA-ACAP-ARAP_08.05.2020_00h00	2.94076e-07	2.88194e-05	2.22509e-12	3.33764e-11	[3, 4, 7]	Group02	12.5	4	[ALB, APOA1, APOE, MPO]	GO:0002931	response to ischemia	GO_BiologicalProcess-EBI-UniProt-GOA-ACAP-ARAP_08.05.2020_00h00	0.000241077	0.00385723	5.38404e-09	2.15361e-08	[3]	Group02	5.17241	3	[BCL2, GJA1, TP53]	GO:0020037	heme binding	GO_MolecularFunction-EBI-UniProt-GOA-ACAP-ARAP_08.05.2020_00h00	1.33539e-11	2.00308e-10	2.04475e-11	1.22685e-10	[3, 4]	Group5	4.34783	7	[CAT, CYP1A1, CYP2E1, HMOX1, NOS1, NOS2, PTGS2]													KEGG:04657	IL-17 signaling pathway
GO:0034367	protein-containing complex remodeling	GO_BiologicalProcess-EBI-UniProt-GOA-ACAP-ARAP_08.05.2020_00h00	3.34215e-07	3.24189e-05	2.22509e-12	3.33764e-11	[5]	Group02	12.1212	4	[ALB, APOA1, APOE, MPO]	GO:0009268	response to pH	GO_BiologicalProcess-EBI-UniProt-GOA-ACAP-ARAP_08.05.2020_00h00	0.000164364	0.00378037	5.38404e-09	2.15361e-08	[3]	Group02	5.88235	3	[GJA1, SRC, TRPV1]	GO:0016684	oxidoreductase activity, acting on peroxide as acceptor	GO_BiologicalProcess-EBI-UniProt-GOA-ACAP-ARAP_08.05.2020_00h00	1.75694e-05	3.51387e-05	7.91882e-17	5.54318e-16	[4]	Group6	4.41176	3	[CAT, GSTP1, PTGS2]													KEGG:05330	Allograft rejection
GO:0034375	high-density lipoprotein particle remodeling	GO_BiologicalProcess-EBI-UniProt-GOA-ACAP-ARAP_08.05.2020_00h00	4.16248e-06	0.000266399	2.22509e-12	3.33764e-11	[4, 5, 8]	Group02	16.6667	3	[ALB, APOA1, APOE]	GO:0035094	response to nicotine	GO_BiologicalProcess-EBI-UniProt-GOA-ACAP-ARAP_08.05.2020_00h00	6.40849e-06	0.000570355	5.38404e-09	2.15361e-08	[4]	Group02	6.89655	4	[BCL2, CASP3, MAPK1, NTRK1]	GO:0006690	icosanoid metabolic process	GO_BiologicalProcess-EBI-UniProt-GOA-ACAP-ARAP_08.05.2020_00h00	3.44237e-12	5.5078e-11	7.91882e-17	5.54318e-16	[4, 6]	Group6	5.26316	7	[ALOX5, CYP1A1, CYP2E1, EPHX1, GSTM1, GSTP1, PTGS2]													KEGG:05332	Graft-versus-host disease
GO:0002576	platelet degranulation	GO_BiologicalProcess-EBI-UniProt-GOA-ACAP-ARAP_08.05.2020_00h00	4.59967e-09	5.93357e-07	2.22509e-12	3.33764e-11	[4, 5, 6, 7, 8]	Group02	5	7	[ALB, APOA1, APP, F3, IL6, SERPINA1, TF]	GO:1990089	response to nerve growth factor	GO_BiologicalProcess-EBI-UniProt-GOA-ACAP-ARAP_08.05.2020_00h00	0.000241077	0.00385723	5.38404e-09	2.15361e-08	[3, 5]	Group02	5.17241	3	[AKT1, NTRK1, TRPV1]	GO:0006749	glutathione metabolic process	GO_BiologicalProcess-EBI-UniProt-GOA-ACAP-ARAP_08.05.2020_00h00	9.14672e-08	9.14672e-07	7.91882e-17	5.54318e-16	[4, 5, 6]	Group6	6.89655	4	[G6PD, GSTM1, GSTP1, SOD1]													KEGG:05142	Chagas disease (American trypanosomiasis)
GO:0034368	protein-lipid complex remodeling	GO_BiologicalProcess-EBI-UniProt-GOA-ACAP-ARAP_08.05.2020_00h00	2.94076e-07	2.88194e-05	2.22509e-12	3.33764e-11	[6]	Group02	12.5	4	[ALB, APOA1, APOE, MPO]	GO:1990090	cellular response to nerve growth factor stimulus	GO_BiologicalProcess-EBI-UniProt-GOA-ACAP-ARAP_08.05.2020_00h00	0.000205866	0.00391146	5.38404e-09	2.15361e-08	[4, 6]	Group02	5.45455	3	[AKT1, NTRK1, TRPV1]	GO:0001676	long-chain fatty acid metabolic process	GO_BiologicalProcess-EBI-UniProt-GOA-ACAP-ARAP_08.05.2020_00h00	1.75477e-12	3.15859e-11	7.91882e-17	5.54318e-16	[5, 6, 8]	Group6	5.78512	7	[ALOX5, CYP1A1, CYP2E1, EPHX1, GSTM1, GSTP1, PTGS2]													KEGG:05321	Inflammatory bowel disease (IBD)
GO:0045123	cellular extravasation	GO_BiologicalProcess-EBI-UniProt-GOA-ACAP-ARAP_08.05.2020_00h00	1.97461e-07	2.03385e-05	3.0556e-12	4.27784e-11	[3, 5, 6]	Group03	6.75676	5	[CCL2, ICAM1, SELE, TNF, VCAM1]	GO:0051899	membrane depolarization	GO_BiologicalProcess-EBI-UniProt-GOA-ACAP-ARAP_08.05.2020_00h00	4.00965e-05	0.00196473	1.73902e-10	1.39122e-09	[4]	Group03	4.34783	4	[BCL2, JUN, PARP1, SRC]	GO:0033559	unsaturated fatty acid metabolic process	GO_BiologicalProcess-EBI-UniProt-GOA-ACAP-ARAP_08.05.2020_00h00	2.7698e-12	4.70866e-11	7.91882e-17	5.54318e-16	[5, 6, 8]	Group6	5.42636	7	[ALOX5, CYP1A1, CYP2E1, EPHX1, GSTM1, GSTP1, PTGS2]													KEGG:05135	Yersinia infection
GO:0007157	heterophilic cell-cell adhesion via plasma membrane cell adhesion molecules	GO_BiologicalProcess-EBI-UniProt-GOA-ACAP-ARAP_08.05.2020_00h00	9.61461e-05	0.00163448	3.0556e-12	4.27784e-11	[5]	Group03	6	3	[ICAM1, SELE, VCAM1]	GO:0042542	response to hydrogen peroxide	GO_BiologicalProcess-EBI-UniProt-GOA-ACAP-ARAP_08.05.2020_00h00	3.27984e-08	5.34614e-06	1.73902e-10	1.39122e-09	[4, 5]	Group03	4.4586	7	[BCL2, CASP3, COL1A1, HGF, JUN, SIRT1, SRC]	GO:0004601	peroxidase activity	GO_BiologicalProcess-EBI-UniProt-GOA-ACAP-ARAP_08.05.2020_00h00	1.46331e-05	7.31657e-05	7.91882e-17	5.54318e-16	[5, 8]	Group6	4.6875	3	[CAT, GSTP1, PTGS2]													KEGG:04610	Complement and coagulation cascades
GO:0061756	leukocyte adhesion to vascular endothelial cell	GO_BiologicalProcess-EBI-UniProt-GOA-ACAP-ARAP_08.05.2020_00h00	1.74136e-08	2.14188e-06	3.0556e-12	4.27784e-11	[5]	Group03	10.8696	5	[ICAM1, IL6, SELE, TNF, VCAM1]	GO:0001836	release of cytochrome c from mitochondria	GO_BiologicalProcess-EBI-UniProt-GOA-ACAP-ARAP_08.05.2020_00h00	2.71411e-07	3.88117e-05	1.73902e-10	1.39122e-09	[4, 5, 6, 7]	Group03	7.46269	5	[AKT1, BCL2, HGF, JUN, TP53]	GO:0006692	prostanoid metabolic process	GO_BiologicalProcess-EBI-UniProt-GOA-ACAP-ARAP_08.05.2020_00h00	8.26928e-06	4.96157e-05	7.91882e-17	5.54318e-16	[5, 6, 7, 9]	Group6	5.66038	3	[GSTM1, GSTP1, PTGS2]													KEGG:04940	Type I diabetes mellitus
GO:1904645	response to amyloid-beta	GO_BiologicalProcess-EBI-UniProt-GOA-ACAP-ARAP_08.05.2020_00h00	3.0757e-10	4.05992e-08	3.0556e-12	4.27784e-11	[5, 6]	Group03	12	6	[APP, ICAM1, MMP12, MMP3, MMP9, VCAM1]	GO:0008637	apoptotic mitochondrial changes	GO_BiologicalProcess-EBI-UniProt-GOA-ACAP-ARAP_08.05.2020_00h00	3.20022e-07	4.51231e-05	1.73902e-10	1.39122e-09	[5, 6]	Group03	4.51128	6	[AKT1, BCL2, HGF, JUN, MAPK8, TP53]	GO:0019369	arachidonic acid metabolic process	GO_BiologicalProcess-EBI-UniProt-GOA-ACAP-ARAP_08.05.2020_00h00	8.49128e-10	1.01895e-08	7.91882e-17	5.54318e-16	[5, 6, 7, 9]	Group6	7.93651	5	[ALOX5, CYP1A1, CYP2E1, EPHX1, PTGS2]													KEGG:05320	Autoimmune thyroid disease
GO:0072678	T cell migration	GO_BiologicalProcess-EBI-UniProt-GOA-ACAP-ARAP_08.05.2020_00h00	0.000262045	0.000786135	3.0556e-12	4.27784e-11	[4, 6, 7]	Group03	4.28571	3	[APP, CCL2, ICAM1]	GO:0010507	negative regulation of autophagy	GO_BiologicalProcess-EBI-UniProt-GOA-ACAP-ARAP_08.05.2020_00h00	1.2598e-06	0.000152436	1.73902e-10	1.39122e-09	[4, 5, 6, 7]	Group03	5.49451	5	[AKT1, BCL2, HGF, MCL1, TP53]	GO:0051121	hepoxilin metabolic process	GO_BiologicalProcess-EBI-UniProt-GOA-ACAP-ARAP_08.05.2020_00h00	3.02564e-08	3.32821e-07	7.91882e-17	5.54318e-16	[6, 7, 9]	Group6	33.3333	3	[ALOX5, GSTM1, GSTP1]													KEGG:04625	C-type lectin receptor signaling pathway
GO:1904646	cellular response to amyloid-beta	GO_BiologicalProcess-EBI-UniProt-GOA-ACAP-ARAP_08.05.2020_00h00	4.54371e-05	0.00113593	3.0556e-12	4.27784e-11	[6, 7]	Group03	7.69231	3	[APP, ICAM1, VCAM1]	GO:0031102	neuron projection regeneration	GO_BiologicalProcess-EBI-UniProt-GOA-ACAP-ARAP_08.05.2020_00h00	0.000353402	0.00282722	1.73902e-10	1.39122e-09	[4, 6, 7, 9, 10, 11]	Group03	4.54545	3	[BCL2, HGF, JUN]	GO:0006636	unsaturated fatty acid biosynthetic process	GO_BiologicalProcess-EBI-UniProt-GOA-ACAP-ARAP_08.05.2020_00h00	1.45503e-07	1.30953e-06	7.91882e-17	5.54318e-16	[6, 7, 8, 9]	Group6	6.15385	4	[ALOX5, GSTM1, GSTP1, PTGS2]													KEGG:04660	T cell receptor signaling pathway
GO:0005518	collagen binding	GO_MolecularFunction-EBI-UniProt-GOA-ACAP-ARAP_08.05.2020_00h00	0.000308807	0.000308807	2.58771e-14	4.91665e-13	[3]	Group04	4.05405	3	[CTSB, MMP12, MMP9]	GO:0033555	multicellular organismal response to stress	GO_BiologicalProcess-EBI-UniProt-GOA-ACAP-ARAP_08.05.2020_00h00	2.67302e-05	0.00155035	4.23538e-12	6.35307e-11	[2, 3]	Group04	4.81928	4	[BCL2, GJA1, NTRK1, TRPV1]	GO:0042759	long-chain fatty acid biosynthetic process	GO_BiologicalProcess-EBI-UniProt-GOA-ACAP-ARAP_08.05.2020_00h00	1.21477e-13	2.30806e-12	7.91882e-17	5.54318e-16	[6, 7, 8, 9]	Group6	16.6667	6	[ALOX5, CYP1A1, CYP2E1, GSTM1, GSTP1, PTGS2]													KEGG:05146	Amoebiasis
GO:0030574	collagen catabolic process	GO_BiologicalProcess-EBI-UniProt-GOA-ACAP-ARAP_08.05.2020_00h00	3.0757e-10	4.05992e-08	2.58771e-14	4.91665e-13	[3]	Group04	12	6	[CTSB, CTSD, MMP1, MMP12, MMP3, MMP9]	GO:0009268	response to pH	GO_BiologicalProcess-EBI-UniProt-GOA-ACAP-ARAP_08.05.2020_00h00	0.000164364	0.00378037	4.23538e-12	6.35307e-11	[3]	Group04	5.88235	3	[GJA1, SRC, TRPV1]	GO:0006693	prostaglandin metabolic process	GO_BiologicalProcess-EBI-UniProt-GOA-ACAP-ARAP_08.05.2020_00h00	8.26928e-06	4.96157e-05	7.91882e-17	5.54318e-16	[6, 7, 8, 10]	Group6	5.66038	3	[GSTM1, GSTP1, PTGS2]													KEGG:04061	Viral protein interaction with cytokine and cytokine receptor
GO:0150076	neuroinflammatory response	GO_BiologicalProcess-EBI-UniProt-GOA-ACAP-ARAP_08.05.2020_00h00	3.20009e-09	4.16012e-07	2.58771e-14	4.91665e-13	[5]	Group04	8.21918	6	[APP, IFNG, IL6, MMP3, MMP9, TNF]	GO:0034405	response to fluid shear stress	GO_BiologicalProcess-EBI-UniProt-GOA-ACAP-ARAP_08.05.2020_00h00	5.75926e-05	0.00218852	4.23538e-12	6.35307e-11	[3]	Group04	8.33333	3	[AKT1, GJA1, SRC]	GO:0051122	hepoxilin biosynthetic process	GO_BiologicalProcess-EBI-UniProt-GOA-ACAP-ARAP_08.05.2020_00h00	3.02564e-08	3.32821e-07	7.91882e-17	5.54318e-16	[7, 8, 9, 10]	Group6	33.3333	3	[ALOX5, GSTM1, GSTP1]													KEGG:04672	Intestinal immune network for IgA production
GO:0022617	extracellular matrix disassembly	GO_BiologicalProcess-EBI-UniProt-GOA-ACAP-ARAP_08.05.2020_00h00	4.45483e-07	4.14299e-05	2.58771e-14	4.91665e-13	[5, 6]	Group04	5.74713	5	[IL6, MMP1, MMP12, MMP3, MMP9]	GO:0046849	bone remodeling	GO_BiologicalProcess-EBI-UniProt-GOA-ACAP-ARAP_08.05.2020_00h00	2.56039e-06	0.000271401	4.23538e-12	6.35307e-11	[3]	Group04	4.7619	5	[CTNNB1, EGFR, GJA1, ITGB3, SRC]	GO:1903670	regulation of sprouting angiogenesis	GO_BiologicalProcess-EBI-UniProt-GOA-ACAP-ARAP_08.05.2020_00h00	2.35965e-05	2.35965e-05	7.91882e-17	5.54318e-16	[5, 6, 7, 8, 9, 10, 11, 12]	Group6	4	3	[ALOX5, HMOX1, PTGS2]													KEGG:05133	Pertussis
GO:1904645	response to amyloid-beta	GO_BiologicalProcess-EBI-UniProt-GOA-ACAP-ARAP_08.05.2020_00h00	3.0757e-10	4.05992e-08	2.58771e-14	4.91665e-13	[5, 6]	Group04	12	6	[APP, ICAM1, MMP12, MMP3, MMP9, VCAM1]	GO:0051219	phosphoprotein binding	GO_MolecularFunction-EBI-UniProt-GOA-ACAP-ARAP_08.05.2020_00h00	4.18355e-05	0.00196627	4.23538e-12	6.35307e-11	[3]	Group04	4.30108	4	[MAPK1, MAPK3, SRC, TRPV1]																									KEGG:05134	Legionellosis
GO:0150077	regulation of neuroinflammatory response	GO_BiologicalProcess-EBI-UniProt-GOA-ACAP-ARAP_08.05.2020_00h00	4.26572e-07	4.05243e-05	2.58771e-14	4.91665e-13	[5, 6, 7]	Group04	11.4286	4	[IL6, MMP3, MMP9, TNF]	GO:0051881	regulation of mitochondrial membrane potential	GO_BiologicalProcess-EBI-UniProt-GOA-ACAP-ARAP_08.05.2020_00h00	5.12101e-07	6.65732e-05	4.23538e-12	6.35307e-11	[4]	Group04	6.57895	5	[AKT1, BCL2, PARP1, SRC, TRPV1]																									KEGG:05215	Prostate cancer
GO:0034113	heterotypic cell-cell adhesion	GO_BiologicalProcess-EBI-UniProt-GOA-ACAP-ARAP_08.05.2020_00h00	5.31053e-06	0.000318632	7.14024e-10	3.57012e-09	[4]	Group05	6.15385	4	[APOA1, IL10, TNF, VCAM1]	GO:2000279	negative regulation of DNA biosynthetic process	GO_BiologicalProcess-EBI-UniProt-GOA-ACAP-ARAP_08.05.2020_00h00	0.000112975	0.00327627	4.23538e-12	6.35307e-11	[5, 6, 7, 8, 9]	Group04	6.66667	3	[GJA1, SRC, TP53]																									KEGG:04979	Cholesterol metabolism
GO:0045123	cellular extravasation	GO_BiologicalProcess-EBI-UniProt-GOA-ACAP-ARAP_08.05.2020_00h00	1.97461e-07	2.03385e-05	7.14024e-10	3.57012e-09	[3, 5, 6]	Group05	6.75676	5	[CCL2, ICAM1, SELE, TNF, VCAM1]	GO:0036075	replacement ossification	GO_BiologicalProcess-EBI-UniProt-GOA-ACAP-ARAP_08.05.2020_00h00	2.97747e-05	0.00160784	5.54143e-09	1.66243e-08	[3]	Group05	10.3448	3	[COL1A1, COL2A1, FGFR3]
GO:0007157	heterophilic cell-cell adhesion via plasma membrane cell adhesion molecules	GO_BiologicalProcess-EBI-UniProt-GOA-ACAP-ARAP_08.05.2020_00h00	9.61461e-05	0.00163448	7.14024e-10	3.57012e-09	[5]	Group05	6	3	[ICAM1, SELE, VCAM1]	GO:0044344	cellular response to fibroblast growth factor stimulus	GO_BiologicalProcess-EBI-UniProt-GOA-ACAP-ARAP_08.05.2020_00h00	4.70977e-07	6.1698e-05	5.54143e-09	1.66243e-08	[4, 6]	Group05	4.22535	6	[COL1A1, CTNNB1, FGF2, FGFR3, MAPK1, MAPK3]
GO:0061756	leukocyte adhesion to vascular endothelial cell	GO_BiologicalProcess-EBI-UniProt-GOA-ACAP-ARAP_08.05.2020_00h00	1.74136e-08	2.14188e-06	7.14024e-10	3.57012e-09	[5]	Group05	10.8696	5	[ICAM1, IL6, SELE, TNF, VCAM1]	GO:0051216	cartilage development	GO_BiologicalProcess-EBI-UniProt-GOA-ACAP-ARAP_08.05.2020_00h00	7.42648e-10	1.44074e-07	5.54143e-09	1.66243e-08	[4, 5, 6]	Group05	4	9	[COL1A1, COL2A1, CTNNB1, FGF2, FGFR3, HIF1A, MAPK14, MAPK3, SMAD3]
GO:0050901	leukocyte tethering or rolling	GO_BiologicalProcess-EBI-UniProt-GOA-ACAP-ARAP_08.05.2020_00h00	2.48719e-05	0.000845645	7.14024e-10	3.57012e-09	[4, 6, 7]	Group05	9.375	3	[SELE, TNF, VCAM1]	GO:0008543	fibroblast growth factor receptor signaling pathway	GO_BiologicalProcess-EBI-UniProt-GOA-ACAP-ARAP_08.05.2020_00h00	3.36734e-06	0.000336734	5.54143e-09	1.66243e-08	[5, 6, 7, 8]	Group05	4.5045	5	[CTNNB1, FGF2, FGFR3, MAPK1, MAPK3]
GO:1904994	regulation of leukocyte adhesion to vascular endothelial cell	GO_BiologicalProcess-EBI-UniProt-GOA-ACAP-ARAP_08.05.2020_00h00	1.94971e-07	2.02769e-05	7.14024e-10	3.57012e-09	[6, 7]	Group05	13.7931	4	[ICAM1, IL6, SELE, TNF]	GO:0010718	positive regulation of epithelial to mesenchymal transition	GO_BiologicalProcess-EBI-UniProt-GOA-ACAP-ARAP_08.05.2020_00h00	0.000137106	0.00356475	5.54143e-09	1.66243e-08	[3, 4, 5, 6, 7, 8, 9, 10]	Group05	6.25	3	[COL1A1, CTNNB1, SMAD3]
GO:1904996	positive regulation of leukocyte adhesion to vascular endothelial cell	GO_BiologicalProcess-EBI-UniProt-GOA-ACAP-ARAP_08.05.2020_00h00	6.05822e-08	6.90637e-06	7.14024e-10	3.57012e-09	[6, 7, 8]	Group05	18.1818	4	[ICAM1, IL6, SELE, TNF]	GO:0060350	endochondral bone morphogenesis	GO_BiologicalProcess-EBI-UniProt-GOA-ACAP-ARAP_08.05.2020_00h00	0.000494867	0.000494867	5.54143e-09	1.66243e-08	[5, 6, 7, 8, 9]	Group05	4.05405	3	[COL1A1, COL2A1, FGFR3]
GO:0072562	blood microparticle	GO_CellularComponent-EBI-UniProt-GOA-ACAP-ARAP_08.05.2020_00h00	1.06727e-08	1.35543e-06	9.94851e-12	1.09434e-10	[2, 3, 4]	Group06	4.43038	7	[ALB, APOA1, APOE, BCHE, F2, F3, TF]	GO:0001958	endochondral ossification	GO_BiologicalProcess-EBI-UniProt-GOA-ACAP-ARAP_08.05.2020_00h00	2.97747e-05	0.00160784	5.54143e-09	1.66243e-08	[4, 6, 7, 8, 9, 10]	Group05	10.3448	3	[COL1A1, COL2A1, FGFR3]
GO:0034103	regulation of tissue remodeling	GO_BiologicalProcess-EBI-UniProt-GOA-ACAP-ARAP_08.05.2020_00h00	1.77668e-05	0.000710671	9.94851e-12	1.09434e-10	[3, 4]	Group06	4.54545	4	[F3, IL2, IL6, TF]	GO:1902895	positive regulation of pri-miRNA transcription by RNA polymerase II	GO_BiologicalProcess-EBI-UniProt-GOA-ACAP-ARAP_08.05.2020_00h00	2.48387e-08	4.12322e-06	1.70985e-09	8.54927e-09	[7, 8, 9, 10, 11, 12, 13]	Group06	11.9048	5	[FGF2, HIF1A, JUN, SMAD3, TP53]
GO:0005905	clathrin-coated pit	GO_CellularComponent-EBI-UniProt-GOA-ACAP-ARAP_08.05.2020_00h00	9.9244e-06	0.000486295	9.94851e-12	1.09434e-10	[3, 4, 5]	Group06	5.26316	4	[APP, F3, SELE, TF]	GO:0046332	SMAD binding	GO_MolecularFunction-EBI-UniProt-GOA-ACAP-ARAP_08.05.2020_00h00	5.83387e-07	7.35068e-05	1.70985e-09	8.54927e-09	[3]	Group06	6.41026	5	[COL3A1, CTNNB1, JUN, PARP1, SMAD3]
GO:0046850	regulation of bone remodeling	GO_BiologicalProcess-EBI-UniProt-GOA-ACAP-ARAP_08.05.2020_00h00	0.00014989	0.00179868	9.94851e-12	1.09434e-10	[4, 5]	Group06	5.17241	3	[F3, IL6, TF]	GO:0051899	membrane depolarization	GO_BiologicalProcess-EBI-UniProt-GOA-ACAP-ARAP_08.05.2020_00h00	4.00965e-05	0.00196473	1.70985e-09	8.54927e-09	[4]	Group06	4.34783	4	[BCL2, JUN, PARP1, SRC]
GO:0045453	bone resorption	GO_BiologicalProcess-EBI-UniProt-GOA-ACAP-ARAP_08.05.2020_00h00	0.000308807	0.000308807	9.94851e-12	1.09434e-10	[4, 6]	Group06	4.05405	3	[F3, IL6, TF]	GO:0070412	R-SMAD binding	GO_MolecularFunction-EBI-UniProt-GOA-ACAP-ARAP_08.05.2020_00h00	1.45573e-05	0.00106268	1.70985e-09	8.54927e-09	[4]	Group06	13.0435	3	[JUN, PARP1, SMAD3]
GO:0045124	regulation of bone resorption	GO_BiologicalProcess-EBI-UniProt-GOA-ACAP-ARAP_08.05.2020_00h00	9.04878e-05	0.00162878	9.94851e-12	1.09434e-10	[3, 5, 6, 7]	Group06	6.12245	3	[F3, IL6, TF]	GO:0001102	RNA polymerase II activating transcription factor binding	GO_MolecularFunction-EBI-UniProt-GOA-ACAP-ARAP_08.05.2020_00h00	0.000253624	0.00380436	1.70985e-09	8.54927e-09	[6]	Group06	5.08475	3	[CTNNB1, JUN, SMAD3]
GO:0002576	platelet degranulation	GO_BiologicalProcess-EBI-UniProt-GOA-ACAP-ARAP_08.05.2020_00h00	4.59967e-09	5.93357e-07	9.94851e-12	1.09434e-10	[4, 5, 6, 7, 8]	Group06	5	7	[ALB, APOA1, APP, F3, IL6, SERPINA1, TF]	GO:0035258	steroid hormone receptor binding	GO_MolecularFunction-EBI-UniProt-GOA-ACAP-ARAP_08.05.2020_00h00	4.73841e-05	0.00203752	1.70985e-09	8.54927e-09	[6, 7]	Group06	4.16667	4	[CTNNB1, PARP1, SMAD3, SRC]
GO:0031091	platelet alpha granule	GO_CellularComponent-EBI-UniProt-GOA-ACAP-ARAP_08.05.2020_00h00	2.61003e-05	0.00083521	9.94851e-12	1.09434e-10	[4, 6, 7, 8, 9]	Group06	4.12371	4	[ALB, APP, IL6, SERPINA1]	GO:0061614	pri-miRNA transcription by RNA polymerase II	GO_BiologicalProcess-EBI-UniProt-GOA-ACAP-ARAP_08.05.2020_00h00	1.19485e-07	1.79228e-05	1.70985e-09	8.54927e-09	[7, 8, 9, 10, 11]	Group06	8.77193	5	[FGF2, HIF1A, JUN, SMAD3, TP53]
GO:0031093	platelet alpha granule lumen	GO_CellularComponent-EBI-UniProt-GOA-ACAP-ARAP_08.05.2020_00h00	7.99849e-06	0.000415921	9.94851e-12	1.09434e-10	[5, 6, 7, 8, 9, 10]	Group06	5.55556	4	[ALB, APP, IL6, SERPINA1]	GO:1902893	regulation of pri-miRNA transcription by RNA polymerase II	GO_BiologicalProcess-EBI-UniProt-GOA-ACAP-ARAP_08.05.2020_00h00	9.95759e-08	1.51355e-05	1.70985e-09	8.54927e-09	[7, 8, 9, 10, 11, 12]	Group06	9.09091	5	[FGF2, HIF1A, JUN, SMAD3, TP53]
GO:2000310	regulation of NMDA receptor activity	GO_BiologicalProcess-EBI-UniProt-GOA-ACAP-ARAP_08.05.2020_00h00	6.10576e-05	0.00140432	3.94662e-09	1.57865e-08	[5, 6, 7, 8, 9, 10, 11, 12, 13, 14, 15]	Group07	6.97674	3	[APP, CCL2, IFNG]	GO:0042698	ovulation cycle	GO_BiologicalProcess-EBI-UniProt-GOA-ACAP-ARAP_08.05.2020_00h00	2.09058e-05	0.00135888	3.4666e-13	7.27986e-12	[2, 3, 4]	Group07	5.12821	4	[CASP3, EGFR, SIRT1, SRC]
GO:0004972	NMDA glutamate receptor activity	GO_BiologicalProcess-EBI-UniProt-GOA-ACAP-ARAP_08.05.2020_00h00	7.98333e-05	0.00159667	3.94662e-09	1.57865e-08	[7, 8, 9, 10, 11, 12, 13, 14]	Group07	6.38298	3	[APP, CCL2, IFNG]	GO:0051287	NAD binding	GO_MolecularFunction-EBI-UniProt-GOA-ACAP-ARAP_08.05.2020_00h00	0.000308022	0.00338824	3.4666e-13	7.27986e-12	[4, 5]	Group07	4.7619	3	[GAPDH, PARP1, SIRT1]
GO:0045123	cellular extravasation	GO_BiologicalProcess-EBI-UniProt-GOA-ACAP-ARAP_08.05.2020_00h00	1.97461e-07	2.03385e-05	3.94662e-09	1.57865e-08	[3, 5, 6]	Group07	6.75676	5	[CCL2, ICAM1, SELE, TNF, VCAM1]	GO:0009411	response to UV	GO_BiologicalProcess-EBI-UniProt-GOA-ACAP-ARAP_08.05.2020_00h00	2.67089e-11	5.60888e-09	3.4666e-13	7.27986e-12	[5]	Group07	5.80645	9	[AKT1, BCL2, CASP3, CCND1, EGFR, MAPK8, PARP1, SIRT1, TP53]
GO:1904019	epithelial cell apoptotic process	GO_BiologicalProcess-EBI-UniProt-GOA-ACAP-ARAP_08.05.2020_00h00	1.49861e-06	0.000116892	3.94662e-09	1.57865e-08	[5]	Group07	4.5045	5	[CCL2, ICAM1, IL10, IL6, TNF]	GO:1901655	cellular response to ketone	GO_BiologicalProcess-EBI-UniProt-GOA-ACAP-ARAP_08.05.2020_00h00	2.68303e-06	0.000281718	3.4666e-13	7.27986e-12	[5]	Group07	4.71698	5	[AKT1, AR, EGFR, SIRT1, SRC]
GO:1900449	regulation of glutamate receptor signaling pathway	GO_BiologicalProcess-EBI-UniProt-GOA-ACAP-ARAP_08.05.2020_00h00	0.000284806	0.000569611	3.94662e-09	1.57865e-08	[4, 5, 6, 7]	Group07	4.16667	3	[APP, CCL2, IFNG]	GO:0033143	regulation of intracellular steroid hormone receptor signaling pathway	GO_BiologicalProcess-EBI-UniProt-GOA-ACAP-ARAP_08.05.2020_00h00	2.42739e-05	0.00145644	3.4666e-13	7.27986e-12	[4, 5, 6, 7, 8, 9]	Group07	4.93827	4	[AR, PARP1, SIRT1, SRC]
GO:0072678	T cell migration	GO_BiologicalProcess-EBI-UniProt-GOA-ACAP-ARAP_08.05.2020_00h00	0.000262045	0.000786135	3.94662e-09	1.57865e-08	[4, 6, 7]	Group07	4.28571	3	[APP, CCL2, ICAM1]	GO:0045739	positive regulation of DNA repair	GO_BiologicalProcess-EBI-UniProt-GOA-ACAP-ARAP_08.05.2020_00h00	0.000475493	0.000950986	3.4666e-13	7.27986e-12	[4, 5, 6, 7, 8, 9]	Group07	4.10959	3	[EGFR, PARP1, SIRT1]
GO:0072577	endothelial cell apoptotic process	GO_BiologicalProcess-EBI-UniProt-GOA-ACAP-ARAP_08.05.2020_00h00	3.12984e-06	0.000212829	3.94662e-09	1.57865e-08	[6]	Group07	7.01754	4	[CCL2, ICAM1, IL10, TNF]	GO:1902175	regulation of oxidative stress-induced intrinsic apoptotic signaling pathway	GO_BiologicalProcess-EBI-UniProt-GOA-ACAP-ARAP_08.05.2020_00h00	5.04545e-09	9.08181e-07	3.4666e-13	7.27986e-12	[5, 6, 7, 8, 9]	Group07	16.129	5	[AKT1, HIF1A, MCL1, PARP1, SIRT1]
GO:1904035	regulation of epithelial cell apoptotic process	GO_BiologicalProcess-EBI-UniProt-GOA-ACAP-ARAP_08.05.2020_00h00	1.77668e-05	0.000710671	3.94662e-09	1.57865e-08	[6, 7]	Group07	4.54545	4	[CCL2, ICAM1, IL6, TNF]	GO:0030225	macrophage differentiation	GO_BiologicalProcess-EBI-UniProt-GOA-ACAP-ARAP_08.05.2020_00h00	0.000137106	0.00356475	3.4666e-13	7.27986e-12	[6, 7, 8, 9, 10]	Group07	6.25	3	[PARP1, SIRT1, VEGFA]
GO:1904646	cellular response to amyloid-beta	GO_BiologicalProcess-EBI-UniProt-GOA-ACAP-ARAP_08.05.2020_00h00	4.54371e-05	0.00113593	3.94662e-09	1.57865e-08	[6, 7]	Group07	7.69231	3	[APP, ICAM1, VCAM1]	GO:0033555	multicellular organismal response to stress	GO_BiologicalProcess-EBI-UniProt-GOA-ACAP-ARAP_08.05.2020_00h00	2.67302e-05	0.00155035	3.0431e-11	3.0431e-10	[2, 3]	Group08	4.81928	4	[BCL2, GJA1, NTRK1, TRPV1]
GO:2000351	regulation of endothelial cell apoptotic process	GO_BiologicalProcess-EBI-UniProt-GOA-ACAP-ARAP_08.05.2020_00h00	0.000102031	0.00163249	3.94662e-09	1.57865e-08	[7, 8]	Group07	5.88235	3	[CCL2, ICAM1, TNF]	GO:0051881	regulation of mitochondrial membrane potential	GO_BiologicalProcess-EBI-UniProt-GOA-ACAP-ARAP_08.05.2020_00h00	5.12101e-07	6.65732e-05	3.0431e-11	3.0431e-10	[4]	Group08	6.57895	5	[AKT1, BCL2, PARP1, SRC, TRPV1]
GO:0002532	production of molecular mediator involved in inflammatory response	GO_BiologicalProcess-EBI-UniProt-GOA-ACAP-ARAP_08.05.2020_00h00	1.10062e-05	0.000517291	1.16311e-13	1.86098e-12	[2, 5]	Group08	5.12821	4	[F2, IL1R2, IL6, TNF]	GO:1990089	response to nerve growth factor	GO_BiologicalProcess-EBI-UniProt-GOA-ACAP-ARAP_08.05.2020_00h00	0.000241077	0.00385723	3.0431e-11	3.0431e-10	[3, 5]	Group08	5.17241	3	[AKT1, NTRK1, TRPV1]
GO:0002534	cytokine production involved in inflammatory response	GO_BiologicalProcess-EBI-UniProt-GOA-ACAP-ARAP_08.05.2020_00h00	2.33195e-06	0.000170232	1.16311e-13	1.86098e-12	[3, 6]	Group08	7.54717	4	[F2, IL1R2, IL6, TNF]	GO:1990090	cellular response to nerve growth factor stimulus	GO_BiologicalProcess-EBI-UniProt-GOA-ACAP-ARAP_08.05.2020_00h00	0.000205866	0.00391146	3.0431e-11	3.0431e-10	[4, 6]	Group08	5.45455	3	[AKT1, NTRK1, TRPV1]
GO:0002526	acute inflammatory response	GO_BiologicalProcess-EBI-UniProt-GOA-ACAP-ARAP_08.05.2020_00h00	9.95897e-08	1.07557e-05	1.16311e-13	1.86098e-12	[5]	Group08	4.65116	6	[F2, F3, ICAM1, IL6, SERPINA1, TNF]	GO:2000379	positive regulation of reactive oxygen species metabolic process	GO_BiologicalProcess-EBI-UniProt-GOA-ACAP-ARAP_08.05.2020_00h00	8.29842e-08	1.27796e-05	3.0431e-11	3.0431e-10	[4, 5, 6]	Group08	5.66038	6	[AKT1, EGFR, MAPK14, SMAD3, TP53, TRPV1]
GO:0061756	leukocyte adhesion to vascular endothelial cell	GO_BiologicalProcess-EBI-UniProt-GOA-ACAP-ARAP_08.05.2020_00h00	1.74136e-08	2.14188e-06	1.16311e-13	1.86098e-12	[5]	Group08	10.8696	5	[ICAM1, IL6, SELE, TNF, VCAM1]	GO:0045428	regulation of nitric oxide biosynthetic process	GO_BiologicalProcess-EBI-UniProt-GOA-ACAP-ARAP_08.05.2020_00h00	0.000308022	0.00338824	3.0431e-11	3.0431e-10	[4, 5, 6, 7]	Group08	4.7619	3	[AKT1, SMAD3, TRPV1]
GO:1904019	epithelial cell apoptotic process	GO_BiologicalProcess-EBI-UniProt-GOA-ACAP-ARAP_08.05.2020_00h00	1.49861e-06	0.000116892	1.16311e-13	1.86098e-12	[5]	Group08	4.5045	5	[CCL2, ICAM1, IL10, IL6, TNF]	GO:1903428	positive regulation of reactive oxygen species biosynthetic process	GO_BiologicalProcess-EBI-UniProt-GOA-ACAP-ARAP_08.05.2020_00h00	0.000228939	0.00389196	3.0431e-11	3.0431e-10	[4, 5, 6, 7]	Group08	5.26316	3	[AKT1, SMAD3, TRPV1]
GO:1900015	regulation of cytokine production involved in inflammatory response	GO_BiologicalProcess-EBI-UniProt-GOA-ACAP-ARAP_08.05.2020_00h00	1.84099e-06	0.000138074	1.16311e-13	1.86098e-12	[4, 5, 6, 7]	Group08	8	4	[F2, IL1R2, IL6, TNF]	GO:1904407	positive regulation of nitric oxide metabolic process	GO_BiologicalProcess-EBI-UniProt-GOA-ACAP-ARAP_08.05.2020_00h00	0.000112975	0.00327627	3.0431e-11	3.0431e-10	[4, 5, 6, 7]	Group08	6.66667	3	[AKT1, SMAD3, TRPV1]
GO:0006953	acute-phase response	GO_BiologicalProcess-EBI-UniProt-GOA-ACAP-ARAP_08.05.2020_00h00	4.39221e-06	0.000276709	1.16311e-13	1.86098e-12	[6]	Group08	6.45161	4	[F2, IL6, SERPINA1, TNF]	GO:0045429	positive regulation of nitric oxide biosynthetic process	GO_BiologicalProcess-EBI-UniProt-GOA-ACAP-ARAP_08.05.2020_00h00	0.000105596	0.00316788	3.0431e-11	3.0431e-10	[5, 6, 7, 8]	Group08	6.81818	3	[AKT1, SMAD3, TRPV1]
GO:1904035	regulation of epithelial cell apoptotic process	GO_BiologicalProcess-EBI-UniProt-GOA-ACAP-ARAP_08.05.2020_00h00	1.77668e-05	0.000710671	1.16311e-13	1.86098e-12	[6, 7]	Group08	4.54545	4	[CCL2, ICAM1, IL6, TNF]	GO:0006970	response to osmotic stress	GO_BiologicalProcess-EBI-UniProt-GOA-ACAP-ARAP_08.05.2020_00h00	5.13702e-05	0.00210618	3.44539e-13	7.57985e-12	[3]	Group09	4.08163	4	[ABCB1, CASP3, EGFR, TP53]
GO:1904994	regulation of leukocyte adhesion to vascular endothelial cell	GO_BiologicalProcess-EBI-UniProt-GOA-ACAP-ARAP_08.05.2020_00h00	1.94971e-07	2.02769e-05	1.16311e-13	1.86098e-12	[6, 7]	Group08	13.7931	4	[ICAM1, IL6, SELE, TNF]	GO:0010212	response to ionizing radiation	GO_BiologicalProcess-EBI-UniProt-GOA-ACAP-ARAP_08.05.2020_00h00	4.619e-08	7.39041e-06	3.44539e-13	7.57985e-12	[4]	Group09	4.24242	7	[BCL2, CASP3, CCND1, MAPK14, PARP1, SIRT1, TP53]
GO:0048708	astrocyte differentiation	GO_BiologicalProcess-EBI-UniProt-GOA-ACAP-ARAP_08.05.2020_00h00	4.71717e-07	4.3398e-05	1.16311e-13	1.86098e-12	[5, 6, 7, 8, 9]	Group08	5.68182	5	[APP, F2, IFNG, IL6, TNF]	GO:0042826	histone deacetylase binding	GO_MolecularFunction-EBI-UniProt-GOA-ACAP-ARAP_08.05.2020_00h00	5.14368e-06	0.000478362	3.44539e-13	7.57985e-12	[4]	Group09	4.13223	5	[CCND1, HIF1A, MAPK8, PARP1, TP53]
GO:1904996	positive regulation of leukocyte adhesion to vascular endothelial cell	GO_BiologicalProcess-EBI-UniProt-GOA-ACAP-ARAP_08.05.2020_00h00	6.05822e-08	6.90637e-06	1.16311e-13	1.86098e-12	[6, 7, 8]	Group08	18.1818	4	[ICAM1, IL6, SELE, TNF]	GO:0009411	response to UV	GO_BiologicalProcess-EBI-UniProt-GOA-ACAP-ARAP_08.05.2020_00h00	2.67089e-11	5.60888e-09	3.44539e-13	7.57985e-12	[5]	Group09	5.80645	9	[AKT1, BCL2, CASP3, CCND1, EGFR, MAPK8, PARP1, SIRT1, TP53]
GO:0032612	interleukin-1 production	GO_BiologicalProcess-EBI-UniProt-GOA-ACAP-ARAP_08.05.2020_00h00	3.16218e-11	4.23732e-09	1.22746e-10	8.5922e-10	[3, 6]	Group09	6.66667	8	[ABCA1, APOA1, APP, CASP1, IFNG, IL10, IL1R2, TNF]	GO:0010165	response to X-ray	GO_BiologicalProcess-EBI-UniProt-GOA-ACAP-ARAP_08.05.2020_00h00	4.42011e-05	0.00198905	3.44539e-13	7.57985e-12	[5]	Group09	9.09091	3	[CASP3, CCND1, TP53]
GO:0060761	negative regulation of response to cytokine stimulus	GO_BiologicalProcess-EBI-UniProt-GOA-ACAP-ARAP_08.05.2020_00h00	5.646e-06	0.000333114	1.22746e-10	8.5922e-10	[3, 4, 5, 6]	Group09	6.06061	4	[APOA1, IL1R2, IL6, MMP12]	GO:0071887	leukocyte apoptotic process	GO_BiologicalProcess-EBI-UniProt-GOA-ACAP-ARAP_08.05.2020_00h00	4.3619e-06	0.000418742	3.44539e-13	7.57985e-12	[5]	Group09	4.2735	5	[AKT1, CASP3, HIF1A, SIRT1, TP53]
GO:0001959	regulation of cytokine-mediated signaling pathway	GO_BiologicalProcess-EBI-UniProt-GOA-ACAP-ARAP_08.05.2020_00h00	1.99969e-08	2.41963e-06	1.22746e-10	8.5922e-10	[4, 5, 6, 7]	Group09	4.04624	7	[APOA1, CASP1, IFNG, IL1R2, IL6, MMP12, TNF]	GO:0043525	positive regulation of neuron apoptotic process	GO_BiologicalProcess-EBI-UniProt-GOA-ACAP-ARAP_08.05.2020_00h00	1.55139e-07	2.29605e-05	3.44539e-13	7.57985e-12	[5, 6, 7, 8]	Group09	8.33333	5	[CASP3, CTNNB1, JUN, MCL1, TP53]
GO:0032652	regulation of interleukin-1 production	GO_BiologicalProcess-EBI-UniProt-GOA-ACAP-ARAP_08.05.2020_00h00	7.43356e-10	9.73796e-08	1.22746e-10	8.5922e-10	[4, 5, 6, 7]	Group09	6.48148	7	[APOA1, APP, CASP1, IFNG, IL10, IL1R2, TNF]	GO:1904029	regulation of cyclin-dependent protein kinase activity	GO_BiologicalProcess-EBI-UniProt-GOA-ACAP-ARAP_08.05.2020_00h00	2.81025e-06	0.000289455	3.44539e-13	7.57985e-12	[4, 5, 6, 7, 8, 9, 10]	Group09	4.6729	5	[AKT1, CASP3, CCND1, EGFR, SRC]
GO:0001960	negative regulation of cytokine-mediated signaling pathway	GO_BiologicalProcess-EBI-UniProt-GOA-ACAP-ARAP_08.05.2020_00h00	4.39221e-06	0.000276709	1.22746e-10	8.5922e-10	[4, 5, 6, 7, 8]	Group09	6.45161	4	[APOA1, IL1R2, IL6, MMP12]	GO:0000079	regulation of cyclin-dependent protein serine/threonine kinase activity	GO_BiologicalProcess-EBI-UniProt-GOA-ACAP-ARAP_08.05.2020_00h00	2.32834e-06	0.000251461	3.44539e-13	7.57985e-12	[5, 6, 7, 8, 9, 10, 11]	Group09	4.85437	5	[AKT1, CASP3, CCND1, EGFR, SRC]
GO:0032692	negative regulation of interleukin-1 production	GO_BiologicalProcess-EBI-UniProt-GOA-ACAP-ARAP_08.05.2020_00h00	2.99335e-05	0.000868071	1.22746e-10	8.5922e-10	[4, 5, 6, 7, 8]	Group09	8.82353	3	[APOA1, IL10, IL1R2]	GO:0060688	regulation of morphogenesis of a branching structure	GO_BiologicalProcess-EBI-UniProt-GOA-ACAP-ARAP_08.05.2020_00h00	1.01191e-05	0.00082977	1.30203e-10	1.17182e-09	[3, 4, 5]	Group10	6.15385	4	[AR, CTNNB1, HGF, VEGFA]
GO:0010803	regulation of tumor necrosis factor-mediated signaling pathway	GO_BiologicalProcess-EBI-UniProt-GOA-ACAP-ARAP_08.05.2020_00h00	0.000182824	0.00182824	1.22746e-10	8.5922e-10	[5, 6, 7, 8]	Group09	4.83871	3	[APOA1, CASP1, TNF]	GO:0050918	positive chemotaxis	GO_BiologicalProcess-EBI-UniProt-GOA-ACAP-ARAP_08.05.2020_00h00	2.54803e-05	0.00150334	1.30203e-10	1.17182e-09	[4, 5]	Group10	4.87805	4	[FGF2, HGF, SMAD3, VEGFA]
GO:0032651	regulation of interleukin-1 beta production	GO_BiologicalProcess-EBI-UniProt-GOA-ACAP-ARAP_08.05.2020_00h00	5.8913e-07	5.30217e-05	1.22746e-10	8.5922e-10	[5, 6, 7, 8]	Group09	5.43478	5	[APOA1, APP, CASP1, IFNG, TNF]	GO:0042056	chemoattractant activity	GO_BiologicalProcess-EBI-UniProt-GOA-ACAP-ARAP_08.05.2020_00h00	0.000128723	0.00347553	1.30203e-10	1.17182e-09	[4, 5, 6, 7]	Group10	6.38298	3	[FGF2, HGF, VEGFA]
GO:0050701	interleukin-1 secretion	GO_BiologicalProcess-EBI-UniProt-GOA-ACAP-ARAP_08.05.2020_00h00	7.14658e-06	0.000393062	1.22746e-10	8.5922e-10	[4, 5, 6, 7, 8, 9, 10]	Group09	5.71429	4	[ABCA1, APOA1, CASP1, IL1R2]	GO:0035924	cellular response to vascular endothelial growth factor stimulus	GO_BiologicalProcess-EBI-UniProt-GOA-ACAP-ARAP_08.05.2020_00h00	0.000337827	0.00304045	1.30203e-10	1.17182e-09	[6]	Group10	4.61538	3	[AKT1, MAPK14, VEGFA]
GO:0050710	negative regulation of cytokine secretion	GO_BiologicalProcess-EBI-UniProt-GOA-ACAP-ARAP_08.05.2020_00h00	7.99849e-06	0.000415921	1.22746e-10	8.5922e-10	[3, 4, 5, 6, 7, 8, 9, 10, 11]	Group09	5.55556	4	[APOA1, IL10, IL1R2, TNF]	GO:0031091	platelet alpha granule	GO_CellularComponent-EBI-UniProt-GOA-ACAP-ARAP_08.05.2020_00h00	4.93477e-05	0.0020726	1.30203e-10	1.17182e-09	[4, 6, 7, 8, 9]	Group10	4.12371	4	[EGF, HGF, ITGB3, VEGFA]
GO:0050704	regulation of interleukin-1 secretion	GO_BiologicalProcess-EBI-UniProt-GOA-ACAP-ARAP_08.05.2020_00h00	0.000191731	0.00172558	1.22746e-10	8.5922e-10	[4, 5, 6, 7, 8, 9, 10, 11]	Group09	4.7619	3	[APOA1, CASP1, IL1R2]	GO:0048010	vascular endothelial growth factor receptor signaling pathway	GO_BiologicalProcess-EBI-UniProt-GOA-ACAP-ARAP_08.05.2020_00h00	1.91399e-06	0.000214366	1.30203e-10	1.17182e-09	[6, 7, 8]	Group10	5.05051	5	[HIF1A, ITGB3, MAPK14, SRC, VEGFA]
GO:0050702	interleukin-1 beta secretion	GO_BiologicalProcess-EBI-UniProt-GOA-ACAP-ARAP_08.05.2020_00h00	0.000165826	0.00182408	1.22746e-10	8.5922e-10	[5, 6, 7, 8, 9, 10, 11]	Group09	5	3	[ABCA1, APOA1, CASP1]	GO:0031093	platelet alpha granule lumen	GO_CellularComponent-EBI-UniProt-GOA-ACAP-ARAP_08.05.2020_00h00	0.000456613	0.00136984	1.30203e-10	1.17182e-09	[5, 6, 7, 8, 9, 10]	Group10	4.16667	3	[EGF, HGF, VEGFA]
GO:0002269	leukocyte activation involved in inflammatory response	GO_BiologicalProcess-EBI-UniProt-GOA-ACAP-ARAP_08.05.2020_00h00	1.69585e-06	0.000128885	1.47688e-10	8.86128e-10	[3, 4, 5]	Group10	8.16327	4	[APP, IFNG, IL6, TNF]	GO:0038066	p38MAPK cascade	GO_BiologicalProcess-EBI-UniProt-GOA-ACAP-ARAP_08.05.2020_00h00	0.000137106	0.00356475	1.30203e-10	1.17182e-09	[6, 7, 8, 10, 11]	Group10	6.25	3	[HGF, MAPK14, VEGFA]
GO:0061900	glial cell activation	GO_BiologicalProcess-EBI-UniProt-GOA-ACAP-ARAP_08.05.2020_00h00	3.59706e-06	0.000237406	1.47688e-10	8.86128e-10	[3, 6]	Group10	6.77966	4	[APP, IFNG, IL6, TNF]	GO:0043154	negative regulation of cysteine-type endopeptidase activity involved in apoptotic process	GO_BiologicalProcess-EBI-UniProt-GOA-ACAP-ARAP_08.05.2020_00h00	4.93477e-05	0.0020726	1.30203e-10	1.17182e-09	[6, 7, 8, 9, 10, 11, 12]	Group10	4.12371	4	[AKT1, HGF, SRC, VEGFA]
GO:0001774	microglial cell activation	GO_BiologicalProcess-EBI-UniProt-GOA-ACAP-ARAP_08.05.2020_00h00	1.69585e-06	0.000128885	1.47688e-10	8.86128e-10	[4, 5, 6, 7]	Group10	8.16327	4	[APP, IFNG, IL6, TNF]	GO:0033555	multicellular organismal response to stress	GO_BiologicalProcess-EBI-UniProt-GOA-ACAP-ARAP_08.05.2020_00h00	2.67302e-05	0.00155035	2.53335e-10	1.52001e-09	[2, 3]	Group11	4.81928	4	[BCL2, GJA1, NTRK1, TRPV1]
GO:0050755	chemokine metabolic process	GO_BiologicalProcess-EBI-UniProt-GOA-ACAP-ARAP_08.05.2020_00h00	2.54712e-08	3.03107e-06	1.47688e-10	8.86128e-10	[5, 6]	Group10	22.2222	4	[APP, IFNG, IL6, TNF]	GO:0001776	leukocyte homeostasis	GO_BiologicalProcess-EBI-UniProt-GOA-ACAP-ARAP_08.05.2020_00h00	5.34525e-05	0.00208465	2.53335e-10	1.52001e-09	[2, 5]	Group11	4.0404	4	[AKT1, BCL2, CASP3, HIF1A]
GO:0042033	chemokine biosynthetic process	GO_BiologicalProcess-EBI-UniProt-GOA-ACAP-ARAP_08.05.2020_00h00	2.54712e-08	3.03107e-06	1.47688e-10	8.86128e-10	[4, 6, 7]	Group10	22.2222	4	[APP, IFNG, IL6, TNF]	GO:0035094	response to nicotine	GO_BiologicalProcess-EBI-UniProt-GOA-ACAP-ARAP_08.05.2020_00h00	6.40849e-06	0.000570355	2.53335e-10	1.52001e-09	[4]	Group11	6.89655	4	[BCL2, CASP3, MAPK1, NTRK1]
GO:0002576	platelet degranulation	GO_BiologicalProcess-EBI-UniProt-GOA-ACAP-ARAP_08.05.2020_00h00	4.59967e-09	5.93357e-07	1.47688e-10	8.86128e-10	[4, 5, 6, 7, 8]	Group10	5	7	[ALB, APOA1, APP, F3, IL6, SERPINA1, TF]	GO:0002260	lymphocyte homeostasis	GO_BiologicalProcess-EBI-UniProt-GOA-ACAP-ARAP_08.05.2020_00h00	1.28433e-05	0.000976089	2.53335e-10	1.52001e-09	[3, 6]	Group11	5.7971	4	[AKT1, BCL2, CASP3, HIF1A]
GO:0006953	acute-phase response	GO_BiologicalProcess-EBI-UniProt-GOA-ACAP-ARAP_08.05.2020_00h00	4.39221e-06	0.000276709	1.47688e-10	8.86128e-10	[6]	Group10	6.45161	4	[F2, IL6, SERPINA1, TNF]	GO:0038179	neurotrophin signaling pathway	GO_BiologicalProcess-EBI-UniProt-GOA-ACAP-ARAP_08.05.2020_00h00	0.000112975	0.00327627	2.53335e-10	1.52001e-09	[4, 5, 6]	Group11	6.66667	3	[CASP3, NTRK1, SRC]
GO:0032722	positive regulation of chemokine production	GO_BiologicalProcess-EBI-UniProt-GOA-ACAP-ARAP_08.05.2020_00h00	6.74673e-06	0.000384564	1.47688e-10	8.86128e-10	[4, 5, 6, 7, 8]	Group10	5.7971	4	[APP, IFNG, IL6, TNF]	GO:0001782	B cell homeostasis	GO_BiologicalProcess-EBI-UniProt-GOA-ACAP-ARAP_08.05.2020_00h00	3.65215e-05	0.0018626	2.53335e-10	1.52001e-09	[4, 7]	Group11	9.67742	3	[BCL2, CASP3, HIF1A]
GO:0045073	regulation of chemokine biosynthetic process	GO_BiologicalProcess-EBI-UniProt-GOA-ACAP-ARAP_08.05.2020_00h00	1.9836e-08	2.41999e-06	1.47688e-10	8.86128e-10	[5, 6, 7, 8]	Group10	23.5294	4	[APP, IFNG, IL6, TNF]	GO:0043029	T cell homeostasis	GO_BiologicalProcess-EBI-UniProt-GOA-ACAP-ARAP_08.05.2020_00h00	8.53642e-05	0.00281702	2.53335e-10	1.52001e-09	[4, 7]	Group11	7.31707	3	[AKT1, BCL2, CASP3]
GO:0031091	platelet alpha granule	GO_CellularComponent-EBI-UniProt-GOA-ACAP-ARAP_08.05.2020_00h00	2.61003e-05	0.00083521	1.47688e-10	8.86128e-10	[4, 6, 7, 8, 9]	Group10	4.12371	4	[ALB, APP, IL6, SERPINA1]	GO:0048538	thymus development	GO_BiologicalProcess-EBI-UniProt-GOA-ACAP-ARAP_08.05.2020_00h00	3.81473e-06	0.000373844	2.53335e-10	1.52001e-09	[4, 5, 6, 7]	Group11	7.84314	4	[BCL2, CTNNB1, MAPK1, MAPK3]
GO:0014002	astrocyte development	GO_BiologicalProcess-EBI-UniProt-GOA-ACAP-ARAP_08.05.2020_00h00	1.31109e-06	0.000106199	1.47688e-10	8.86128e-10	[5, 6, 7, 8, 9, 10]	Group10	8.69565	4	[APP, IFNG, IL6, TNF]	GO:0014031	mesenchymal cell development	GO_BiologicalProcess-EBI-UniProt-GOA-ACAP-ARAP_08.05.2020_00h00	3.6778e-05	0.0018389	2.53335e-10	1.52001e-09	[4, 5, 6, 7, 8]	Group11	4.44444	4	[BCL2, HIF1A, MAPK1, MAPK3]
GO:0031093	platelet alpha granule lumen	GO_CellularComponent-EBI-UniProt-GOA-ACAP-ARAP_08.05.2020_00h00	7.99849e-06	0.000415921	1.47688e-10	8.86128e-10	[5, 6, 7, 8, 9, 10]	Group10	5.55556	4	[ALB, APP, IL6, SERPINA1]	GO:0048011	neurotrophin TRK receptor signaling pathway	GO_BiologicalProcess-EBI-UniProt-GOA-ACAP-ARAP_08.05.2020_00h00	6.78492e-05	0.00244257	2.53335e-10	1.52001e-09	[5, 6, 7, 8]	Group11	7.89474	3	[CASP3, NTRK1, SRC]
GO:0048143	astrocyte activation	GO_BiologicalProcess-EBI-UniProt-GOA-ACAP-ARAP_08.05.2020_00h00	1.0437e-07	1.11675e-05	1.47688e-10	8.86128e-10	[4, 6, 7, 8, 9, 10, 11]	Group10	16	4	[APP, IFNG, IL6, TNF]	GO:0046620	regulation of organ growth	GO_BiologicalProcess-EBI-UniProt-GOA-ACAP-ARAP_08.05.2020_00h00	3.0789e-06	0.000314048	1.3561e-11	1.49171e-10	[3, 4, 5]	Group12	4.58716	5	[AKT1, FGF2, GJA1, MAPK1, MAPK14]
GO:0002294	CD4-positive, alpha-beta T cell differentiation involved in immune response	GO_BiologicalProcess-EBI-UniProt-GOA-ACAP-ARAP_08.05.2020_00h00	4.39221e-06	0.000276709	2.02135e-11	2.02135e-10	[8, 9, 10, 11, 12, 13]	Group11	6.45161	4	[CD80, IFNG, IL2, IL6]	GO:0046622	positive regulation of organ growth	GO_BiologicalProcess-EBI-UniProt-GOA-ACAP-ARAP_08.05.2020_00h00	4.45652e-06	0.00042337	1.3561e-11	1.49171e-10	[3, 4, 5, 6]	Group12	7.54717	4	[AKT1, FGF2, MAPK1, MAPK14]
GO:0045123	cellular extravasation	GO_BiologicalProcess-EBI-UniProt-GOA-ACAP-ARAP_08.05.2020_00h00	1.97461e-07	2.03385e-05	2.02135e-11	2.02135e-10	[3, 5, 6]	Group11	6.75676	5	[CCL2, ICAM1, SELE, TNF, VCAM1]	GO:0035924	cellular response to vascular endothelial growth factor stimulus	GO_BiologicalProcess-EBI-UniProt-GOA-ACAP-ARAP_08.05.2020_00h00	0.000337827	0.00304045	1.3561e-11	1.49171e-10	[6]	Group12	4.61538	3	[AKT1, MAPK14, VEGFA]
GO:0061756	leukocyte adhesion to vascular endothelial cell	GO_BiologicalProcess-EBI-UniProt-GOA-ACAP-ARAP_08.05.2020_00h00	1.74136e-08	2.14188e-06	2.02135e-11	2.02135e-10	[5]	Group11	10.8696	5	[ICAM1, IL6, SELE, TNF, VCAM1]	GO:0031663	lipopolysaccharide-mediated signaling pathway	GO_BiologicalProcess-EBI-UniProt-GOA-ACAP-ARAP_08.05.2020_00h00	1.2117e-05	0.000945126	1.3561e-11	1.49171e-10	[4, 5, 6, 7, 9]	Group12	5.88235	4	[AKT1, MAPK1, MAPK14, MAPK3]
GO:0097696	receptor signaling pathway via STAT	GO_BiologicalProcess-EBI-UniProt-GOA-ACAP-ARAP_08.05.2020_00h00	2.0809e-08	2.49708e-06	2.02135e-11	2.02135e-10	[4, 5, 6]	Group11	4.02299	7	[CCL2, F2, IFNG, IL10, IL2, IL6, TNF]	GO:0043535	regulation of blood vessel endothelial cell migration	GO_BiologicalProcess-EBI-UniProt-GOA-ACAP-ARAP_08.05.2020_00h00	1.8201e-06	0.000209312	1.3561e-11	1.49171e-10	[5, 6, 7, 8, 9]	Group12	5.10204	5	[AKT1, FGF2, HIF1A, SIRT1, VEGFA]
GO:1904019	epithelial cell apoptotic process	GO_BiologicalProcess-EBI-UniProt-GOA-ACAP-ARAP_08.05.2020_00h00	1.49861e-06	0.000116892	2.02135e-11	2.02135e-10	[5]	Group11	4.5045	5	[CCL2, ICAM1, IL10, IL6, TNF]	GO:0048010	vascular endothelial growth factor receptor signaling pathway	GO_BiologicalProcess-EBI-UniProt-GOA-ACAP-ARAP_08.05.2020_00h00	1.91399e-06	0.000214366	1.3561e-11	1.49171e-10	[6, 7, 8]	Group12	5.05051	5	[HIF1A, ITGB3, MAPK14, SRC, VEGFA]
GO:0002286	T cell activation involved in immune response	GO_BiologicalProcess-EBI-UniProt-GOA-ACAP-ARAP_08.05.2020_00h00	1.36955e-06	0.000109564	2.02135e-11	2.02135e-10	[5, 6]	Group11	4.58716	5	[CD80, ICAM1, IFNG, IL2, IL6]	GO:0043536	positive regulation of blood vessel endothelial cell migration	GO_BiologicalProcess-EBI-UniProt-GOA-ACAP-ARAP_08.05.2020_00h00	1.55139e-07	2.29605e-05	1.3561e-11	1.49171e-10	[5, 6, 7, 8, 9, 10]	Group12	8.33333	5	[AKT1, FGF2, HIF1A, SIRT1, VEGFA]
GO:0007259	receptor signaling pathway via JAK-STAT	GO_BiologicalProcess-EBI-UniProt-GOA-ACAP-ARAP_08.05.2020_00h00	1.70117e-08	2.10945e-06	2.02135e-11	2.02135e-10	[5, 6, 7]	Group11	4.14201	7	[CCL2, F2, IFNG, IL10, IL2, IL6, TNF]	GO:0038066	p38MAPK cascade	GO_BiologicalProcess-EBI-UniProt-GOA-ACAP-ARAP_08.05.2020_00h00	0.000137106	0.00356475	1.3561e-11	1.49171e-10	[6, 7, 8, 10, 11]	Group12	6.25	3	[HGF, MAPK14, VEGFA]
GO:0042108	positive regulation of cytokine biosynthetic process	GO_BiologicalProcess-EBI-UniProt-GOA-ACAP-ARAP_08.05.2020_00h00	2.57463e-07	2.57463e-05	2.02135e-11	2.02135e-10	[4, 5, 6, 7, 8]	Group11	6.41026	5	[APP, CD80, IFNG, IL6, TNF]	GO:0002042	cell migration involved in sprouting angiogenesis	GO_BiologicalProcess-EBI-UniProt-GOA-ACAP-ARAP_08.05.2020_00h00	5.97553e-06	0.000537797	1.3561e-11	1.49171e-10	[5, 6, 7, 8, 9, 10, 11, 12]	Group12	7.01754	4	[AKT1, FGF2, ITGB1, VEGFA]
GO:1903039	positive regulation of leukocyte cell-cell adhesion	GO_BiologicalProcess-EBI-UniProt-GOA-ACAP-ARAP_08.05.2020_00h00	1.06786e-11	1.44161e-09	2.02135e-11	2.02135e-10	[5, 6, 7]	Group11	4.08163	10	[CCL2, CD80, CTLA4, ICAM1, IFNG, IL2, IL6, SELE, TNF, VCAM1]	GO:0043154	negative regulation of cysteine-type endopeptidase activity involved in apoptotic process	GO_BiologicalProcess-EBI-UniProt-GOA-ACAP-ARAP_08.05.2020_00h00	4.93477e-05	0.0020726	1.3561e-11	1.49171e-10	[6, 7, 8, 9, 10, 11, 12]	Group12	4.12371	4	[AKT1, HGF, SRC, VEGFA]
GO:0002287	alpha-beta T cell activation involved in immune response	GO_BiologicalProcess-EBI-UniProt-GOA-ACAP-ARAP_08.05.2020_00h00	4.68407e-06	0.000290412	2.02135e-11	2.02135e-10	[6, 7]	Group11	6.34921	4	[CD80, IFNG, IL2, IL6]	GO:0000186	activation of MAPKK activity	GO_BiologicalProcess-EBI-UniProt-GOA-ACAP-ARAP_08.05.2020_00h00	2.51541e-07	3.62219e-05	1.71244e-13	4.10985e-12	[6, 7, 8, 9, 10, 11, 12, 13, 14, 15]	Group13	7.57576	5	[EGF, EGFR, MAPK1, MAPK3, NTRK1]
GO:0035710	CD4-positive, alpha-beta T cell activation	GO_BiologicalProcess-EBI-UniProt-GOA-ACAP-ARAP_08.05.2020_00h00	2.50556e-05	0.000826836	2.02135e-11	2.02135e-10	[6, 7]	Group11	4.16667	4	[CD80, IFNG, IL2, IL6]	GO:0048144	fibroblast proliferation	GO_BiologicalProcess-EBI-UniProt-GOA-ACAP-ARAP_08.05.2020_00h00	3.6778e-05	0.0018389	1.71244e-13	4.10985e-12	[3]	Group13	4.44444	4	[CTNNB1, EGFR, JUN, TP53]
GO:1904035	regulation of epithelial cell apoptotic process	GO_BiologicalProcess-EBI-UniProt-GOA-ACAP-ARAP_08.05.2020_00h00	1.77668e-05	0.000710671	2.02135e-11	2.02135e-10	[6, 7]	Group11	4.54545	4	[CCL2, ICAM1, IL6, TNF]	GO:0048145	regulation of fibroblast proliferation	GO_BiologicalProcess-EBI-UniProt-GOA-ACAP-ARAP_08.05.2020_00h00	3.51964e-05	0.00183021	1.71244e-13	4.10985e-12	[4, 5]	Group13	4.49438	4	[CTNNB1, EGFR, JUN, TP53]
GO:1904994	regulation of leukocyte adhesion to vascular endothelial cell	GO_BiologicalProcess-EBI-UniProt-GOA-ACAP-ARAP_08.05.2020_00h00	1.94971e-07	2.02769e-05	2.02135e-11	2.02135e-10	[6, 7]	Group11	13.7931	4	[ICAM1, IL6, SELE, TNF]	GO:0061900	glial cell activation	GO_BiologicalProcess-EBI-UniProt-GOA-ACAP-ARAP_08.05.2020_00h00	0.000253624	0.00380436	1.71244e-13	4.10985e-12	[3, 6]	Group13	5.08475	3	[EGFR, JUN, TRPV1]
GO:1904996	positive regulation of leukocyte adhesion to vascular endothelial cell	GO_BiologicalProcess-EBI-UniProt-GOA-ACAP-ARAP_08.05.2020_00h00	6.05822e-08	6.90637e-06	2.02135e-11	2.02135e-10	[6, 7, 8]	Group11	18.1818	4	[ICAM1, IL6, SELE, TNF]	GO:0048661	positive regulation of smooth muscle cell proliferation	GO_BiologicalProcess-EBI-UniProt-GOA-ACAP-ARAP_08.05.2020_00h00	1.2598e-06	0.000152436	1.71244e-13	4.10985e-12	[4, 5, 6]	Group13	5.49451	5	[AKT1, EGFR, FGF2, GJA1, JUN]
GO:0007260	tyrosine phosphorylation of STAT protein	GO_BiologicalProcess-EBI-UniProt-GOA-ACAP-ARAP_08.05.2020_00h00	1.69806e-05	0.000696206	2.02135e-11	2.02135e-10	[6, 7, 8, 9, 10]	Group11	4.5977	4	[IFNG, IL2, IL6, TNF]	GO:0150076	neuroinflammatory response	GO_BiologicalProcess-EBI-UniProt-GOA-ACAP-ARAP_08.05.2020_00h00	1.60728e-05	0.00114117	1.71244e-13	4.10985e-12	[5]	Group13	5.47945	4	[EGFR, ITGB1, JUN, TRPV1]
GO:0002292	T cell differentiation involved in immune response	GO_BiologicalProcess-EBI-UniProt-GOA-ACAP-ARAP_08.05.2020_00h00	7.14658e-06	0.000393062	2.02135e-11	2.02135e-10	[6, 7, 8, 9, 10, 11]	Group11	5.71429	4	[CD80, IFNG, IL2, IL6]	GO:1904377	positive regulation of protein localization to cell periphery	GO_BiologicalProcess-EBI-UniProt-GOA-ACAP-ARAP_08.05.2020_00h00	0.000385924	0.00231554	1.71244e-13	4.10985e-12	[4, 5, 6, 7]	Group13	4.41176	3	[AKT1, EGFR, ITGB1]
GO:0042509	regulation of tyrosine phosphorylation of STAT protein	GO_BiologicalProcess-EBI-UniProt-GOA-ACAP-ARAP_08.05.2020_00h00	1.47754e-05	0.000635344	2.02135e-11	2.02135e-10	[6, 7, 8, 9, 10, 11]	Group11	4.7619	4	[IFNG, IL2, IL6, TNF]	GO:0045746	negative regulation of Notch signaling pathway	GO_BiologicalProcess-EBI-UniProt-GOA-ACAP-ARAP_08.05.2020_00h00	9.17974e-05	0.00293752	1.71244e-13	4.10985e-12	[4, 5, 6, 7, 8]	Group13	7.14286	3	[AKT1, EGF, EGFR]
GO:0042531	positive regulation of tyrosine phosphorylation of STAT protein	GO_BiologicalProcess-EBI-UniProt-GOA-ACAP-ARAP_08.05.2020_00h00	7.99849e-06	0.000415921	2.02135e-11	2.02135e-10	[6, 7, 8, 9, 10, 11, 12]	Group11	5.55556	4	[IFNG, IL2, IL6, TNF]	GO:0045740	positive regulation of DNA replication	GO_BiologicalProcess-EBI-UniProt-GOA-ACAP-ARAP_08.05.2020_00h00	0.000105596	0.00316788	1.71244e-13	4.10985e-12	[5, 6, 7, 8]	Group13	6.81818	3	[EGF, EGFR, JUN]
GO:0002293	alpha-beta T cell differentiation involved in immune response	GO_BiologicalProcess-EBI-UniProt-GOA-ACAP-ARAP_08.05.2020_00h00	4.68407e-06	0.000290412	2.02135e-11	2.02135e-10	[7, 8, 9, 10, 11, 12]	Group11	6.34921	4	[CD80, IFNG, IL2, IL6]	GO:1903078	positive regulation of protein localization to plasma membrane	GO_BiologicalProcess-EBI-UniProt-GOA-ACAP-ARAP_08.05.2020_00h00	0.000279969	0.0036396	1.71244e-13	4.10985e-12	[5, 6, 7, 8]	Group13	4.91803	3	[AKT1, EGFR, ITGB1]
GO:0043367	CD4-positive, alpha-beta T cell differentiation	GO_BiologicalProcess-EBI-UniProt-GOA-ACAP-ARAP_08.05.2020_00h00	1.10062e-05	0.000517291	2.02135e-11	2.02135e-10	[7, 8, 9, 10, 11, 12]	Group11	5.12821	4	[CD80, IFNG, IL2, IL6]	GO:0038128	ERBB2 signaling pathway	GO_BiologicalProcess-EBI-UniProt-GOA-ACAP-ARAP_08.05.2020_00h00	4.42011e-05	0.00198905	1.71244e-13	4.10985e-12	[7, 8, 9]	Group13	9.09091	3	[EGF, EGFR, SRC]
GO:0050818	regulation of coagulation	GO_BiologicalProcess-EBI-UniProt-GOA-ACAP-ARAP_08.05.2020_00h00	8.07353e-07	6.94323e-05	8.27413e-08	2.48224e-07	[3, 4]	Group12	5.10204	5	[APOE, F2, F3, PLAT, THBD]	GO:0001776	leukocyte homeostasis	GO_BiologicalProcess-EBI-UniProt-GOA-ACAP-ARAP_08.05.2020_00h00	5.34525e-05	0.00208465	9.43315e-16	3.3016e-14	[2, 5]	Group14	4.0404	4	[AKT1, BCL2, CASP3, HIF1A]
GO:1900046	regulation of hemostasis	GO_BiologicalProcess-EBI-UniProt-GOA-ACAP-ARAP_08.05.2020_00h00	5.8913e-07	5.30217e-05	8.27413e-08	2.48224e-07	[2, 3, 4, 5]	Group12	5.43478	5	[APOE, F2, F3, PLAT, THBD]	GO:0042826	histone deacetylase binding	GO_MolecularFunction-EBI-UniProt-GOA-ACAP-ARAP_08.05.2020_00h00	5.14368e-06	0.000478362	9.43315e-16	3.3016e-14	[4]	Group14	4.13223	5	[CCND1, HIF1A, MAPK8, PARP1, TP53]
GO:1900221	regulation of amyloid-beta clearance	GO_BiologicalProcess-EBI-UniProt-GOA-ACAP-ARAP_08.05.2020_00h00	3.47298e-06	0.000232689	8.27413e-08	2.48224e-07	[3, 4]	Group12	17.6471	3	[APOE, IFNG, TNF]	GO:0002260	lymphocyte homeostasis	GO_BiologicalProcess-EBI-UniProt-GOA-ACAP-ARAP_08.05.2020_00h00	1.28433e-05	0.000976089	9.43315e-16	3.3016e-14	[3, 6]	Group14	5.7971	4	[AKT1, BCL2, CASP3, HIF1A]
GO:0050819	negative regulation of coagulation	GO_BiologicalProcess-EBI-UniProt-GOA-ACAP-ARAP_08.05.2020_00h00	4.11404e-06	0.000267413	8.27413e-08	2.48224e-07	[3, 4, 5]	Group12	6.55738	4	[APOE, F2, PLAT, THBD]	GO:0010039	response to iron ion	GO_BiologicalProcess-EBI-UniProt-GOA-ACAP-ARAP_08.05.2020_00h00	5.75926e-05	0.00218852	9.43315e-16	3.3016e-14	[5]	Group14	8.33333	3	[BCL2, CCND1, HIF1A]
GO:0050820	positive regulation of coagulation	GO_BiologicalProcess-EBI-UniProt-GOA-ACAP-ARAP_08.05.2020_00h00	2.73257e-05	0.000847096	8.27413e-08	2.48224e-07	[3, 4, 5]	Group12	9.09091	3	[F2, F3, THBD]	GO:2000378	negative regulation of reactive oxygen species metabolic process	GO_BiologicalProcess-EBI-UniProt-GOA-ACAP-ARAP_08.05.2020_00h00	0.000353402	0.00282722	9.43315e-16	3.3016e-14	[4, 5, 6]	Group14	4.54545	3	[BCL2, HIF1A, TP53]
GO:0051353	positive regulation of oxidoreductase activity	GO_BiologicalProcess-EBI-UniProt-GOA-ACAP-ARAP_08.05.2020_00h00	0.000191731	0.00172558	8.27413e-08	2.48224e-07	[3, 4, 5]	Group12	4.7619	3	[APOE, IFNG, TNF]	GO:0001782	B cell homeostasis	GO_BiologicalProcess-EBI-UniProt-GOA-ACAP-ARAP_08.05.2020_00h00	3.65215e-05	0.0018626	9.43315e-16	3.3016e-14	[4, 7]	Group14	9.67742	3	[BCL2, CASP3, HIF1A]
GO:1900047	negative regulation of hemostasis	GO_BiologicalProcess-EBI-UniProt-GOA-ACAP-ARAP_08.05.2020_00h00	2.91389e-06	0.000201058	8.27413e-08	2.48224e-07	[2, 3, 4, 5, 6]	Group12	7.14286	4	[APOE, F2, PLAT, THBD]	GO:0048546	digestive tract morphogenesis	GO_BiologicalProcess-EBI-UniProt-GOA-ACAP-ARAP_08.05.2020_00h00	6.11131e-08	9.65587e-06	9.43315e-16	3.3016e-14	[4, 5, 6, 7]	Group14	10	5	[BCL2, CTNNB1, EGFR, HIF1A, SMAD3]
GO:1900048	positive regulation of hemostasis	GO_BiologicalProcess-EBI-UniProt-GOA-ACAP-ARAP_08.05.2020_00h00	2.48719e-05	0.000845645	8.27413e-08	2.48224e-07	[2, 3, 4, 5, 6]	Group12	9.375	3	[F2, F3, THBD]	GO:0014031	mesenchymal cell development	GO_BiologicalProcess-EBI-UniProt-GOA-ACAP-ARAP_08.05.2020_00h00	3.6778e-05	0.0018389	9.43315e-16	3.3016e-14	[4, 5, 6, 7, 8]	Group14	4.44444	4	[BCL2, HIF1A, MAPK1, MAPK3]
GO:0032768	regulation of monooxygenase activity	GO_BiologicalProcess-EBI-UniProt-GOA-ACAP-ARAP_08.05.2020_00h00	0.000220129	0.00132077	8.27413e-08	2.48224e-07	[4, 5]	Group12	4.54545	3	[APOE, IFNG, TNF]	GO:0061377	mammary gland lobule development	GO_BiologicalProcess-EBI-UniProt-GOA-ACAP-ARAP_08.05.2020_00h00	7.92822e-10	1.53015e-07	9.43315e-16	3.3016e-14	[3, 6, 7, 8]	Group14	22.7273	5	[AR, CCND1, EGF, HIF1A, VEGFA]
GO:1903035	negative regulation of response to wounding	GO_BiologicalProcess-EBI-UniProt-GOA-ACAP-ARAP_08.05.2020_00h00	9.38069e-07	7.97359e-05	8.27413e-08	2.48224e-07	[3, 4, 5, 6]	Group12	4.9505	5	[APOE, F2, PLAT, THBD, TNF]	GO:0060749	mammary gland alveolus development	GO_BiologicalProcess-EBI-UniProt-GOA-ACAP-ARAP_08.05.2020_00h00	7.92822e-10	1.53015e-07	9.43315e-16	3.3016e-14	[3, 4, 7, 8, 9]	Group14	22.7273	5	[AR, CCND1, EGF, HIF1A, VEGFA]
GO:0030193	regulation of blood coagulation	GO_BiologicalProcess-EBI-UniProt-GOA-ACAP-ARAP_08.05.2020_00h00	5.57824e-07	5.07619e-05	8.27413e-08	2.48224e-07	[3, 4, 5, 6, 7]	Group12	5.49451	5	[APOE, F2, F3, PLAT, THBD]	GO:0007595	lactation	GO_BiologicalProcess-EBI-UniProt-GOA-ACAP-ARAP_08.05.2020_00h00	0.000293779	0.00352535	9.43315e-16	3.3016e-14	[5, 6, 7, 8]	Group14	4.83871	3	[CCND1, HIF1A, VEGFA]
GO:0032770	positive regulation of monooxygenase activity	GO_BiologicalProcess-EBI-UniProt-GOA-ACAP-ARAP_08.05.2020_00h00	3.26998e-05	0.000915594	8.27413e-08	2.48224e-07	[4, 5, 6]	Group12	8.57143	3	[APOE, IFNG, TNF]	GO:0042698	ovulation cycle	GO_BiologicalProcess-EBI-UniProt-GOA-ACAP-ARAP_08.05.2020_00h00	2.09058e-05	0.00135888	1.18623e-16	5.2194e-15	[2, 3, 4]	Group15	5.12821	4	[CASP3, EGFR, SIRT1, SRC]
GO:0030194	positive regulation of blood coagulation	GO_BiologicalProcess-EBI-UniProt-GOA-ACAP-ARAP_08.05.2020_00h00	2.48719e-05	0.000845645	8.27413e-08	2.48224e-07	[3, 4, 5, 6, 7, 8]	Group12	9.375	3	[F2, F3, THBD]	GO:0022602	ovulation cycle process	GO_BiologicalProcess-EBI-UniProt-GOA-ACAP-ARAP_08.05.2020_00h00	0.000174174	0.00383184	1.18623e-16	5.2194e-15	[2, 3, 4, 5]	Group15	5.76923	3	[CASP3, SIRT1, SRC]
GO:0030195	negative regulation of blood coagulation	GO_BiologicalProcess-EBI-UniProt-GOA-ACAP-ARAP_08.05.2020_00h00	2.70917e-06	0.000192351	8.27413e-08	2.48224e-07	[3, 4, 5, 6, 7, 8]	Group12	7.27273	4	[APOE, F2, PLAT, THBD]	GO:0000302	response to reactive oxygen species	GO_BiologicalProcess-EBI-UniProt-GOA-ACAP-ARAP_08.05.2020_00h00	8.36977e-14	1.83298e-11	1.18623e-16	5.2194e-15	[4]	Group15	4.78088	12	[AKT1, BCL2, CASP3, COL1A1, EGFR, HGF, JUN, MAPK1, MAPK3, MAPK8, SIRT1, SRC]
GO:0061045	negative regulation of wound healing	GO_BiologicalProcess-EBI-UniProt-GOA-ACAP-ARAP_08.05.2020_00h00	3.51842e-07	3.37768e-05	8.27413e-08	2.48224e-07	[4, 5, 6, 7]	Group12	6.0241	5	[APOE, F2, PLAT, THBD, TNF]	GO:0051899	membrane depolarization	GO_BiologicalProcess-EBI-UniProt-GOA-ACAP-ARAP_08.05.2020_00h00	4.00965e-05	0.00196473	1.18623e-16	5.2194e-15	[4]	Group15	4.34783	4	[BCL2, JUN, PARP1, SRC]
GO:0090303	positive regulation of wound healing	GO_BiologicalProcess-EBI-UniProt-GOA-ACAP-ARAP_08.05.2020_00h00	0.000240496	0.00120248	8.27413e-08	2.48224e-07	[4, 5, 6, 7]	Group12	4.41176	3	[F2, F3, THBD]	GO:0042542	response to hydrogen peroxide	GO_BiologicalProcess-EBI-UniProt-GOA-ACAP-ARAP_08.05.2020_00h00	3.27984e-08	5.34614e-06	1.18623e-16	5.2194e-15	[4, 5]	Group15	4.4586	7	[BCL2, CASP3, COL1A1, HGF, JUN, SIRT1, SRC]
GO:0001937	negative regulation of endothelial cell proliferation	GO_BiologicalProcess-EBI-UniProt-GOA-ACAP-ARAP_08.05.2020_00h00	6.10576e-05	0.00140432	8.27413e-08	2.48224e-07	[5, 6, 7]	Group12	6.97674	3	[APOE, CCL2, TNF]	GO:0046545	development of primary female sexual characteristics	GO_BiologicalProcess-EBI-UniProt-GOA-ACAP-ARAP_08.05.2020_00h00	3.36734e-06	0.000336734	1.18623e-16	5.2194e-15	[4, 5, 6]	Group15	4.5045	5	[BCL2, CASP3, SIRT1, SRC, VEGFA]
GO:0010543	regulation of platelet activation	GO_BiologicalProcess-EBI-UniProt-GOA-ACAP-ARAP_08.05.2020_00h00	5.28698e-05	0.00126888	8.27413e-08	2.48224e-07	[4, 5, 6, 7, 8]	Group12	7.31707	3	[APOE, F2, THBD]	GO:0001836	release of cytochrome c from mitochondria	GO_BiologicalProcess-EBI-UniProt-GOA-ACAP-ARAP_08.05.2020_00h00	2.71411e-07	3.88117e-05	1.18623e-16	5.2194e-15	[4, 5, 6, 7]	Group15	7.46269	5	[AKT1, BCL2, HGF, JUN, TP53]
GO:0010544	negative regulation of platelet activation	GO_BiologicalProcess-EBI-UniProt-GOA-ACAP-ARAP_08.05.2020_00h00	5.80102e-06	0.000336459	8.27413e-08	2.48224e-07	[4, 5, 6, 7, 8, 9]	Group12	15	3	[APOE, F2, THBD]	GO:0031960	response to corticosteroid	GO_BiologicalProcess-EBI-UniProt-GOA-ACAP-ARAP_08.05.2020_00h00	5.25479e-09	9.40607e-07	1.18623e-16	5.2194e-15	[5, 6]	Group15	4.16667	8	[BCL2, CASP3, CCND1, COL1A1, EGFR, KRAS, PARP1, SRC]
GO:0042730	fibrinolysis	GO_BiologicalProcess-EBI-UniProt-GOA-ACAP-ARAP_08.05.2020_00h00	2.04087e-05	0.000755122	8.27413e-08	2.48224e-07	[4, 5, 6, 7, 8, 9]	Group12	10	3	[F2, PLAT, THBD]	GO:0008585	female gonad development	GO_BiologicalProcess-EBI-UniProt-GOA-ACAP-ARAP_08.05.2020_00h00	2.68303e-06	0.000281718	1.18623e-16	5.2194e-15	[5, 6, 7, 8]	Group15	4.71698	5	[BCL2, CASP3, SIRT1, SRC, VEGFA]
GO:0051044	positive regulation of membrane protein ectodomain proteolysis	GO_BiologicalProcess-EBI-UniProt-GOA-ACAP-ARAP_08.05.2020_00h00	2.8636e-06	0.000200452	8.27413e-08	2.48224e-07	[5, 6, 7, 8, 9]	Group12	18.75	3	[APOE, IFNG, TNF]	GO:0014068	positive regulation of phosphatidylinositol 3-kinase signaling	GO_BiologicalProcess-EBI-UniProt-GOA-ACAP-ARAP_08.05.2020_00h00	2.01164e-06	0.000223292	1.18623e-16	5.2194e-15	[5, 6, 7, 8, 9, 10]	Group15	5	5	[HGF, NTRK1, PIK3CG, SIRT1, SRC]
GO:0002437	inflammatory response to antigenic stimulus	GO_BiologicalProcess-EBI-UniProt-GOA-ACAP-ARAP_08.05.2020_00h00	0.000200915	0.00160732	4.74733e-14	8.5452e-13	[3, 5]	Group13	4.6875	3	[ICAM1, IL10, TNF]	GO:0031102	neuron projection regeneration	GO_BiologicalProcess-EBI-UniProt-GOA-ACAP-ARAP_08.05.2020_00h00	0.000353402	0.00282722	1.18623e-16	5.2194e-15	[4, 6, 7, 9, 10, 11]	Group15	4.54545	3	[BCL2, HGF, JUN]
GO:0045123	cellular extravasation	GO_BiologicalProcess-EBI-UniProt-GOA-ACAP-ARAP_08.05.2020_00h00	1.97461e-07	2.03385e-05	4.74733e-14	8.5452e-13	[3, 5, 6]	Group13	6.75676	5	[CCL2, ICAM1, SELE, TNF, VCAM1]	GO:2000243	positive regulation of reproductive process	GO_BiologicalProcess-EBI-UniProt-GOA-ACAP-ARAP_08.05.2020_00h00	2.9364e-05	0.00161502	2.05155e-10	1.43609e-09	[2, 3, 4]	Group16	4.70588	4	[AR, CTNNB1, SRC, VEGFA]
GO:0002526	acute inflammatory response	GO_BiologicalProcess-EBI-UniProt-GOA-ACAP-ARAP_08.05.2020_00h00	9.95897e-08	1.07557e-05	4.74733e-14	8.5452e-13	[5]	Group13	4.65116	6	[F2, F3, ICAM1, IL6, SERPINA1, TNF]	GO:0045913	positive regulation of carbohydrate metabolic process	GO_BiologicalProcess-EBI-UniProt-GOA-ACAP-ARAP_08.05.2020_00h00	1.19241e-06	0.000145473	2.05155e-10	1.43609e-09	[3, 4, 5, 6]	Group16	5.55556	5	[AKT1, EGF, HIF1A, SIRT1, SRC]
GO:0007157	heterophilic cell-cell adhesion via plasma membrane cell adhesion molecules	GO_BiologicalProcess-EBI-UniProt-GOA-ACAP-ARAP_08.05.2020_00h00	9.61461e-05	0.00163448	4.74733e-14	8.5452e-13	[5]	Group13	6	3	[ICAM1, SELE, VCAM1]	GO:2000179	positive regulation of neural precursor cell proliferation	GO_BiologicalProcess-EBI-UniProt-GOA-ACAP-ARAP_08.05.2020_00h00	5.56458e-06	0.000511941	2.05155e-10	1.43609e-09	[4, 5, 6]	Group16	7.14286	4	[CTNNB1, EGF, HIF1A, VEGFA]
GO:0061756	leukocyte adhesion to vascular endothelial cell	GO_BiologicalProcess-EBI-UniProt-GOA-ACAP-ARAP_08.05.2020_00h00	1.74136e-08	2.14188e-06	4.74733e-14	8.5452e-13	[5]	Group13	10.8696	5	[ICAM1, IL6, SELE, TNF, VCAM1]	GO:0030879	mammary gland development	GO_BiologicalProcess-EBI-UniProt-GOA-ACAP-ARAP_08.05.2020_00h00	1.66639e-09	3.11614e-07	2.05155e-10	1.43609e-09	[5, 6, 7]	Group16	4.81928	8	[AKT1, AR, CCND1, EGF, HIF1A, MAPK1, SRC, VEGFA]
GO:1904019	epithelial cell apoptotic process	GO_BiologicalProcess-EBI-UniProt-GOA-ACAP-ARAP_08.05.2020_00h00	1.49861e-06	0.000116892	4.74733e-14	8.5452e-13	[5]	Group13	4.5045	5	[CCL2, ICAM1, IL10, IL6, TNF]	GO:0061377	mammary gland lobule development	GO_BiologicalProcess-EBI-UniProt-GOA-ACAP-ARAP_08.05.2020_00h00	7.92822e-10	1.53015e-07	2.05155e-10	1.43609e-09	[3, 6, 7, 8]	Group16	22.7273	5	[AR, CCND1, EGF, HIF1A, VEGFA]
GO:1901031	regulation of response to reactive oxygen species	GO_BiologicalProcess-EBI-UniProt-GOA-ACAP-ARAP_08.05.2020_00h00	6.10576e-05	0.00140432	4.74733e-14	8.5452e-13	[5, 6]	Group13	6.97674	3	[IL10, IL6, TNF]	GO:0060749	mammary gland alveolus development	GO_BiologicalProcess-EBI-UniProt-GOA-ACAP-ARAP_08.05.2020_00h00	7.92822e-10	1.53015e-07	2.05155e-10	1.43609e-09	[3, 4, 7, 8, 9]	Group16	22.7273	5	[AR, CCND1, EGF, HIF1A, VEGFA]
GO:1903428	positive regulation of reactive oxygen species biosynthetic process	GO_BiologicalProcess-EBI-UniProt-GOA-ACAP-ARAP_08.05.2020_00h00	0.000142311	0.00185004	4.74733e-14	8.5452e-13	[4, 5, 6, 7]	Group13	5.26316	3	[ICAM1, IFNG, TNF]	GO:0007595	lactation	GO_BiologicalProcess-EBI-UniProt-GOA-ACAP-ARAP_08.05.2020_00h00	0.000293779	0.00352535	2.05155e-10	1.43609e-09	[5, 6, 7, 8]	Group16	4.83871	3	[CCND1, HIF1A, VEGFA]
GO:1904407	positive regulation of nitric oxide metabolic process	GO_BiologicalProcess-EBI-UniProt-GOA-ACAP-ARAP_08.05.2020_00h00	7.00343e-05	0.00147072	4.74733e-14	8.5452e-13	[4, 5, 6, 7]	Group13	6.66667	3	[ICAM1, IFNG, TNF]	GO:0061180	mammary gland epithelium development	GO_BiologicalProcess-EBI-UniProt-GOA-ACAP-ARAP_08.05.2020_00h00	1.52118e-08	2.64686e-06	2.05155e-10	1.43609e-09	[5, 6, 7, 8]	Group16	7.5	6	[AKT1, AR, CCND1, HIF1A, MAPK1, SRC]
GO:0050901	leukocyte tethering or rolling	GO_BiologicalProcess-EBI-UniProt-GOA-ACAP-ARAP_08.05.2020_00h00	2.48719e-05	0.000845645	4.74733e-14	8.5452e-13	[4, 6, 7]	Group13	9.375	3	[SELE, TNF, VCAM1]	GO:0045737	positive regulation of cyclin-dependent protein serine/threonine kinase activity	GO_BiologicalProcess-EBI-UniProt-GOA-ACAP-ARAP_08.05.2020_00h00	5.64891e-07	7.23061e-05	2.05155e-10	1.43609e-09	[4, 5, 6, 7, 8, 9, 10, 11, 12]	Group16	12.5	4	[AKT1, CCND1, EGFR, SRC]
GO:0072678	T cell migration	GO_BiologicalProcess-EBI-UniProt-GOA-ACAP-ARAP_08.05.2020_00h00	0.000262045	0.000786135	4.74733e-14	8.5452e-13	[4, 6, 7]	Group13	4.28571	3	[APP, CCL2, ICAM1]	GO:1904031	positive regulation of cyclin-dependent protein kinase activity	GO_BiologicalProcess-EBI-UniProt-GOA-ACAP-ARAP_08.05.2020_00h00	9.19764e-07	0.000114051	2.05155e-10	1.43609e-09	[5, 6, 7, 8, 9, 10, 11]	Group16	11.1111	4	[AKT1, CCND1, EGFR, SRC]
GO:0001937	negative regulation of endothelial cell proliferation	GO_BiologicalProcess-EBI-UniProt-GOA-ACAP-ARAP_08.05.2020_00h00	6.10576e-05	0.00140432	4.74733e-14	8.5452e-13	[5, 6, 7]	Group13	6.97674	3	[APOE, CCL2, TNF]	GO:0043154	negative regulation of cysteine-type endopeptidase activity involved in apoptotic process	GO_BiologicalProcess-EBI-UniProt-GOA-ACAP-ARAP_08.05.2020_00h00	4.93477e-05	0.0020726	2.05155e-10	1.43609e-09	[6, 7, 8, 9, 10, 11, 12]	Group16	4.12371	4	[AKT1, HGF, SRC, VEGFA]
GO:0032715	negative regulation of interleukin-6 production	GO_BiologicalProcess-EBI-UniProt-GOA-ACAP-ARAP_08.05.2020_00h00	7.98333e-05	0.00159667	4.74733e-14	8.5452e-13	[4, 5, 6, 7, 8]	Group13	6.38298	3	[IL10, IL6, TNF]	GO:0042826	histone deacetylase binding	GO_MolecularFunction-EBI-UniProt-GOA-ACAP-ARAP_08.05.2020_00h00	5.14368e-06	0.000478362	8.68268e-12	1.12875e-10	[4]	Group17	4.13223	5	[CCND1, HIF1A, MAPK8, PARP1, TP53]
GO:0072577	endothelial cell apoptotic process	GO_BiologicalProcess-EBI-UniProt-GOA-ACAP-ARAP_08.05.2020_00h00	3.12984e-06	0.000212829	4.74733e-14	8.5452e-13	[6]	Group13	7.01754	4	[CCL2, ICAM1, IL10, TNF]	GO:1902882	regulation of response to oxidative stress	GO_BiologicalProcess-EBI-UniProt-GOA-ACAP-ARAP_08.05.2020_00h00	1.6167e-09	3.0394e-07	8.68268e-12	1.12875e-10	[4, 5]	Group17	6.86275	7	[AKT1, CTNNB1, HGF, HIF1A, MCL1, PARP1, SIRT1]
GO:1903039	positive regulation of leukocyte cell-cell adhesion	GO_BiologicalProcess-EBI-UniProt-GOA-ACAP-ARAP_08.05.2020_00h00	1.06786e-11	1.44161e-09	4.74733e-14	8.5452e-13	[5, 6, 7]	Group13	4.08163	10	[CCL2, CD80, CTLA4, ICAM1, IFNG, IL2, IL6, SELE, TNF, VCAM1]	GO:0036473	cell death in response to oxidative stress	GO_BiologicalProcess-EBI-UniProt-GOA-ACAP-ARAP_08.05.2020_00h00	2.84162e-11	5.93899e-09	8.68268e-12	1.12875e-10	[3, 5, 6]	Group17	8	8	[AKT1, BCL2, CTNNB1, HGF, HIF1A, MCL1, PARP1, SIRT1]
GO:0045429	positive regulation of nitric oxide biosynthetic process	GO_BiologicalProcess-EBI-UniProt-GOA-ACAP-ARAP_08.05.2020_00h00	6.54452e-05	0.0014398	4.74733e-14	8.5452e-13	[5, 6, 7, 8]	Group13	6.81818	3	[ICAM1, IFNG, TNF]	GO:1900407	regulation of cellular response to oxidative stress	GO_BiologicalProcess-EBI-UniProt-GOA-ACAP-ARAP_08.05.2020_00h00	8.40801e-10	1.61434e-07	8.68268e-12	1.12875e-10	[4, 5, 6]	Group17	7.52688	7	[AKT1, CTNNB1, HGF, HIF1A, MCL1, PARP1, SIRT1]
GO:0048305	immunoglobulin secretion	GO_BiologicalProcess-EBI-UniProt-GOA-ACAP-ARAP_08.05.2020_00h00	1.16325e-05	0.000535094	4.74733e-14	8.5452e-13	[4, 5, 6, 7, 8, 9]	Group13	12	3	[IL2, IL6, TNF]	GO:0008631	intrinsic apoptotic signaling pathway in response to oxidative stress	GO_BiologicalProcess-EBI-UniProt-GOA-ACAP-ARAP_08.05.2020_00h00	6.52404e-10	1.27219e-07	8.68268e-12	1.12875e-10	[4, 5, 6, 7]	Group17	12.5	6	[AKT1, BCL2, HIF1A, MCL1, PARP1, SIRT1]
GO:1904035	regulation of epithelial cell apoptotic process	GO_BiologicalProcess-EBI-UniProt-GOA-ACAP-ARAP_08.05.2020_00h00	1.77668e-05	0.000710671	4.74733e-14	8.5452e-13	[6, 7]	Group13	4.54545	4	[CCL2, ICAM1, IL6, TNF]	GO:1903201	regulation of oxidative stress-induced cell death	GO_BiologicalProcess-EBI-UniProt-GOA-ACAP-ARAP_08.05.2020_00h00	2.62803e-10	5.3349e-08	8.68268e-12	1.12875e-10	[4, 5, 6, 7]	Group17	8.86076	7	[AKT1, CTNNB1, HGF, HIF1A, MCL1, PARP1, SIRT1]
GO:1904646	cellular response to amyloid-beta	GO_BiologicalProcess-EBI-UniProt-GOA-ACAP-ARAP_08.05.2020_00h00	4.54371e-05	0.00113593	4.74733e-14	8.5452e-13	[6, 7]	Group13	7.69231	3	[APP, ICAM1, VCAM1]	GO:0036475	neuron death in response to oxidative stress	GO_BiologicalProcess-EBI-UniProt-GOA-ACAP-ARAP_08.05.2020_00h00	6.41838e-07	8.02298e-05	8.68268e-12	1.12875e-10	[4, 6, 7]	Group17	12.1212	4	[CTNNB1, HIF1A, MCL1, PARP1]
GO:1904994	regulation of leukocyte adhesion to vascular endothelial cell	GO_BiologicalProcess-EBI-UniProt-GOA-ACAP-ARAP_08.05.2020_00h00	1.94971e-07	2.02769e-05	4.74733e-14	8.5452e-13	[6, 7]	Group13	13.7931	4	[ICAM1, IL6, SELE, TNF]	GO:0036480	neuron intrinsic apoptotic signaling pathway in response to oxidative stress	GO_BiologicalProcess-EBI-UniProt-GOA-ACAP-ARAP_08.05.2020_00h00	4.70448e-07	6.20992e-05	8.68268e-12	1.12875e-10	[5, 6, 7, 8]	Group17	37.5	3	[HIF1A, MCL1, PARP1]
GO:1904996	positive regulation of leukocyte adhesion to vascular endothelial cell	GO_BiologicalProcess-EBI-UniProt-GOA-ACAP-ARAP_08.05.2020_00h00	6.05822e-08	6.90637e-06	4.74733e-14	8.5452e-13	[6, 7, 8]	Group13	18.1818	4	[ICAM1, IL6, SELE, TNF]	GO:1903203	regulation of oxidative stress-induced neuron death	GO_BiologicalProcess-EBI-UniProt-GOA-ACAP-ARAP_08.05.2020_00h00	4.31803e-07	5.82934e-05	8.68268e-12	1.12875e-10	[5, 6, 7, 8]	Group17	13.3333	4	[CTNNB1, HIF1A, MCL1, PARP1]
GO:0051023	regulation of immunoglobulin secretion	GO_BiologicalProcess-EBI-UniProt-GOA-ACAP-ARAP_08.05.2020_00h00	7.81732e-06	0.000414318	4.74733e-14	8.5452e-13	[5, 6, 7, 8, 9, 10]	Group13	13.6364	3	[IL2, IL6, TNF]	GO:2001242	regulation of intrinsic apoptotic signaling pathway	GO_BiologicalProcess-EBI-UniProt-GOA-ACAP-ARAP_08.05.2020_00h00	2.5306e-09	4.6816e-07	8.68268e-12	1.12875e-10	[5, 6, 7, 8]	Group17	4.57143	8	[AKT1, BCL2, HIF1A, MCL1, PARP1, SIRT1, SRC, TP53]
GO:2000351	regulation of endothelial cell apoptotic process	GO_BiologicalProcess-EBI-UniProt-GOA-ACAP-ARAP_08.05.2020_00h00	0.000102031	0.00163249	4.74733e-14	8.5452e-13	[7, 8]	Group13	5.88235	3	[CCL2, ICAM1, TNF]	GO:1902175	regulation of oxidative stress-induced intrinsic apoptotic signaling pathway	GO_BiologicalProcess-EBI-UniProt-GOA-ACAP-ARAP_08.05.2020_00h00	5.04545e-09	9.08181e-07	8.68268e-12	1.12875e-10	[5, 6, 7, 8, 9]	Group17	16.129	5	[AKT1, HIF1A, MCL1, PARP1, SIRT1]
GO:0002294	CD4-positive, alpha-beta T cell differentiation involved in immune response	GO_BiologicalProcess-EBI-UniProt-GOA-ACAP-ARAP_08.05.2020_00h00	4.39221e-06	0.000276709	3.44539e-11	3.10085e-10	[8, 9, 10, 11, 12, 13]	Group14	6.45161	4	[CD80, IFNG, IL2, IL6]	GO:1903376	regulation of oxidative stress-induced neuron intrinsic apoptotic signaling pathway	GO_BiologicalProcess-EBI-UniProt-GOA-ACAP-ARAP_08.05.2020_00h00	4.70448e-07	6.20992e-05	8.68268e-12	1.12875e-10	[6, 7, 8, 9, 10]	Group17	37.5	3	[HIF1A, MCL1, PARP1]
GO:0034103	regulation of tissue remodeling	GO_BiologicalProcess-EBI-UniProt-GOA-ACAP-ARAP_08.05.2020_00h00	1.77668e-05	0.000710671	3.44539e-11	3.10085e-10	[3, 4]	Group14	4.54545	4	[F3, IL2, IL6, TF]	GO:0019902	phosphatase binding	GO_MolecularFunction-EBI-UniProt-GOA-ACAP-ARAP_08.05.2020_00h00	2.98535e-10	6.00055e-08	9.86317e-12	1.18358e-10	[4]	Group18	4.4335	9	[AKT1, BCL2, CTNNB1, EGFR, MAPK1, MAPK14, MAPK3, SMAD3, TP53]
GO:0005905	clathrin-coated pit	GO_CellularComponent-EBI-UniProt-GOA-ACAP-ARAP_08.05.2020_00h00	9.9244e-06	0.000486295	3.44539e-11	3.10085e-10	[3, 4, 5]	Group14	5.26316	4	[APP, F3, SELE, TF]	GO:2000379	positive regulation of reactive oxygen species metabolic process	GO_BiologicalProcess-EBI-UniProt-GOA-ACAP-ARAP_08.05.2020_00h00	8.29842e-08	1.27796e-05	9.86317e-12	1.18358e-10	[4, 5, 6]	Group18	5.66038	6	[AKT1, EGFR, MAPK14, SMAD3, TP53, TRPV1]
GO:0034105	positive regulation of tissue remodeling	GO_BiologicalProcess-EBI-UniProt-GOA-ACAP-ARAP_08.05.2020_00h00	4.19932e-05	0.00109182	3.44539e-11	3.10085e-10	[3, 4, 5]	Group14	7.89474	3	[F3, IL2, TF]	GO:0045428	regulation of nitric oxide biosynthetic process	GO_BiologicalProcess-EBI-UniProt-GOA-ACAP-ARAP_08.05.2020_00h00	0.000308022	0.00338824	9.86317e-12	1.18358e-10	[4, 5, 6, 7]	Group18	4.7619	3	[AKT1, SMAD3, TRPV1]
GO:0032620	interleukin-17 production	GO_BiologicalProcess-EBI-UniProt-GOA-ACAP-ARAP_08.05.2020_00h00	3.26998e-05	0.000915594	3.44539e-11	3.10085e-10	[3, 6]	Group14	8.57143	3	[IFNG, IL2, IL6]	GO:1903428	positive regulation of reactive oxygen species biosynthetic process	GO_BiologicalProcess-EBI-UniProt-GOA-ACAP-ARAP_08.05.2020_00h00	0.000228939	0.00389196	9.86317e-12	1.18358e-10	[4, 5, 6, 7]	Group18	5.26316	3	[AKT1, SMAD3, TRPV1]
GO:0046850	regulation of bone remodeling	GO_BiologicalProcess-EBI-UniProt-GOA-ACAP-ARAP_08.05.2020_00h00	0.00014989	0.00179868	3.44539e-11	3.10085e-10	[4, 5]	Group14	5.17241	3	[F3, IL6, TF]	GO:1904407	positive regulation of nitric oxide metabolic process	GO_BiologicalProcess-EBI-UniProt-GOA-ACAP-ARAP_08.05.2020_00h00	0.000112975	0.00327627	9.86317e-12	1.18358e-10	[4, 5, 6, 7]	Group18	6.66667	3	[AKT1, SMAD3, TRPV1]
GO:0002637	regulation of immunoglobulin production	GO_BiologicalProcess-EBI-UniProt-GOA-ACAP-ARAP_08.05.2020_00h00	9.9244e-06	0.000486295	3.44539e-11	3.10085e-10	[4, 5, 6]	Group14	5.26316	4	[IL10, IL2, IL6, TNF]	GO:1905477	positive regulation of protein localization to membrane	GO_BiologicalProcess-EBI-UniProt-GOA-ACAP-ARAP_08.05.2020_00h00	3.49533e-07	4.89346e-05	9.86317e-12	1.18358e-10	[4, 5, 6, 7]	Group18	4.44444	6	[AKT1, BCL2, EGFR, ITGB1, MAPK8, TP53]
GO:0045453	bone resorption	GO_BiologicalProcess-EBI-UniProt-GOA-ACAP-ARAP_08.05.2020_00h00	0.000308807	0.000308807	3.44539e-11	3.10085e-10	[4, 6]	Group14	4.05405	3	[F3, IL6, TF]	GO:0046824	positive regulation of nucleocytoplasmic transport	GO_BiologicalProcess-EBI-UniProt-GOA-ACAP-ARAP_08.05.2020_00h00	1.5215e-05	0.00109548	9.86317e-12	1.18358e-10	[4, 5, 6, 7, 8]	Group18	5.55556	4	[MAPK1, MAPK14, SMAD3, TP53]
GO:0045124	regulation of bone resorption	GO_BiologicalProcess-EBI-UniProt-GOA-ACAP-ARAP_08.05.2020_00h00	9.04878e-05	0.00162878	3.44539e-11	3.10085e-10	[3, 5, 6, 7]	Group14	6.12245	3	[F3, IL6, TF]	GO:1900180	regulation of protein localization to nucleus	GO_BiologicalProcess-EBI-UniProt-GOA-ACAP-ARAP_08.05.2020_00h00	3.97962e-07	5.41228e-05	9.86317e-12	1.18358e-10	[5, 6, 7]	Group18	4.34783	6	[AKT1, MAPK1, MAPK14, PARP1, SMAD3, SRC]
GO:0032660	regulation of interleukin-17 production	GO_BiologicalProcess-EBI-UniProt-GOA-ACAP-ARAP_08.05.2020_00h00	2.04087e-05	0.000755122	3.44539e-11	3.10085e-10	[4, 5, 6, 7]	Group14	10	3	[IFNG, IL2, IL6]	GO:1900182	positive regulation of protein localization to nucleus	GO_BiologicalProcess-EBI-UniProt-GOA-ACAP-ARAP_08.05.2020_00h00	2.04511e-08	3.45624e-06	9.86317e-12	1.18358e-10	[4, 5, 6, 7, 8]	Group18	7.14286	6	[AKT1, MAPK1, MAPK14, PARP1, SMAD3, SRC]
GO:0002576	platelet degranulation	GO_BiologicalProcess-EBI-UniProt-GOA-ACAP-ARAP_08.05.2020_00h00	4.59967e-09	5.93357e-07	3.44539e-11	3.10085e-10	[4, 5, 6, 7, 8]	Group14	5	7	[ALB, APOA1, APP, F3, IL6, SERPINA1, TF]	GO:0045429	positive regulation of nitric oxide biosynthetic process	GO_BiologicalProcess-EBI-UniProt-GOA-ACAP-ARAP_08.05.2020_00h00	0.000105596	0.00316788	9.86317e-12	1.18358e-10	[5, 6, 7, 8]	Group18	6.81818	3	[AKT1, SMAD3, TRPV1]
GO:0048260	positive regulation of receptor-mediated endocytosis	GO_BiologicalProcess-EBI-UniProt-GOA-ACAP-ARAP_08.05.2020_00h00	0.00014989	0.00179868	3.44539e-11	3.10085e-10	[4, 5, 6, 7, 8]	Group14	5.17241	3	[F3, SELE, TF]	GO:0031050	dsRNA processing	GO_BiologicalProcess-EBI-UniProt-GOA-ACAP-ARAP_08.05.2020_00h00	0.000194919	0.00389839	9.86317e-12	1.18358e-10	[6, 7, 8]	Group18	5.55556	3	[EGFR, SMAD3, TP53]
GO:0002287	alpha-beta T cell activation involved in immune response	GO_BiologicalProcess-EBI-UniProt-GOA-ACAP-ARAP_08.05.2020_00h00	4.68407e-06	0.000290412	3.44539e-11	3.10085e-10	[6, 7]	Group14	6.34921	4	[CD80, IFNG, IL2, IL6]	GO:0070918	production of small RNA involved in gene silencing by RNA	GO_BiologicalProcess-EBI-UniProt-GOA-ACAP-ARAP_08.05.2020_00h00	0.000194919	0.00389839	9.86317e-12	1.18358e-10	[4, 7, 8, 9]	Group18	5.55556	3	[EGFR, SMAD3, TP53]
GO:0035710	CD4-positive, alpha-beta T cell activation	GO_BiologicalProcess-EBI-UniProt-GOA-ACAP-ARAP_08.05.2020_00h00	2.50556e-05	0.000826836	3.44539e-11	3.10085e-10	[6, 7]	Group14	4.16667	4	[CD80, IFNG, IL2, IL6]	GO:0035196	production of miRNAs involved in gene silencing by miRNA	GO_BiologicalProcess-EBI-UniProt-GOA-ACAP-ARAP_08.05.2020_00h00	0.00015492	0.00371808	9.86317e-12	1.18358e-10	[5, 6, 8, 9, 10, 11]	Group18	6	3	[EGFR, SMAD3, TP53]
GO:0048305	immunoglobulin secretion	GO_BiologicalProcess-EBI-UniProt-GOA-ACAP-ARAP_08.05.2020_00h00	1.16325e-05	0.000535094	3.44539e-11	3.10085e-10	[4, 5, 6, 7, 8, 9]	Group14	12	3	[IL2, IL6, TNF]	GO:0046332	SMAD binding	GO_MolecularFunction-EBI-UniProt-GOA-ACAP-ARAP_08.05.2020_00h00	5.83387e-07	7.35068e-05	7.00945e-13	1.2617e-11	[3]	Group19	6.41026	5	[COL3A1, CTNNB1, JUN, PARP1, SMAD3]
GO:0034756	regulation of iron ion transport	GO_BiologicalProcess-EBI-UniProt-GOA-ACAP-ARAP_08.05.2020_00h00	2.89176e-07	2.86285e-05	3.44539e-11	3.10085e-10	[6, 7, 8, 9]	Group14	37.5	3	[F3, IFNG, TF]	GO:2000177	regulation of neural precursor cell proliferation	GO_BiologicalProcess-EBI-UniProt-GOA-ACAP-ARAP_08.05.2020_00h00	1.72988e-06	0.000202396	7.00945e-13	1.2617e-11	[4, 5]	Group19	5.15464	5	[CTNNB1, EGF, HIF1A, TP53, VEGFA]
GO:0051023	regulation of immunoglobulin secretion	GO_BiologicalProcess-EBI-UniProt-GOA-ACAP-ARAP_08.05.2020_00h00	7.81732e-06	0.000414318	3.44539e-11	3.10085e-10	[5, 6, 7, 8, 9, 10]	Group14	13.6364	3	[IL2, IL6, TNF]	GO:0034394	protein localization to cell surface	GO_BiologicalProcess-EBI-UniProt-GOA-ACAP-ARAP_08.05.2020_00h00	0.000402882	0.00201441	7.00945e-13	1.2617e-11	[5]	Group19	4.34783	3	[AKT1, CTNNB1, EGF]
GO:0007260	tyrosine phosphorylation of STAT protein	GO_BiologicalProcess-EBI-UniProt-GOA-ACAP-ARAP_08.05.2020_00h00	1.69806e-05	0.000696206	3.44539e-11	3.10085e-10	[6, 7, 8, 9, 10]	Group14	4.5977	4	[IFNG, IL2, IL6, TNF]	GO:0043388	positive regulation of DNA binding	GO_BiologicalProcess-EBI-UniProt-GOA-ACAP-ARAP_08.05.2020_00h00	0.000369433	0.00258603	7.00945e-13	1.2617e-11	[5]	Group19	4.47761	3	[CTNNB1, EGF, PARP1]
GO:0002292	T cell differentiation involved in immune response	GO_BiologicalProcess-EBI-UniProt-GOA-ACAP-ARAP_08.05.2020_00h00	7.14658e-06	0.000393062	3.44539e-11	3.10085e-10	[6, 7, 8, 9, 10, 11]	Group14	5.71429	4	[CD80, IFNG, IL2, IL6]	GO:2000179	positive regulation of neural precursor cell proliferation	GO_BiologicalProcess-EBI-UniProt-GOA-ACAP-ARAP_08.05.2020_00h00	5.56458e-06	0.000511941	7.00945e-13	1.2617e-11	[4, 5, 6]	Group19	7.14286	4	[CTNNB1, EGF, HIF1A, VEGFA]
GO:0042509	regulation of tyrosine phosphorylation of STAT protein	GO_BiologicalProcess-EBI-UniProt-GOA-ACAP-ARAP_08.05.2020_00h00	1.47754e-05	0.000635344	3.44539e-11	3.10085e-10	[6, 7, 8, 9, 10, 11]	Group14	4.7619	4	[IFNG, IL2, IL6, TNF]	GO:2000008	regulation of protein localization to cell surface	GO_BiologicalProcess-EBI-UniProt-GOA-ACAP-ARAP_08.05.2020_00h00	9.85392e-05	0.00305472	7.00945e-13	1.2617e-11	[5, 6]	Group19	6.97674	3	[AKT1, CTNNB1, EGF]
GO:0006879	cellular iron ion homeostasis	GO_BiologicalProcess-EBI-UniProt-GOA-ACAP-ARAP_08.05.2020_00h00	0.000262045	0.000786135	3.44539e-11	3.10085e-10	[8, 10]	Group14	4.28571	3	[F3, IFNG, TF]	GO:0036475	neuron death in response to oxidative stress	GO_BiologicalProcess-EBI-UniProt-GOA-ACAP-ARAP_08.05.2020_00h00	6.41838e-07	8.02298e-05	7.00945e-13	1.2617e-11	[4, 6, 7]	Group19	12.1212	4	[CTNNB1, HIF1A, MCL1, PARP1]
GO:0042531	positive regulation of tyrosine phosphorylation of STAT protein	GO_BiologicalProcess-EBI-UniProt-GOA-ACAP-ARAP_08.05.2020_00h00	7.99849e-06	0.000415921	3.44539e-11	3.10085e-10	[6, 7, 8, 9, 10, 11, 12]	Group14	5.55556	4	[IFNG, IL2, IL6, TNF]	GO:0032204	regulation of telomere maintenance	GO_BiologicalProcess-EBI-UniProt-GOA-ACAP-ARAP_08.05.2020_00h00	1.06615e-06	0.000131137	7.00945e-13	1.2617e-11	[3, 5, 6, 7, 8]	Group19	5.68182	5	[CTNNB1, MAPK1, MAPK3, PARP1, SRC]
GO:0002293	alpha-beta T cell differentiation involved in immune response	GO_BiologicalProcess-EBI-UniProt-GOA-ACAP-ARAP_08.05.2020_00h00	4.68407e-06	0.000290412	3.44539e-11	3.10085e-10	[7, 8, 9, 10, 11, 12]	Group14	6.34921	4	[CD80, IFNG, IL2, IL6]	GO:0035258	steroid hormone receptor binding	GO_MolecularFunction-EBI-UniProt-GOA-ACAP-ARAP_08.05.2020_00h00	4.73841e-05	0.00203752	7.00945e-13	1.2617e-11	[6, 7]	Group19	4.16667	4	[CTNNB1, PARP1, SMAD3, SRC]
GO:0043367	CD4-positive, alpha-beta T cell differentiation	GO_BiologicalProcess-EBI-UniProt-GOA-ACAP-ARAP_08.05.2020_00h00	1.10062e-05	0.000517291	3.44539e-11	3.10085e-10	[7, 8, 9, 10, 11, 12]	Group14	5.12821	4	[CD80, IFNG, IL2, IL6]	GO:1903203	regulation of oxidative stress-induced neuron death	GO_BiologicalProcess-EBI-UniProt-GOA-ACAP-ARAP_08.05.2020_00h00	4.31803e-07	5.82934e-05	7.00945e-13	1.2617e-11	[5, 6, 7, 8]	Group19	13.3333	4	[CTNNB1, HIF1A, MCL1, PARP1]
GO:0002294	CD4-positive, alpha-beta T cell differentiation involved in immune response	GO_BiologicalProcess-EBI-UniProt-GOA-ACAP-ARAP_08.05.2020_00h00	4.39221e-06	0.000276709	4.51762e-07	9.03523e-07	[8, 9, 10, 11, 12, 13]	Group15	6.45161	4	[CD80, IFNG, IL2, IL6]	GO:1904356	regulation of telomere maintenance via telomere lengthening	GO_BiologicalProcess-EBI-UniProt-GOA-ACAP-ARAP_08.05.2020_00h00	2.92503e-07	4.15355e-05	7.00945e-13	1.2617e-11	[4, 6, 7, 8, 9]	Group19	7.35294	5	[CTNNB1, MAPK1, MAPK3, PARP1, SRC]
GO:0043370	regulation of CD4-positive, alpha-beta T cell differentiation	GO_BiologicalProcess-EBI-UniProt-GOA-ACAP-ARAP_08.05.2020_00h00	8.50516e-05	0.00161598	4.51762e-07	9.03523e-07	[8, 9, 10, 11, 12, 13]	Group15	6.25	3	[CD80, IFNG, IL2]	GO:0010833	telomere maintenance via telomere lengthening	GO_BiologicalProcess-EBI-UniProt-GOA-ACAP-ARAP_08.05.2020_00h00	1.19241e-06	0.000145473	7.00945e-13	1.2617e-11	[6, 7, 8]	Group19	5.55556	5	[CTNNB1, MAPK1, MAPK3, PARP1, SRC]
GO:0032620	interleukin-17 production	GO_BiologicalProcess-EBI-UniProt-GOA-ACAP-ARAP_08.05.2020_00h00	3.26998e-05	0.000915594	4.51762e-07	9.03523e-07	[3, 6]	Group15	8.57143	3	[IFNG, IL2, IL6]	GO:0030331	estrogen receptor binding	GO_MolecularFunction-EBI-UniProt-GOA-ACAP-ARAP_08.05.2020_00h00	0.000105596	0.00316788	7.00945e-13	1.2617e-11	[7, 8]	Group19	6.81818	3	[CTNNB1, PARP1, SRC]
GO:0002637	regulation of immunoglobulin production	GO_BiologicalProcess-EBI-UniProt-GOA-ACAP-ARAP_08.05.2020_00h00	9.9244e-06	0.000486295	4.51762e-07	9.03523e-07	[4, 5, 6]	Group15	5.26316	4	[IL10, IL2, IL6, TNF]	GO:0008013	beta-catenin binding	GO_MolecularFunction-EBI-UniProt-GOA-ACAP-ARAP_08.05.2020_00h00	4.73841e-05	0.00203752	4.8302e-18	2.4151e-16	[3]	Group20	4.16667	4	[AR, CTNNB1, GJA1, SMAD3]
GO:0070664	negative regulation of leukocyte proliferation	GO_BiologicalProcess-EBI-UniProt-GOA-ACAP-ARAP_08.05.2020_00h00	2.21055e-05	0.000795798	4.51762e-07	9.03523e-07	[4, 5, 6]	Group15	4.30108	4	[CD80, CTLA4, IL10, IL2]	GO:0046332	SMAD binding	GO_MolecularFunction-EBI-UniProt-GOA-ACAP-ARAP_08.05.2020_00h00	5.83387e-07	7.35068e-05	4.8302e-18	2.4151e-16	[3]	Group20	6.41026	5	[COL3A1, CTNNB1, JUN, PARP1, SMAD3]
GO:0002286	T cell activation involved in immune response	GO_BiologicalProcess-EBI-UniProt-GOA-ACAP-ARAP_08.05.2020_00h00	1.36955e-06	0.000109564	4.51762e-07	9.03523e-07	[5, 6]	Group15	4.58716	5	[CD80, ICAM1, IFNG, IL2, IL6]	GO:0019902	phosphatase binding	GO_MolecularFunction-EBI-UniProt-GOA-ACAP-ARAP_08.05.2020_00h00	2.98535e-10	6.00055e-08	4.8302e-18	2.4151e-16	[4]	Group20	4.4335	9	[AKT1, BCL2, CTNNB1, EGFR, MAPK1, MAPK14, MAPK3, SMAD3, TP53]
GO:0032660	regulation of interleukin-17 production	GO_BiologicalProcess-EBI-UniProt-GOA-ACAP-ARAP_08.05.2020_00h00	2.04087e-05	0.000755122	4.51762e-07	9.03523e-07	[4, 5, 6, 7]	Group15	10	3	[IFNG, IL2, IL6]	GO:0048565	digestive tract development	GO_BiologicalProcess-EBI-UniProt-GOA-ACAP-ARAP_08.05.2020_00h00	4.33208e-07	5.80499e-05	4.8302e-18	2.4151e-16	[4, 5, 6]	Group20	4.28571	6	[BCL2, COL3A1, CTNNB1, EGFR, HIF1A, SMAD3]
GO:0032945	negative regulation of mononuclear cell proliferation	GO_BiologicalProcess-EBI-UniProt-GOA-ACAP-ARAP_08.05.2020_00h00	1.69806e-05	0.000696206	4.51762e-07	9.03523e-07	[5, 6, 7]	Group15	4.5977	4	[CD80, CTLA4, IL10, IL2]	GO:0051216	cartilage development	GO_BiologicalProcess-EBI-UniProt-GOA-ACAP-ARAP_08.05.2020_00h00	7.42648e-10	1.44074e-07	4.8302e-18	2.4151e-16	[4, 5, 6]	Group20	4	9	[COL1A1, COL2A1, CTNNB1, FGF2, FGFR3, HIF1A, MAPK14, MAPK3, SMAD3]
GO:0002287	alpha-beta T cell activation involved in immune response	GO_BiologicalProcess-EBI-UniProt-GOA-ACAP-ARAP_08.05.2020_00h00	4.68407e-06	0.000290412	4.51762e-07	9.03523e-07	[6, 7]	Group15	6.34921	4	[CD80, IFNG, IL2, IL6]	GO:0048546	digestive tract morphogenesis	GO_BiologicalProcess-EBI-UniProt-GOA-ACAP-ARAP_08.05.2020_00h00	6.11131e-08	9.65587e-06	4.8302e-18	2.4151e-16	[4, 5, 6, 7]	Group20	10	5	[BCL2, CTNNB1, EGFR, HIF1A, SMAD3]
GO:0002712	regulation of B cell mediated immunity	GO_BiologicalProcess-EBI-UniProt-GOA-ACAP-ARAP_08.05.2020_00h00	0.000165826	0.00182408	4.51762e-07	9.03523e-07	[6, 7]	Group15	5	3	[IL10, IL2, TNF]	GO:0060571	morphogenesis of an epithelial fold	GO_BiologicalProcess-EBI-UniProt-GOA-ACAP-ARAP_08.05.2020_00h00	3.74794e-07	5.17216e-05	4.8302e-18	2.4151e-16	[5, 6]	Group20	13.7931	4	[AR, CTNNB1, EGFR, HIF1A]
GO:0035710	CD4-positive, alpha-beta T cell activation	GO_BiologicalProcess-EBI-UniProt-GOA-ACAP-ARAP_08.05.2020_00h00	2.50556e-05	0.000826836	4.51762e-07	9.03523e-07	[6, 7]	Group15	4.16667	4	[CD80, IFNG, IL2, IL6]	GO:0001102	RNA polymerase II activating transcription factor binding	GO_MolecularFunction-EBI-UniProt-GOA-ACAP-ARAP_08.05.2020_00h00	0.000253624	0.00380436	4.8302e-18	2.4151e-16	[6]	Group20	5.08475	3	[CTNNB1, JUN, SMAD3]
GO:0050672	negative regulation of lymphocyte proliferation	GO_BiologicalProcess-EBI-UniProt-GOA-ACAP-ARAP_08.05.2020_00h00	1.47754e-05	0.000635344	4.51762e-07	9.03523e-07	[5, 6, 7, 8]	Group15	4.7619	4	[CD80, CTLA4, IL10, IL2]	GO:0001823	mesonephros development	GO_BiologicalProcess-EBI-UniProt-GOA-ACAP-ARAP_08.05.2020_00h00	4.18188e-06	0.000405643	4.8302e-18	2.4151e-16	[5, 6, 7, 8]	Group20	4.31034	5	[BCL2, CTNNB1, FGF2, SMAD3, VEGFA]
GO:0030888	regulation of B cell proliferation	GO_BiologicalProcess-EBI-UniProt-GOA-ACAP-ARAP_08.05.2020_00h00	0.00021038	0.00147266	4.51762e-07	9.03523e-07	[6, 7, 8]	Group15	4.61538	3	[CTLA4, IL10, IL2]	GO:0010718	positive regulation of epithelial to mesenchymal transition	GO_BiologicalProcess-EBI-UniProt-GOA-ACAP-ARAP_08.05.2020_00h00	0.000137106	0.00356475	4.8302e-18	2.4151e-16	[3, 4, 5, 6, 7, 8, 9, 10]	Group20	6.25	3	[COL1A1, CTNNB1, SMAD3]
GO:0002889	regulation of immunoglobulin mediated immune response	GO_BiologicalProcess-EBI-UniProt-GOA-ACAP-ARAP_08.05.2020_00h00	0.000165826	0.00182408	4.51762e-07	9.03523e-07	[7, 8]	Group15	5	3	[IL10, IL2, TNF]	GO:0035258	steroid hormone receptor binding	GO_MolecularFunction-EBI-UniProt-GOA-ACAP-ARAP_08.05.2020_00h00	4.73841e-05	0.00203752	4.8302e-18	2.4151e-16	[6, 7]	Group20	4.16667	4	[CTNNB1, PARP1, SMAD3, SRC]
GO:0042130	negative regulation of T cell proliferation	GO_BiologicalProcess-EBI-UniProt-GOA-ACAP-ARAP_08.05.2020_00h00	0.000251121	0.00100448	4.51762e-07	9.03523e-07	[6, 7, 8, 9]	Group15	4.34783	3	[CD80, CTLA4, IL10]	GO:0072164	mesonephric tubule development	GO_BiologicalProcess-EBI-UniProt-GOA-ACAP-ARAP_08.05.2020_00h00	3.36734e-06	0.000336734	4.8302e-18	2.4151e-16	[4, 5, 7, 8, 9, 10]	Group20	4.5045	5	[BCL2, CTNNB1, FGF2, SMAD3, VEGFA]
GO:0007260	tyrosine phosphorylation of STAT protein	GO_BiologicalProcess-EBI-UniProt-GOA-ACAP-ARAP_08.05.2020_00h00	1.69806e-05	0.000696206	4.51762e-07	9.03523e-07	[6, 7, 8, 9, 10]	Group15	4.5977	4	[IFNG, IL2, IL6, TNF]	GO:0072163	mesonephric epithelium development	GO_BiologicalProcess-EBI-UniProt-GOA-ACAP-ARAP_08.05.2020_00h00	3.36734e-06	0.000336734	4.8302e-18	2.4151e-16	[6, 7, 8, 9]	Group20	4.5045	5	[BCL2, CTNNB1, FGF2, SMAD3, VEGFA]
GO:2000514	regulation of CD4-positive, alpha-beta T cell activation	GO_BiologicalProcess-EBI-UniProt-GOA-ACAP-ARAP_08.05.2020_00h00	0.000182824	0.00182824	4.51762e-07	9.03523e-07	[7, 8, 9]	Group15	4.83871	3	[CD80, IFNG, IL2]	GO:0001657	ureteric bud development	GO_BiologicalProcess-EBI-UniProt-GOA-ACAP-ARAP_08.05.2020_00h00	3.22058e-06	0.000325279	4.8302e-18	2.4151e-16	[5, 6, 8, 9, 10, 11]	Group20	4.54545	5	[BCL2, CTNNB1, FGF2, SMAD3, VEGFA]
GO:0002292	T cell differentiation involved in immune response	GO_BiologicalProcess-EBI-UniProt-GOA-ACAP-ARAP_08.05.2020_00h00	7.14658e-06	0.000393062	4.51762e-07	9.03523e-07	[6, 7, 8, 9, 10, 11]	Group15	5.71429	4	[CD80, IFNG, IL2, IL6]	GO:0019838	growth factor binding	GO_MolecularFunction-EBI-UniProt-GOA-ACAP-ARAP_08.05.2020_00h00	2.39349e-08	3.99712e-06	6.8599e-14	1.78357e-12	[3]	Group21	4.66667	7	[COL1A1, COL2A1, COL3A1, EGFR, FGFR3, ITGB3, NTRK1]
GO:0042509	regulation of tyrosine phosphorylation of STAT protein	GO_BiologicalProcess-EBI-UniProt-GOA-ACAP-ARAP_08.05.2020_00h00	1.47754e-05	0.000635344	4.51762e-07	9.03523e-07	[6, 7, 8, 9, 10, 11]	Group15	4.7619	4	[IFNG, IL2, IL6, TNF]	GO:0030020	extracellular matrix structural constituent conferring tensile strength	GO_MolecularFunction-EBI-UniProt-GOA-ACAP-ARAP_08.05.2020_00h00	8.53642e-05	0.00281702	6.8599e-14	1.78357e-12	[3]	Group21	7.31707	3	[COL1A1, COL2A1, COL3A1]
GO:0045066	regulatory T cell differentiation	GO_BiologicalProcess-EBI-UniProt-GOA-ACAP-ARAP_08.05.2020_00h00	3.26998e-05	0.000915594	4.51762e-07	9.03523e-07	[6, 7, 8, 9, 10, 11]	Group15	8.57143	3	[CTLA4, IFNG, IL2]	GO:0036075	replacement ossification	GO_BiologicalProcess-EBI-UniProt-GOA-ACAP-ARAP_08.05.2020_00h00	2.97747e-05	0.00160784	6.8599e-14	1.78357e-12	[3]	Group21	10.3448	3	[COL1A1, COL2A1, FGFR3]
GO:0042531	positive regulation of tyrosine phosphorylation of STAT protein	GO_BiologicalProcess-EBI-UniProt-GOA-ACAP-ARAP_08.05.2020_00h00	7.99849e-06	0.000415921	4.51762e-07	9.03523e-07	[6, 7, 8, 9, 10, 11, 12]	Group15	5.55556	4	[IFNG, IL2, IL6, TNF]	GO:0048407	platelet-derived growth factor binding	GO_MolecularFunction-EBI-UniProt-GOA-ACAP-ARAP_08.05.2020_00h00	1.38011e-06	0.000165614	6.8599e-14	1.78357e-12	[4]	Group21	27.2727	3	[COL1A1, COL2A1, COL3A1]
GO:0002293	alpha-beta T cell differentiation involved in immune response	GO_BiologicalProcess-EBI-UniProt-GOA-ACAP-ARAP_08.05.2020_00h00	4.68407e-06	0.000290412	4.51762e-07	9.03523e-07	[7, 8, 9, 10, 11, 12]	Group15	6.34921	4	[CD80, IFNG, IL2, IL6]	GO:0070849	response to epidermal growth factor	GO_BiologicalProcess-EBI-UniProt-GOA-ACAP-ARAP_08.05.2020_00h00	9.06622e-08	1.38713e-05	6.8599e-14	1.78357e-12	[3, 5]	Group21	9.25926	5	[AKT1, COL1A1, EGFR, MAPK1, MAPK3]
GO:0043367	CD4-positive, alpha-beta T cell differentiation	GO_BiologicalProcess-EBI-UniProt-GOA-ACAP-ARAP_08.05.2020_00h00	1.10062e-05	0.000517291	4.51762e-07	9.03523e-07	[7, 8, 9, 10, 11, 12]	Group15	5.12821	4	[CD80, IFNG, IL2, IL6]	GO:0098644	complex of collagen trimers	GO_CellularComponent-EBI-UniProt-GOA-ACAP-ARAP_08.05.2020_00h00	1.09641e-05	0.000877131	6.8599e-14	1.78357e-12	[3, 4, 5]	Group21	14.2857	3	[COL1A1, COL2A1, COL3A1]
GO:0045589	regulation of regulatory T cell differentiation	GO_BiologicalProcess-EBI-UniProt-GOA-ACAP-ARAP_08.05.2020_00h00	2.48719e-05	0.000845645	4.51762e-07	9.03523e-07	[7, 8, 9, 10, 11, 12]	Group15	9.375	3	[CTLA4, IFNG, IL2]	GO:0051216	cartilage development	GO_BiologicalProcess-EBI-UniProt-GOA-ACAP-ARAP_08.05.2020_00h00	7.42648e-10	1.44074e-07	6.8599e-14	1.78357e-12	[4, 5, 6]	Group21	4	9	[COL1A1, COL2A1, CTNNB1, FGF2, FGFR3, HIF1A, MAPK14, MAPK3, SMAD3]
GO:0046637	regulation of alpha-beta T cell differentiation	GO_BiologicalProcess-EBI-UniProt-GOA-ACAP-ARAP_08.05.2020_00h00	0.00021038	0.00147266	4.51762e-07	9.03523e-07	[7, 8, 9, 10, 11, 12]	Group15	4.61538	3	[CD80, IFNG, IL2]	GO:0071364	cellular response to epidermal growth factor stimulus	GO_BiologicalProcess-EBI-UniProt-GOA-ACAP-ARAP_08.05.2020_00h00	0.00015492	0.00371808	6.8599e-14	1.78357e-12	[4, 6]	Group21	6	3	[AKT1, COL1A1, EGFR]
GO:1900221	regulation of amyloid-beta clearance	GO_BiologicalProcess-EBI-UniProt-GOA-ACAP-ARAP_08.05.2020_00h00	3.47298e-06	0.000232689	6.16071e-14	1.04732e-12	[3, 4]	Group16	17.6471	3	[APOE, IFNG, TNF]	GO:0098643	banded collagen fibril	GO_CellularComponent-EBI-UniProt-GOA-ACAP-ARAP_08.05.2020_00h00	1.83748e-06	0.000209473	6.8599e-14	1.78357e-12	[4, 5, 6]	Group21	25	3	[COL1A1, COL2A1, COL3A1]
GO:0051353	positive regulation of oxidoreductase activity	GO_BiologicalProcess-EBI-UniProt-GOA-ACAP-ARAP_08.05.2020_00h00	0.000191731	0.00172558	6.16071e-14	1.04732e-12	[3, 4, 5]	Group16	4.7619	3	[APOE, IFNG, TNF]	GO:0005583	fibrillar collagen trimer	GO_CellularComponent-EBI-UniProt-GOA-ACAP-ARAP_08.05.2020_00h00	1.83748e-06	0.000209473	6.8599e-14	1.78357e-12	[3, 5, 6, 7]	Group21	25	3	[COL1A1, COL2A1, COL3A1]
GO:0032768	regulation of monooxygenase activity	GO_BiologicalProcess-EBI-UniProt-GOA-ACAP-ARAP_08.05.2020_00h00	0.000220129	0.00132077	6.16071e-14	1.04732e-12	[4, 5]	Group16	4.54545	3	[APOE, IFNG, TNF]	GO:0030199	collagen fibril organization	GO_BiologicalProcess-EBI-UniProt-GOA-ACAP-ARAP_08.05.2020_00h00	0.000164364	0.00378037	6.8599e-14	1.78357e-12	[5, 6]	Group21	5.88235	3	[COL1A1, COL2A1, COL3A1]
GO:0042982	amyloid precursor protein metabolic process	GO_BiologicalProcess-EBI-UniProt-GOA-ACAP-ARAP_08.05.2020_00h00	7.56368e-06	0.000408439	6.16071e-14	1.04732e-12	[4, 5]	Group16	5.6338	4	[APOE, APP, IFNG, TNF]	GO:0071230	cellular response to amino acid stimulus	GO_BiologicalProcess-EBI-UniProt-GOA-ACAP-ARAP_08.05.2020_00h00	0.000456613	0.00136984	6.8599e-14	1.78357e-12	[5, 6]	Group21	4.16667	3	[COL1A1, COL3A1, EGFR]
GO:1903035	negative regulation of response to wounding	GO_BiologicalProcess-EBI-UniProt-GOA-ACAP-ARAP_08.05.2020_00h00	9.38069e-07	7.97359e-05	6.16071e-14	1.04732e-12	[3, 4, 5, 6]	Group16	4.9505	5	[APOE, F2, PLAT, THBD, TNF]	GO:0060350	endochondral bone morphogenesis	GO_BiologicalProcess-EBI-UniProt-GOA-ACAP-ARAP_08.05.2020_00h00	0.000494867	0.000494867	6.8599e-14	1.78357e-12	[5, 6, 7, 8, 9]	Group21	4.05405	3	[COL1A1, COL2A1, FGFR3]
GO:0045123	cellular extravasation	GO_BiologicalProcess-EBI-UniProt-GOA-ACAP-ARAP_08.05.2020_00h00	1.97461e-07	2.03385e-05	6.16071e-14	1.04732e-12	[3, 5, 6]	Group16	6.75676	5	[CCL2, ICAM1, SELE, TNF, VCAM1]	GO:0001958	endochondral ossification	GO_BiologicalProcess-EBI-UniProt-GOA-ACAP-ARAP_08.05.2020_00h00	2.97747e-05	0.00160784	6.8599e-14	1.78357e-12	[4, 6, 7, 8, 9, 10]	Group21	10.3448	3	[COL1A1, COL2A1, FGFR3]
GO:0032770	positive regulation of monooxygenase activity	GO_BiologicalProcess-EBI-UniProt-GOA-ACAP-ARAP_08.05.2020_00h00	3.26998e-05	0.000915594	6.16071e-14	1.04732e-12	[4, 5, 6]	Group16	8.57143	3	[APOE, IFNG, TNF]	GO:0060135	maternal process involved in female pregnancy	GO_BiologicalProcess-EBI-UniProt-GOA-ACAP-ARAP_08.05.2020_00h00	5.12101e-07	6.65732e-05	8.44898e-16	3.04163e-14	[3, 4, 5]	Group22	6.57895	5	[AKT1, AR, GJA1, MAPK1, MAPK3]
GO:0050766	positive regulation of phagocytosis	GO_BiologicalProcess-EBI-UniProt-GOA-ACAP-ARAP_08.05.2020_00h00	8.45148e-06	0.000431026	6.16071e-14	1.04732e-12	[3, 4, 5, 6, 7]	Group16	5.47945	4	[APOA1, CCL2, IFNG, TNF]	GO:0045913	positive regulation of carbohydrate metabolic process	GO_BiologicalProcess-EBI-UniProt-GOA-ACAP-ARAP_08.05.2020_00h00	1.19241e-06	0.000145473	8.44898e-16	3.04163e-14	[3, 4, 5, 6]	Group22	5.55556	5	[AKT1, EGF, HIF1A, SIRT1, SRC]
GO:1904019	epithelial cell apoptotic process	GO_BiologicalProcess-EBI-UniProt-GOA-ACAP-ARAP_08.05.2020_00h00	1.49861e-06	0.000116892	6.16071e-14	1.04732e-12	[5]	Group16	4.5045	5	[CCL2, ICAM1, IL10, IL6, TNF]	GO:1901655	cellular response to ketone	GO_BiologicalProcess-EBI-UniProt-GOA-ACAP-ARAP_08.05.2020_00h00	2.68303e-06	0.000281718	8.44898e-16	3.04163e-14	[5]	Group22	4.71698	5	[AKT1, AR, EGFR, SIRT1, SRC]
GO:0033619	membrane protein proteolysis	GO_BiologicalProcess-EBI-UniProt-GOA-ACAP-ARAP_08.05.2020_00h00	4.39221e-06	0.000276709	6.16071e-14	1.04732e-12	[5, 6]	Group16	6.45161	4	[APOE, IFNG, IL10, TNF]	GO:0030879	mammary gland development	GO_BiologicalProcess-EBI-UniProt-GOA-ACAP-ARAP_08.05.2020_00h00	1.66639e-09	3.11614e-07	8.44898e-16	3.04163e-14	[5, 6, 7]	Group22	4.81928	8	[AKT1, AR, CCND1, EGF, HIF1A, MAPK1, SRC, VEGFA]
GO:0042987	amyloid precursor protein catabolic process	GO_BiologicalProcess-EBI-UniProt-GOA-ACAP-ARAP_08.05.2020_00h00	2.51532e-06	0.000181103	6.16071e-14	1.04732e-12	[5, 6]	Group16	7.40741	4	[APOE, APP, IFNG, TNF]	GO:0061377	mammary gland lobule development	GO_BiologicalProcess-EBI-UniProt-GOA-ACAP-ARAP_08.05.2020_00h00	7.92822e-10	1.53015e-07	8.44898e-16	3.04163e-14	[3, 6, 7, 8]	Group22	22.7273	5	[AR, CCND1, EGF, HIF1A, VEGFA]
GO:0045940	positive regulation of steroid metabolic process	GO_BiologicalProcess-EBI-UniProt-GOA-ACAP-ARAP_08.05.2020_00h00	3.34215e-07	3.24189e-05	6.16071e-14	1.04732e-12	[4, 5, 6, 7]	Group16	12.1212	4	[APOA1, APOE, IFNG, TNF]	GO:1900180	regulation of protein localization to nucleus	GO_BiologicalProcess-EBI-UniProt-GOA-ACAP-ARAP_08.05.2020_00h00	3.97962e-07	5.41228e-05	8.44898e-16	3.04163e-14	[5, 6, 7]	Group22	4.34783	6	[AKT1, MAPK1, MAPK14, PARP1, SMAD3, SRC]
GO:0046889	positive regulation of lipid biosynthetic process	GO_BiologicalProcess-EBI-UniProt-GOA-ACAP-ARAP_08.05.2020_00h00	1.9419e-05	0.00075734	6.16071e-14	1.04732e-12	[4, 5, 6, 7]	Group16	4.44444	4	[APOA1, APOE, IFNG, TNF]	GO:1900182	positive regulation of protein localization to nucleus	GO_BiologicalProcess-EBI-UniProt-GOA-ACAP-ARAP_08.05.2020_00h00	2.04511e-08	3.45624e-06	8.44898e-16	3.04163e-14	[4, 5, 6, 7, 8]	Group22	7.14286	6	[AKT1, MAPK1, MAPK14, PARP1, SMAD3, SRC]
GO:0050435	amyloid-beta metabolic process	GO_BiologicalProcess-EBI-UniProt-GOA-ACAP-ARAP_08.05.2020_00h00	6.25538e-08	7.06858e-06	6.16071e-14	1.04732e-12	[5, 6]	Group16	8.47458	5	[APOE, APP, IFNG, MMP12, TNF]	GO:0060749	mammary gland alveolus development	GO_BiologicalProcess-EBI-UniProt-GOA-ACAP-ARAP_08.05.2020_00h00	7.92822e-10	1.53015e-07	8.44898e-16	3.04163e-14	[3, 4, 7, 8, 9]	Group22	22.7273	5	[AR, CCND1, EGF, HIF1A, VEGFA]
GO:0061045	negative regulation of wound healing	GO_BiologicalProcess-EBI-UniProt-GOA-ACAP-ARAP_08.05.2020_00h00	3.51842e-07	3.37768e-05	6.16071e-14	1.04732e-12	[4, 5, 6, 7]	Group16	6.0241	5	[APOE, F2, PLAT, THBD, TNF]	GO:0061180	mammary gland epithelium development	GO_BiologicalProcess-EBI-UniProt-GOA-ACAP-ARAP_08.05.2020_00h00	1.52118e-08	2.64686e-06	8.44898e-16	3.04163e-14	[5, 6, 7, 8]	Group22	7.5	6	[AKT1, AR, CCND1, HIF1A, MAPK1, SRC]
GO:0001937	negative regulation of endothelial cell proliferation	GO_BiologicalProcess-EBI-UniProt-GOA-ACAP-ARAP_08.05.2020_00h00	6.10576e-05	0.00140432	6.16071e-14	1.04732e-12	[5, 6, 7]	Group16	6.97674	3	[APOE, CCL2, TNF]	GO:1904029	regulation of cyclin-dependent protein kinase activity	GO_BiologicalProcess-EBI-UniProt-GOA-ACAP-ARAP_08.05.2020_00h00	2.81025e-06	0.000289455	8.44898e-16	3.04163e-14	[4, 5, 6, 7, 8, 9, 10]	Group22	4.6729	5	[AKT1, CASP3, CCND1, EGFR, SRC]
GO:0072577	endothelial cell apoptotic process	GO_BiologicalProcess-EBI-UniProt-GOA-ACAP-ARAP_08.05.2020_00h00	3.12984e-06	0.000212829	6.16071e-14	1.04732e-12	[6]	Group16	7.01754	4	[CCL2, ICAM1, IL10, TNF]	GO:2001243	negative regulation of intrinsic apoptotic signaling pathway	GO_BiologicalProcess-EBI-UniProt-GOA-ACAP-ARAP_08.05.2020_00h00	1.15314e-07	1.74125e-05	8.44898e-16	3.04163e-14	[5, 6, 7, 8, 9]	Group22	5.35714	6	[AKT1, BCL2, HIF1A, MCL1, SIRT1, SRC]
GO:1902991	regulation of amyloid precursor protein catabolic process	GO_BiologicalProcess-EBI-UniProt-GOA-ACAP-ARAP_08.05.2020_00h00	1.09344e-06	8.96619e-05	6.16071e-14	1.04732e-12	[5, 6, 7]	Group16	9.09091	4	[APOE, APP, IFNG, TNF]	GO:0000079	regulation of cyclin-dependent protein serine/threonine kinase activity	GO_BiologicalProcess-EBI-UniProt-GOA-ACAP-ARAP_08.05.2020_00h00	2.32834e-06	0.000251461	8.44898e-16	3.04163e-14	[5, 6, 7, 8, 9, 10, 11]	Group22	4.85437	5	[AKT1, CASP3, CCND1, EGFR, SRC]
GO:0006509	membrane protein ectodomain proteolysis	GO_BiologicalProcess-EBI-UniProt-GOA-ACAP-ARAP_08.05.2020_00h00	9.95292e-07	8.36045e-05	6.16071e-14	1.04732e-12	[6, 7]	Group16	9.30233	4	[APOE, IFNG, IL10, TNF]	GO:0045737	positive regulation of cyclin-dependent protein serine/threonine kinase activity	GO_BiologicalProcess-EBI-UniProt-GOA-ACAP-ARAP_08.05.2020_00h00	5.64891e-07	7.23061e-05	8.44898e-16	3.04163e-14	[4, 5, 6, 7, 8, 9, 10, 11, 12]	Group22	12.5	4	[AKT1, CCND1, EGFR, SRC]
GO:0034205	amyloid-beta formation	GO_BiologicalProcess-EBI-UniProt-GOA-ACAP-ARAP_08.05.2020_00h00	1.09344e-06	8.96619e-05	6.16071e-14	1.04732e-12	[6, 7]	Group16	9.09091	4	[APOE, APP, IFNG, TNF]	GO:1904031	positive regulation of cyclin-dependent protein kinase activity	GO_BiologicalProcess-EBI-UniProt-GOA-ACAP-ARAP_08.05.2020_00h00	9.19764e-07	0.000114051	8.44898e-16	3.04163e-14	[5, 6, 7, 8, 9, 10, 11]	Group22	11.1111	4	[AKT1, CCND1, EGFR, SRC]
GO:0051043	regulation of membrane protein ectodomain proteolysis	GO_BiologicalProcess-EBI-UniProt-GOA-ACAP-ARAP_08.05.2020_00h00	8.77814e-08	9.65595e-06	6.16071e-14	1.04732e-12	[5, 6, 7, 8]	Group16	16.6667	4	[APOE, IFNG, IL10, TNF]	GO:0001776	leukocyte homeostasis	GO_BiologicalProcess-EBI-UniProt-GOA-ACAP-ARAP_08.05.2020_00h00	5.34525e-05	0.00208465	6.98192e-16	2.58331e-14	[2, 5]	Group23	4.0404	4	[AKT1, BCL2, CASP3, HIF1A]
GO:1902003	regulation of amyloid-beta formation	GO_BiologicalProcess-EBI-UniProt-GOA-ACAP-ARAP_08.05.2020_00h00	5.99087e-07	5.33188e-05	6.16071e-14	1.04732e-12	[5, 6, 7, 8]	Group16	10.5263	4	[APOE, APP, IFNG, TNF]	GO:0035094	response to nicotine	GO_BiologicalProcess-EBI-UniProt-GOA-ACAP-ARAP_08.05.2020_00h00	6.40849e-06	0.000570355	6.98192e-16	2.58331e-14	[4]	Group23	6.89655	4	[BCL2, CASP3, MAPK1, NTRK1]
GO:1904035	regulation of epithelial cell apoptotic process	GO_BiologicalProcess-EBI-UniProt-GOA-ACAP-ARAP_08.05.2020_00h00	1.77668e-05	0.000710671	6.16071e-14	1.04732e-12	[6, 7]	Group16	4.54545	4	[CCL2, ICAM1, IL6, TNF]	GO:0038034	signal transduction in absence of ligand	GO_BiologicalProcess-EBI-UniProt-GOA-ACAP-ARAP_08.05.2020_00h00	5.12101e-07	6.65732e-05	6.98192e-16	2.58331e-14	[3, 4, 5]	Group23	6.57895	5	[AKT1, BCL2, CASP3, COL2A1, MCL1]
GO:0051044	positive regulation of membrane protein ectodomain proteolysis	GO_BiologicalProcess-EBI-UniProt-GOA-ACAP-ARAP_08.05.2020_00h00	2.8636e-06	0.000200452	6.16071e-14	1.04732e-12	[5, 6, 7, 8, 9]	Group16	18.75	3	[APOE, IFNG, TNF]	GO:0002260	lymphocyte homeostasis	GO_BiologicalProcess-EBI-UniProt-GOA-ACAP-ARAP_08.05.2020_00h00	1.28433e-05	0.000976089	6.98192e-16	2.58331e-14	[3, 6]	Group23	5.7971	4	[AKT1, BCL2, CASP3, HIF1A]
GO:2000351	regulation of endothelial cell apoptotic process	GO_BiologicalProcess-EBI-UniProt-GOA-ACAP-ARAP_08.05.2020_00h00	0.000102031	0.00163249	6.16071e-14	1.04732e-12	[7, 8]	Group16	5.88235	3	[CCL2, ICAM1, TNF]	GO:0010039	response to iron ion	GO_BiologicalProcess-EBI-UniProt-GOA-ACAP-ARAP_08.05.2020_00h00	5.75926e-05	0.00218852	6.98192e-16	2.58331e-14	[5]	Group23	8.33333	3	[BCL2, CCND1, HIF1A]
GO:0019915	lipid storage	GO_BiologicalProcess-EBI-UniProt-GOA-ACAP-ARAP_08.05.2020_00h00	7.00597e-09	8.96764e-07	9.64004e-12	1.1568e-10	[3, 4]	Group17	7.22892	6	[ABCA1, APOA1, APOE, IL6, PPARA, TNF]	GO:0046545	development of primary female sexual characteristics	GO_BiologicalProcess-EBI-UniProt-GOA-ACAP-ARAP_08.05.2020_00h00	3.36734e-06	0.000336734	6.98192e-16	2.58331e-14	[4, 5, 6]	Group23	4.5045	5	[BCL2, CASP3, SIRT1, SRC, VEGFA]
GO:1905953	negative regulation of lipid localization	GO_BiologicalProcess-EBI-UniProt-GOA-ACAP-ARAP_08.05.2020_00h00	1.55938e-06	0.000120073	9.64004e-12	1.1568e-10	[2, 3, 4, 5]	Group17	8.33333	4	[ABCA1, IL6, PPARA, TNF]	GO:0071887	leukocyte apoptotic process	GO_BiologicalProcess-EBI-UniProt-GOA-ACAP-ARAP_08.05.2020_00h00	4.3619e-06	0.000418742	6.98192e-16	2.58331e-14	[5]	Group23	4.2735	5	[AKT1, CASP3, HIF1A, SIRT1, TP53]
GO:0010883	regulation of lipid storage	GO_BiologicalProcess-EBI-UniProt-GOA-ACAP-ARAP_08.05.2020_00h00	2.51532e-06	0.000181103	9.64004e-12	1.1568e-10	[3, 4, 5]	Group17	7.40741	4	[ABCA1, IL6, PPARA, TNF]	GO:2000378	negative regulation of reactive oxygen species metabolic process	GO_BiologicalProcess-EBI-UniProt-GOA-ACAP-ARAP_08.05.2020_00h00	0.000353402	0.00282722	6.98192e-16	2.58331e-14	[4, 5, 6]	Group23	4.54545	3	[BCL2, HIF1A, TP53]
GO:0034113	heterotypic cell-cell adhesion	GO_BiologicalProcess-EBI-UniProt-GOA-ACAP-ARAP_08.05.2020_00h00	5.31053e-06	0.000318632	9.64004e-12	1.1568e-10	[4]	Group17	6.15385	4	[APOA1, IL10, TNF, VCAM1]	GO:0001782	B cell homeostasis	GO_BiologicalProcess-EBI-UniProt-GOA-ACAP-ARAP_08.05.2020_00h00	3.65215e-05	0.0018626	6.98192e-16	2.58331e-14	[4, 7]	Group23	9.67742	3	[BCL2, CASP3, HIF1A]
GO:0002701	negative regulation of production of molecular mediator of immune response	GO_BiologicalProcess-EBI-UniProt-GOA-ACAP-ARAP_08.05.2020_00h00	4.54371e-05	0.00113593	9.64004e-12	1.1568e-10	[3, 4, 5, 6]	Group17	7.69231	3	[APOA1, IL10, TNF]	GO:0043029	T cell homeostasis	GO_BiologicalProcess-EBI-UniProt-GOA-ACAP-ARAP_08.05.2020_00h00	8.53642e-05	0.00281702	6.98192e-16	2.58331e-14	[4, 7]	Group23	7.31707	3	[AKT1, BCL2, CASP3]
GO:0010888	negative regulation of lipid storage	GO_BiologicalProcess-EBI-UniProt-GOA-ACAP-ARAP_08.05.2020_00h00	7.32437e-08	8.2033e-06	9.64004e-12	1.1568e-10	[3, 4, 5, 6]	Group17	17.3913	4	[ABCA1, IL6, PPARA, TNF]	GO:0048546	digestive tract morphogenesis	GO_BiologicalProcess-EBI-UniProt-GOA-ACAP-ARAP_08.05.2020_00h00	6.11131e-08	9.65587e-06	6.98192e-16	2.58331e-14	[4, 5, 6, 7]	Group23	10	5	[BCL2, CTNNB1, EGFR, HIF1A, SMAD3]
GO:0032612	interleukin-1 production	GO_BiologicalProcess-EBI-UniProt-GOA-ACAP-ARAP_08.05.2020_00h00	3.16218e-11	4.23732e-09	9.64004e-12	1.1568e-10	[3, 6]	Group17	6.66667	8	[ABCA1, APOA1, APP, CASP1, IFNG, IL10, IL1R2, TNF]	GO:0097192	extrinsic apoptotic signaling pathway in absence of ligand	GO_BiologicalProcess-EBI-UniProt-GOA-ACAP-ARAP_08.05.2020_00h00	5.12101e-07	6.65732e-05	6.98192e-16	2.58331e-14	[4, 5, 6, 7]	Group23	6.57895	5	[AKT1, BCL2, CASP3, COL2A1, MCL1]
GO:0050766	positive regulation of phagocytosis	GO_BiologicalProcess-EBI-UniProt-GOA-ACAP-ARAP_08.05.2020_00h00	8.45148e-06	0.000431026	9.64004e-12	1.1568e-10	[3, 4, 5, 6, 7]	Group17	5.47945	4	[APOA1, CCL2, IFNG, TNF]	GO:0014031	mesenchymal cell development	GO_BiologicalProcess-EBI-UniProt-GOA-ACAP-ARAP_08.05.2020_00h00	3.6778e-05	0.0018389	6.98192e-16	2.58331e-14	[4, 5, 6, 7, 8]	Group23	4.44444	4	[BCL2, HIF1A, MAPK1, MAPK3]
GO:0050994	regulation of lipid catabolic process	GO_BiologicalProcess-EBI-UniProt-GOA-ACAP-ARAP_08.05.2020_00h00	0.00021038	0.00147266	9.64004e-12	1.1568e-10	[4, 5, 6]	Group17	4.61538	3	[APOA1, PPARA, TNF]	GO:0008585	female gonad development	GO_BiologicalProcess-EBI-UniProt-GOA-ACAP-ARAP_08.05.2020_00h00	2.68303e-06	0.000281718	6.98192e-16	2.58331e-14	[5, 6, 7, 8]	Group23	4.71698	5	[BCL2, CASP3, SIRT1, SRC, VEGFA]
GO:0001959	regulation of cytokine-mediated signaling pathway	GO_BiologicalProcess-EBI-UniProt-GOA-ACAP-ARAP_08.05.2020_00h00	1.99969e-08	2.41963e-06	9.64004e-12	1.1568e-10	[4, 5, 6, 7]	Group17	4.04624	7	[APOA1, CASP1, IFNG, IL1R2, IL6, MMP12, TNF]	GO:0001968	fibronectin binding	GO_MolecularFunction-EBI-UniProt-GOA-ACAP-ARAP_08.05.2020_00h00	2.39037e-05	0.00145813	3.38217e-13	7.779e-12	[3]	Group24	11.1111	3	[ITGB1, ITGB3, VEGFA]
GO:0002718	regulation of cytokine production involved in immune response	GO_BiologicalProcess-EBI-UniProt-GOA-ACAP-ARAP_08.05.2020_00h00	2.94265e-05	0.000882794	9.64004e-12	1.1568e-10	[4, 5, 6, 7]	Group17	4	4	[APOA1, IL10, IL6, TNF]	GO:0033627	cell adhesion mediated by integrin	GO_BiologicalProcess-EBI-UniProt-GOA-ACAP-ARAP_08.05.2020_00h00	1.60728e-05	0.00114117	3.38217e-13	7.779e-12	[3]	Group24	5.47945	4	[ITGB1, ITGB3, PIK3CG, PLAU]
GO:0032611	interleukin-1 beta production	GO_BiologicalProcess-EBI-UniProt-GOA-ACAP-ARAP_08.05.2020_00h00	2.58745e-08	3.05319e-06	9.64004e-12	1.1568e-10	[4, 7]	Group17	5.82524	6	[ABCA1, APOA1, APP, CASP1, IFNG, TNF]	GO:1905953	negative regulation of lipid localization	GO_BiologicalProcess-EBI-UniProt-GOA-ACAP-ARAP_08.05.2020_00h00	0.000137106	0.00356475	3.38217e-13	7.779e-12	[2, 3, 4, 5]	Group24	6.25	3	[AKT1, EGF, ITGB3]
GO:0032652	regulation of interleukin-1 production	GO_BiologicalProcess-EBI-UniProt-GOA-ACAP-ARAP_08.05.2020_00h00	7.43356e-10	9.73796e-08	9.64004e-12	1.1568e-10	[4, 5, 6, 7]	Group17	6.48148	7	[APOA1, APP, CASP1, IFNG, IL10, IL1R2, TNF]	GO:0019956	chemokine binding	GO_MolecularFunction-EBI-UniProt-GOA-ACAP-ARAP_08.05.2020_00h00	5.75926e-05	0.00218852	3.38217e-13	7.779e-12	[4]	Group24	8.33333	3	[FGF2, ITGB1, ITGB3]
GO:0032800	receptor biosynthetic process	GO_BiologicalProcess-EBI-UniProt-GOA-ACAP-ARAP_08.05.2020_00h00	1.44432e-07	1.53098e-05	9.64004e-12	1.1568e-10	[5, 6]	Group17	14.8148	4	[IFNG, IL10, PPARA, TNF]	GO:0048332	mesoderm morphogenesis	GO_BiologicalProcess-EBI-UniProt-GOA-ACAP-ARAP_08.05.2020_00h00	2.09058e-05	0.00135888	3.38217e-13	7.779e-12	[4, 5]	Group24	5.12821	4	[GJA1, ITGB1, ITGB3, SMAD3]
GO:0034114	regulation of heterotypic cell-cell adhesion	GO_BiologicalProcess-EBI-UniProt-GOA-ACAP-ARAP_08.05.2020_00h00	1.47573e-05	0.000649323	9.64004e-12	1.1568e-10	[5, 6]	Group17	11.1111	3	[APOA1, IL10, TNF]	GO:0032369	negative regulation of lipid transport	GO_BiologicalProcess-EBI-UniProt-GOA-ACAP-ARAP_08.05.2020_00h00	2.97747e-05	0.00160784	3.38217e-13	7.779e-12	[3, 4, 5, 6, 7]	Group24	10.3448	3	[AKT1, EGF, ITGB3]
GO:0045940	positive regulation of steroid metabolic process	GO_BiologicalProcess-EBI-UniProt-GOA-ACAP-ARAP_08.05.2020_00h00	3.34215e-07	3.24189e-05	9.64004e-12	1.1568e-10	[4, 5, 6, 7]	Group17	12.1212	4	[APOA1, APOE, IFNG, TNF]	GO:0035633	maintenance of blood-brain barrier	GO_BiologicalProcess-EBI-UniProt-GOA-ACAP-ARAP_08.05.2020_00h00	6.78492e-05	0.00244257	3.38217e-13	7.779e-12	[4, 6]	Group24	7.89474	3	[GJA1, ITGB1, VEGFA]
GO:0046889	positive regulation of lipid biosynthetic process	GO_BiologicalProcess-EBI-UniProt-GOA-ACAP-ARAP_08.05.2020_00h00	1.9419e-05	0.00075734	9.64004e-12	1.1568e-10	[4, 5, 6, 7]	Group17	4.44444	4	[APOA1, APOE, IFNG, TNF]	GO:0001707	mesoderm formation	GO_BiologicalProcess-EBI-UniProt-GOA-ACAP-ARAP_08.05.2020_00h00	1.88602e-05	0.00124477	3.38217e-13	7.779e-12	[4, 5, 6, 7, 8]	Group24	5.26316	4	[GJA1, ITGB1, ITGB3, SMAD3]
GO:0002719	negative regulation of cytokine production involved in immune response	GO_BiologicalProcess-EBI-UniProt-GOA-ACAP-ARAP_08.05.2020_00h00	1.47573e-05	0.000649323	9.64004e-12	1.1568e-10	[4, 5, 6, 7, 8]	Group17	11.1111	3	[APOA1, IL10, TNF]	GO:0002090	regulation of receptor internalization	GO_BiologicalProcess-EBI-UniProt-GOA-ACAP-ARAP_08.05.2020_00h00	8.92979e-06	0.000759032	3.38217e-13	7.779e-12	[4, 5, 6, 7, 8]	Group24	6.34921	4	[ARF1, EGF, ITGB3, VEGFA]
GO:0032732	positive regulation of interleukin-1 production	GO_BiologicalProcess-EBI-UniProt-GOA-ACAP-ARAP_08.05.2020_00h00	7.99849e-06	0.000415921	9.64004e-12	1.1568e-10	[4, 5, 6, 7, 8]	Group17	5.55556	4	[APP, CASP1, IFNG, TNF]	GO:0031623	receptor internalization	GO_BiologicalProcess-EBI-UniProt-GOA-ACAP-ARAP_08.05.2020_00h00	5.57368e-06	0.000507205	3.38217e-13	7.779e-12	[5, 6, 7]	Group24	4.06504	5	[ARF1, EGF, ITGB1, ITGB3, VEGFA]
GO:0010803	regulation of tumor necrosis factor-mediated signaling pathway	GO_BiologicalProcess-EBI-UniProt-GOA-ACAP-ARAP_08.05.2020_00h00	0.000182824	0.00182824	9.64004e-12	1.1568e-10	[5, 6, 7, 8]	Group17	4.83871	3	[APOA1, CASP1, TNF]	GO:0048333	mesodermal cell differentiation	GO_BiologicalProcess-EBI-UniProt-GOA-ACAP-ARAP_08.05.2020_00h00	4.42011e-05	0.00198905	3.38217e-13	7.779e-12	[4, 5, 6, 7, 8, 9]	Group24	9.09091	3	[GJA1, ITGB1, ITGB3]
GO:0032651	regulation of interleukin-1 beta production	GO_BiologicalProcess-EBI-UniProt-GOA-ACAP-ARAP_08.05.2020_00h00	5.8913e-07	5.30217e-05	9.64004e-12	1.1568e-10	[5, 6, 7, 8]	Group17	5.43478	5	[APOA1, APP, CASP1, IFNG, TNF]	GO:0031091	platelet alpha granule	GO_CellularComponent-EBI-UniProt-GOA-ACAP-ARAP_08.05.2020_00h00	4.93477e-05	0.0020726	3.38217e-13	7.779e-12	[4, 6, 7, 8, 9]	Group24	4.12371	4	[EGF, HGF, ITGB3, VEGFA]
GO:0002374	cytokine secretion involved in immune response	GO_BiologicalProcess-EBI-UniProt-GOA-ACAP-ARAP_08.05.2020_00h00	1.16325e-05	0.000535094	9.64004e-12	1.1568e-10	[4, 5, 6, 7, 8, 9, 10]	Group17	12	3	[APOA1, IL10, TNF]	GO:0048010	vascular endothelial growth factor receptor signaling pathway	GO_BiologicalProcess-EBI-UniProt-GOA-ACAP-ARAP_08.05.2020_00h00	1.91399e-06	0.000214366	3.38217e-13	7.779e-12	[6, 7, 8]	Group24	5.05051	5	[HIF1A, ITGB3, MAPK14, SRC, VEGFA]
GO:0032731	positive regulation of interleukin-1 beta production	GO_BiologicalProcess-EBI-UniProt-GOA-ACAP-ARAP_08.05.2020_00h00	4.39221e-06	0.000276709	9.64004e-12	1.1568e-10	[5, 6, 7, 8, 9]	Group17	6.45161	4	[APP, CASP1, IFNG, TNF]	GO:0031093	platelet alpha granule lumen	GO_CellularComponent-EBI-UniProt-GOA-ACAP-ARAP_08.05.2020_00h00	0.000456613	0.00136984	3.38217e-13	7.779e-12	[5, 6, 7, 8, 9, 10]	Group24	4.16667	3	[EGF, HGF, VEGFA]
GO:0050701	interleukin-1 secretion	GO_BiologicalProcess-EBI-UniProt-GOA-ACAP-ARAP_08.05.2020_00h00	7.14658e-06	0.000393062	9.64004e-12	1.1568e-10	[4, 5, 6, 7, 8, 9, 10]	Group17	5.71429	4	[ABCA1, APOA1, CASP1, IL1R2]	GO:0002042	cell migration involved in sprouting angiogenesis	GO_BiologicalProcess-EBI-UniProt-GOA-ACAP-ARAP_08.05.2020_00h00	5.97553e-06	0.000537797	3.38217e-13	7.779e-12	[5, 6, 7, 8, 9, 10, 11, 12]	Group24	7.01754	4	[AKT1, FGF2, ITGB1, VEGFA]
GO:0050710	negative regulation of cytokine secretion	GO_BiologicalProcess-EBI-UniProt-GOA-ACAP-ARAP_08.05.2020_00h00	7.99849e-06	0.000415921	9.64004e-12	1.1568e-10	[3, 4, 5, 6, 7, 8, 9, 10, 11]	Group17	5.55556	4	[APOA1, IL10, IL1R2, TNF]	GO:0002931	response to ischemia	GO_BiologicalProcess-EBI-UniProt-GOA-ACAP-ARAP_08.05.2020_00h00	0.000241077	0.00385723	4.67206e-16	1.86882e-14	[3]	Group25	5.17241	3	[BCL2, GJA1, TP53]
GO:0002739	regulation of cytokine secretion involved in immune response	GO_BiologicalProcess-EBI-UniProt-GOA-ACAP-ARAP_08.05.2020_00h00	6.75959e-06	0.000378537	9.64004e-12	1.1568e-10	[4, 5, 6, 7, 8, 9, 10, 11]	Group17	14.2857	3	[APOA1, IL10, TNF]	GO:0009268	response to pH	GO_BiologicalProcess-EBI-UniProt-GOA-ACAP-ARAP_08.05.2020_00h00	0.000164364	0.00378037	4.67206e-16	1.86882e-14	[3]	Group25	5.88235	3	[GJA1, SRC, TRPV1]
GO:0050704	regulation of interleukin-1 secretion	GO_BiologicalProcess-EBI-UniProt-GOA-ACAP-ARAP_08.05.2020_00h00	0.000191731	0.00172558	9.64004e-12	1.1568e-10	[4, 5, 6, 7, 8, 9, 10, 11]	Group17	4.7619	3	[APOA1, CASP1, IL1R2]	GO:0034405	response to fluid shear stress	GO_BiologicalProcess-EBI-UniProt-GOA-ACAP-ARAP_08.05.2020_00h00	5.75926e-05	0.00218852	4.67206e-16	1.86882e-14	[3]	Group25	8.33333	3	[AKT1, GJA1, SRC]
GO:0002740	negative regulation of cytokine secretion involved in immune response	GO_BiologicalProcess-EBI-UniProt-GOA-ACAP-ARAP_08.05.2020_00h00	1.80956e-07	1.90004e-05	9.64004e-12	1.1568e-10	[4, 5, 6, 7, 8, 9, 10, 11, 12]	Group17	42.8571	3	[APOA1, IL10, TNF]	GO:0046849	bone remodeling	GO_BiologicalProcess-EBI-UniProt-GOA-ACAP-ARAP_08.05.2020_00h00	2.56039e-06	0.000271401	4.67206e-16	1.86882e-14	[3]	Group25	4.7619	5	[CTNNB1, EGFR, GJA1, ITGB3, SRC]
GO:0050702	interleukin-1 beta secretion	GO_BiologicalProcess-EBI-UniProt-GOA-ACAP-ARAP_08.05.2020_00h00	0.000165826	0.00182408	9.64004e-12	1.1568e-10	[5, 6, 7, 8, 9, 10, 11]	Group17	5	3	[ABCA1, APOA1, CASP1]	GO:0034103	regulation of tissue remodeling	GO_BiologicalProcess-EBI-UniProt-GOA-ACAP-ARAP_08.05.2020_00h00	3.36652e-05	0.00178426	4.67206e-16	1.86882e-14	[3, 4]	Group25	4.54545	4	[EGFR, ITGB3, SRC, TP53]
GO:0061614	pri-miRNA transcription by RNA polymerase II	GO_BiologicalProcess-EBI-UniProt-GOA-ACAP-ARAP_08.05.2020_00h00	0.000142311	0.00185004	9.64004e-12	1.1568e-10	[7, 8, 9, 10, 11]	Group17	5.26316	3	[IL10, PPARA, TNF]	GO:0097718	disordered domain specific binding	GO_MolecularFunction-EBI-UniProt-GOA-ACAP-ARAP_08.05.2020_00h00	1.41841e-06	0.000168791	4.67206e-16	1.86882e-14	[4]	Group25	10	4	[CTNNB1, GAPDH, GJA1, TP53]
GO:1902893	regulation of pri-miRNA transcription by RNA polymerase II	GO_BiologicalProcess-EBI-UniProt-GOA-ACAP-ARAP_08.05.2020_00h00	0.00012791	0.00191865	9.64004e-12	1.1568e-10	[7, 8, 9, 10, 11, 12]	Group17	5.45455	3	[IL10, PPARA, TNF]	GO:0072091	regulation of stem cell proliferation	GO_BiologicalProcess-EBI-UniProt-GOA-ACAP-ARAP_08.05.2020_00h00	4.47885e-07	5.95687e-05	4.67206e-16	1.86882e-14	[4, 5]	Group25	6.75676	5	[CTNNB1, GJA1, HIF1A, TP53, VEGFA]
GO:0002532	production of molecular mediator involved in inflammatory response	GO_BiologicalProcess-EBI-UniProt-GOA-ACAP-ARAP_08.05.2020_00h00	1.10062e-05	0.000517291	4.19057e-12	5.44775e-11	[2, 5]	Group18	5.12821	4	[F2, IL1R2, IL6, TNF]	GO:0071897	DNA biosynthetic process	GO_BiologicalProcess-EBI-UniProt-GOA-ACAP-ARAP_08.05.2020_00h00	7.42648e-10	1.44074e-07	4.67206e-16	1.86882e-14	[5, 6, 7]	Group25	4	9	[CTNNB1, FGF2, GJA1, HGF, MAPK1, MAPK3, SIRT1, SRC, TP53]
GO:0002269	leukocyte activation involved in inflammatory response	GO_BiologicalProcess-EBI-UniProt-GOA-ACAP-ARAP_08.05.2020_00h00	1.69585e-06	0.000128885	4.19057e-12	5.44775e-11	[3, 4, 5]	Group18	8.16327	4	[APP, IFNG, IL6, TNF]	GO:2000278	regulation of DNA biosynthetic process	GO_BiologicalProcess-EBI-UniProt-GOA-ACAP-ARAP_08.05.2020_00h00	1.72993e-10	3.54636e-08	4.67206e-16	1.86882e-14	[5, 6, 7, 8]	Group25	6.4	8	[CTNNB1, FGF2, GJA1, HGF, MAPK1, MAPK3, SRC, TP53]
GO:0002534	cytokine production involved in inflammatory response	GO_BiologicalProcess-EBI-UniProt-GOA-ACAP-ARAP_08.05.2020_00h00	2.33195e-06	0.000170232	4.19057e-12	5.44775e-11	[3, 6]	Group18	7.54717	4	[F2, IL1R2, IL6, TNF]	GO:0006278	RNA-dependent DNA biosynthetic process	GO_BiologicalProcess-EBI-UniProt-GOA-ACAP-ARAP_08.05.2020_00h00	2.81025e-06	0.000289455	4.67206e-16	1.86882e-14	[6, 7, 8]	Group25	4.6729	5	[CTNNB1, MAPK1, MAPK3, SRC, TP53]
GO:0032612	interleukin-1 production	GO_BiologicalProcess-EBI-UniProt-GOA-ACAP-ARAP_08.05.2020_00h00	3.16218e-11	4.23732e-09	4.19057e-12	5.44775e-11	[3, 6]	Group18	6.66667	8	[ABCA1, APOA1, APP, CASP1, IFNG, IL10, IL1R2, TNF]	GO:0034061	DNA polymerase activity	GO_BiologicalProcess-EBI-UniProt-GOA-ACAP-ARAP_08.05.2020_00h00	2.21871e-06	0.000241839	4.67206e-16	1.86882e-14	[6, 7, 8]	Group25	4.90196	5	[CTNNB1, MAPK1, MAPK3, SRC, TP53]
GO:0060761	negative regulation of response to cytokine stimulus	GO_BiologicalProcess-EBI-UniProt-GOA-ACAP-ARAP_08.05.2020_00h00	5.646e-06	0.000333114	4.19057e-12	5.44775e-11	[3, 4, 5, 6]	Group18	6.06061	4	[APOA1, IL1R2, IL6, MMP12]	GO:2000279	negative regulation of DNA biosynthetic process	GO_BiologicalProcess-EBI-UniProt-GOA-ACAP-ARAP_08.05.2020_00h00	0.000112975	0.00327627	4.67206e-16	1.86882e-14	[5, 6, 7, 8, 9]	Group25	6.66667	3	[GJA1, SRC, TP53]
GO:0061900	glial cell activation	GO_BiologicalProcess-EBI-UniProt-GOA-ACAP-ARAP_08.05.2020_00h00	3.59706e-06	0.000237406	4.19057e-12	5.44775e-11	[3, 6]	Group18	6.77966	4	[APP, IFNG, IL6, TNF]	GO:0003964	RNA-directed DNA polymerase activity	GO_BiologicalProcess-EBI-UniProt-GOA-ACAP-ARAP_08.05.2020_00h00	2.51541e-07	3.62219e-05	4.67206e-16	1.86882e-14	[7, 8, 9]	Group25	7.57576	5	[CTNNB1, MAPK1, MAPK3, SRC, TP53]
GO:0050766	positive regulation of phagocytosis	GO_BiologicalProcess-EBI-UniProt-GOA-ACAP-ARAP_08.05.2020_00h00	8.45148e-06	0.000431026	4.19057e-12	5.44775e-11	[3, 4, 5, 6, 7]	Group18	5.47945	4	[APOA1, CCL2, IFNG, TNF]	GO:0051972	regulation of telomerase activity	GO_BiologicalProcess-EBI-UniProt-GOA-ACAP-ARAP_08.05.2020_00h00	8.23935e-08	1.2771e-05	4.67206e-16	1.86882e-14	[5, 6, 7, 8, 9, 10, 11]	Group25	9.43396	5	[CTNNB1, MAPK1, MAPK3, SRC, TP53]
GO:0001774	microglial cell activation	GO_BiologicalProcess-EBI-UniProt-GOA-ACAP-ARAP_08.05.2020_00h00	1.69585e-06	0.000128885	4.19057e-12	5.44775e-11	[4, 5, 6, 7]	Group18	8.16327	4	[APP, IFNG, IL6, TNF]	GO:0003720	telomerase activity	GO_BiologicalProcess-EBI-UniProt-GOA-ACAP-ARAP_08.05.2020_00h00	1.19485e-07	1.79228e-05	4.67206e-16	1.86882e-14	[8, 9, 10]	Group25	8.77193	5	[CTNNB1, MAPK1, MAPK3, SRC, TP53]
GO:0001959	regulation of cytokine-mediated signaling pathway	GO_BiologicalProcess-EBI-UniProt-GOA-ACAP-ARAP_08.05.2020_00h00	1.99969e-08	2.41963e-06	4.19057e-12	5.44775e-11	[4, 5, 6, 7]	Group18	4.04624	7	[APOA1, CASP1, IFNG, IL1R2, IL6, MMP12, TNF]	GO:0019956	chemokine binding	GO_MolecularFunction-EBI-UniProt-GOA-ACAP-ARAP_08.05.2020_00h00	5.75926e-05	0.00218852	2.70606e-18	1.40715e-16	[4]	Group26	8.33333	3	[FGF2, ITGB1, ITGB3]
GO:0002718	regulation of cytokine production involved in immune response	GO_BiologicalProcess-EBI-UniProt-GOA-ACAP-ARAP_08.05.2020_00h00	2.94265e-05	0.000882794	4.19057e-12	5.44775e-11	[4, 5, 6, 7]	Group18	4	4	[APOA1, IL10, IL6, TNF]	GO:0046620	regulation of organ growth	GO_BiologicalProcess-EBI-UniProt-GOA-ACAP-ARAP_08.05.2020_00h00	3.0789e-06	0.000314048	2.70606e-18	1.40715e-16	[3, 4, 5]	Group26	4.58716	5	[AKT1, FGF2, GJA1, MAPK1, MAPK14]
GO:0032611	interleukin-1 beta production	GO_BiologicalProcess-EBI-UniProt-GOA-ACAP-ARAP_08.05.2020_00h00	2.58745e-08	3.05319e-06	4.19057e-12	5.44775e-11	[4, 7]	Group18	5.82524	6	[ABCA1, APOA1, APP, CASP1, IFNG, TNF]	GO:0046622	positive regulation of organ growth	GO_BiologicalProcess-EBI-UniProt-GOA-ACAP-ARAP_08.05.2020_00h00	4.45652e-06	0.00042337	2.70606e-18	1.40715e-16	[3, 4, 5, 6]	Group26	7.54717	4	[AKT1, FGF2, MAPK1, MAPK14]
GO:0032652	regulation of interleukin-1 production	GO_BiologicalProcess-EBI-UniProt-GOA-ACAP-ARAP_08.05.2020_00h00	7.43356e-10	9.73796e-08	4.19057e-12	5.44775e-11	[4, 5, 6, 7]	Group18	6.48148	7	[APOA1, APP, CASP1, IFNG, IL10, IL1R2, TNF]	GO:0043276	anoikis	GO_BiologicalProcess-EBI-UniProt-GOA-ACAP-ARAP_08.05.2020_00h00	1.11093e-08	1.96635e-06	2.70606e-18	1.40715e-16	[5]	Group26	13.8889	5	[AKT1, BCL2, ITGB1, MCL1, SRC]
GO:0045940	positive regulation of steroid metabolic process	GO_BiologicalProcess-EBI-UniProt-GOA-ACAP-ARAP_08.05.2020_00h00	3.34215e-07	3.24189e-05	4.19057e-12	5.44775e-11	[4, 5, 6, 7]	Group18	12.1212	4	[APOA1, APOE, IFNG, TNF]	GO:0048661	positive regulation of smooth muscle cell proliferation	GO_BiologicalProcess-EBI-UniProt-GOA-ACAP-ARAP_08.05.2020_00h00	1.2598e-06	0.000152436	2.70606e-18	1.40715e-16	[4, 5, 6]	Group26	5.49451	5	[AKT1, EGFR, FGF2, GJA1, JUN]
GO:0046889	positive regulation of lipid biosynthetic process	GO_BiologicalProcess-EBI-UniProt-GOA-ACAP-ARAP_08.05.2020_00h00	1.9419e-05	0.00075734	4.19057e-12	5.44775e-11	[4, 5, 6, 7]	Group18	4.44444	4	[APOA1, APOE, IFNG, TNF]	GO:0010761	fibroblast migration	GO_BiologicalProcess-EBI-UniProt-GOA-ACAP-ARAP_08.05.2020_00h00	0.000164364	0.00378037	2.70606e-18	1.40715e-16	[5, 6]	Group26	5.88235	3	[AKT1, FGF2, ITGB1]
GO:0050755	chemokine metabolic process	GO_BiologicalProcess-EBI-UniProt-GOA-ACAP-ARAP_08.05.2020_00h00	2.54712e-08	3.03107e-06	4.19057e-12	5.44775e-11	[5, 6]	Group18	22.2222	4	[APP, IFNG, IL6, TNF]	GO:1904377	positive regulation of protein localization to cell periphery	GO_BiologicalProcess-EBI-UniProt-GOA-ACAP-ARAP_08.05.2020_00h00	0.000385924	0.00231554	2.70606e-18	1.40715e-16	[4, 5, 6, 7]	Group26	4.41176	3	[AKT1, EGFR, ITGB1]
GO:1900015	regulation of cytokine production involved in inflammatory response	GO_BiologicalProcess-EBI-UniProt-GOA-ACAP-ARAP_08.05.2020_00h00	1.84099e-06	0.000138074	4.19057e-12	5.44775e-11	[4, 5, 6, 7]	Group18	8	4	[F2, IL1R2, IL6, TNF]	GO:0010762	regulation of fibroblast migration	GO_BiologicalProcess-EBI-UniProt-GOA-ACAP-ARAP_08.05.2020_00h00	7.33968e-05	0.00256889	2.70606e-18	1.40715e-16	[5, 6, 7]	Group26	7.69231	3	[AKT1, FGF2, ITGB1]
GO:0042033	chemokine biosynthetic process	GO_BiologicalProcess-EBI-UniProt-GOA-ACAP-ARAP_08.05.2020_00h00	2.54712e-08	3.03107e-06	4.19057e-12	5.44775e-11	[4, 6, 7]	Group18	22.2222	4	[APP, IFNG, IL6, TNF]	GO:1903959	regulation of anion transmembrane transport	GO_BiologicalProcess-EBI-UniProt-GOA-ACAP-ARAP_08.05.2020_00h00	4.42011e-05	0.00198905	2.70606e-18	1.40715e-16	[5, 6, 7]	Group26	9.09091	3	[ABCB1, AKT1, ITGB1]
GO:0001960	negative regulation of cytokine-mediated signaling pathway	GO_BiologicalProcess-EBI-UniProt-GOA-ACAP-ARAP_08.05.2020_00h00	4.39221e-06	0.000276709	4.19057e-12	5.44775e-11	[4, 5, 6, 7, 8]	Group18	6.45161	4	[APOA1, IL1R2, IL6, MMP12]	GO:0030212	hyaluronan metabolic process	GO_BiologicalProcess-EBI-UniProt-GOA-ACAP-ARAP_08.05.2020_00h00	2.09424e-06	0.000230366	2.70606e-18	1.40715e-16	[6, 7]	Group26	9.09091	4	[AKT1, EGF, FGF2, HGF]
GO:0032722	positive regulation of chemokine production	GO_BiologicalProcess-EBI-UniProt-GOA-ACAP-ARAP_08.05.2020_00h00	6.74673e-06	0.000384564	4.19057e-12	5.44775e-11	[4, 5, 6, 7, 8]	Group18	5.7971	4	[APP, IFNG, IL6, TNF]	GO:1903078	positive regulation of protein localization to plasma membrane	GO_BiologicalProcess-EBI-UniProt-GOA-ACAP-ARAP_08.05.2020_00h00	0.000279969	0.0036396	2.70606e-18	1.40715e-16	[5, 6, 7, 8]	Group26	4.91803	3	[AKT1, EGFR, ITGB1]
GO:0032732	positive regulation of interleukin-1 production	GO_BiologicalProcess-EBI-UniProt-GOA-ACAP-ARAP_08.05.2020_00h00	7.99849e-06	0.000415921	4.19057e-12	5.44775e-11	[4, 5, 6, 7, 8]	Group18	5.55556	4	[APP, CASP1, IFNG, TNF]	GO:0043534	blood vessel endothelial cell migration	GO_BiologicalProcess-EBI-UniProt-GOA-ACAP-ARAP_08.05.2020_00h00	2.11315e-07	3.0852e-05	2.70606e-18	1.40715e-16	[6, 7, 8]	Group26	4.83871	6	[AKT1, FGF2, HIF1A, ITGB1, SIRT1, VEGFA]
GO:0010803	regulation of tumor necrosis factor-mediated signaling pathway	GO_BiologicalProcess-EBI-UniProt-GOA-ACAP-ARAP_08.05.2020_00h00	0.000182824	0.00182824	4.19057e-12	5.44775e-11	[5, 6, 7, 8]	Group18	4.83871	3	[APOA1, CASP1, TNF]	GO:0043535	regulation of blood vessel endothelial cell migration	GO_BiologicalProcess-EBI-UniProt-GOA-ACAP-ARAP_08.05.2020_00h00	1.8201e-06	0.000209312	2.70606e-18	1.40715e-16	[5, 6, 7, 8, 9]	Group26	5.10204	5	[AKT1, FGF2, HIF1A, SIRT1, VEGFA]
GO:0032651	regulation of interleukin-1 beta production	GO_BiologicalProcess-EBI-UniProt-GOA-ACAP-ARAP_08.05.2020_00h00	5.8913e-07	5.30217e-05	4.19057e-12	5.44775e-11	[5, 6, 7, 8]	Group18	5.43478	5	[APOA1, APP, CASP1, IFNG, TNF]	GO:0043536	positive regulation of blood vessel endothelial cell migration	GO_BiologicalProcess-EBI-UniProt-GOA-ACAP-ARAP_08.05.2020_00h00	1.55139e-07	2.29605e-05	2.70606e-18	1.40715e-16	[5, 6, 7, 8, 9, 10]	Group26	8.33333	5	[AKT1, FGF2, HIF1A, SIRT1, VEGFA]
GO:0045073	regulation of chemokine biosynthetic process	GO_BiologicalProcess-EBI-UniProt-GOA-ACAP-ARAP_08.05.2020_00h00	1.9836e-08	2.41999e-06	4.19057e-12	5.44775e-11	[5, 6, 7, 8]	Group18	23.5294	4	[APP, IFNG, IL6, TNF]	GO:0002042	cell migration involved in sprouting angiogenesis	GO_BiologicalProcess-EBI-UniProt-GOA-ACAP-ARAP_08.05.2020_00h00	5.97553e-06	0.000537797	2.70606e-18	1.40715e-16	[5, 6, 7, 8, 9, 10, 11, 12]	Group26	7.01754	4	[AKT1, FGF2, ITGB1, VEGFA]
GO:0032731	positive regulation of interleukin-1 beta production	GO_BiologicalProcess-EBI-UniProt-GOA-ACAP-ARAP_08.05.2020_00h00	4.39221e-06	0.000276709	4.19057e-12	5.44775e-11	[5, 6, 7, 8, 9]	Group18	6.45161	4	[APP, CASP1, IFNG, TNF]	GO:0002039	p53 binding	GO_MolecularFunction-EBI-UniProt-GOA-ACAP-ARAP_08.05.2020_00h00	0.000420313	0.00168125	2.18964e-15	7.44478e-14	[3]	Group27	4.28571	3	[HIF1A, SIRT1, TP53]
GO:0050701	interleukin-1 secretion	GO_BiologicalProcess-EBI-UniProt-GOA-ACAP-ARAP_08.05.2020_00h00	7.14658e-06	0.000393062	4.19057e-12	5.44775e-11	[4, 5, 6, 7, 8, 9, 10]	Group18	5.71429	4	[ABCA1, APOA1, CASP1, IL1R2]	GO:0045913	positive regulation of carbohydrate metabolic process	GO_BiologicalProcess-EBI-UniProt-GOA-ACAP-ARAP_08.05.2020_00h00	1.19241e-06	0.000145473	2.18964e-15	7.44478e-14	[3, 4, 5, 6]	Group27	5.55556	5	[AKT1, EGF, HIF1A, SIRT1, SRC]
GO:0050710	negative regulation of cytokine secretion	GO_BiologicalProcess-EBI-UniProt-GOA-ACAP-ARAP_08.05.2020_00h00	7.99849e-06	0.000415921	4.19057e-12	5.44775e-11	[3, 4, 5, 6, 7, 8, 9, 10, 11]	Group18	5.55556	4	[APOA1, IL10, IL1R2, TNF]	GO:1902883	negative regulation of response to oxidative stress	GO_BiologicalProcess-EBI-UniProt-GOA-ACAP-ARAP_08.05.2020_00h00	1.55139e-07	2.29605e-05	2.18964e-15	7.44478e-14	[3, 4, 5, 6]	Group27	8.33333	5	[AKT1, CTNNB1, HGF, HIF1A, SIRT1]
GO:0014002	astrocyte development	GO_BiologicalProcess-EBI-UniProt-GOA-ACAP-ARAP_08.05.2020_00h00	1.31109e-06	0.000106199	4.19057e-12	5.44775e-11	[5, 6, 7, 8, 9, 10]	Group18	8.69565	4	[APP, IFNG, IL6, TNF]	GO:0071887	leukocyte apoptotic process	GO_BiologicalProcess-EBI-UniProt-GOA-ACAP-ARAP_08.05.2020_00h00	4.3619e-06	0.000418742	2.18964e-15	7.44478e-14	[5]	Group27	4.2735	5	[AKT1, CASP3, HIF1A, SIRT1, TP53]
GO:0050704	regulation of interleukin-1 secretion	GO_BiologicalProcess-EBI-UniProt-GOA-ACAP-ARAP_08.05.2020_00h00	0.000191731	0.00172558	4.19057e-12	5.44775e-11	[4, 5, 6, 7, 8, 9, 10, 11]	Group18	4.7619	3	[APOA1, CASP1, IL1R2]	GO:1900408	negative regulation of cellular response to oxidative stress	GO_BiologicalProcess-EBI-UniProt-GOA-ACAP-ARAP_08.05.2020_00h00	1.30558e-07	1.94531e-05	2.18964e-15	7.44478e-14	[3, 4, 5, 6, 7]	Group27	8.62069	5	[AKT1, CTNNB1, HGF, HIF1A, SIRT1]
GO:0048143	astrocyte activation	GO_BiologicalProcess-EBI-UniProt-GOA-ACAP-ARAP_08.05.2020_00h00	1.0437e-07	1.11675e-05	4.19057e-12	5.44775e-11	[4, 6, 7, 8, 9, 10, 11]	Group18	16	4	[APP, IFNG, IL6, TNF]	GO:0014031	mesenchymal cell development	GO_BiologicalProcess-EBI-UniProt-GOA-ACAP-ARAP_08.05.2020_00h00	3.6778e-05	0.0018389	2.18964e-15	7.44478e-14	[4, 5, 6, 7, 8]	Group27	4.44444	4	[BCL2, HIF1A, MAPK1, MAPK3]
GO:0007260	tyrosine phosphorylation of STAT protein	GO_BiologicalProcess-EBI-UniProt-GOA-ACAP-ARAP_08.05.2020_00h00	1.69806e-05	0.000696206	4.19057e-12	5.44775e-11	[6, 7, 8, 9, 10]	Group18	4.5977	4	[IFNG, IL2, IL6, TNF]	GO:0016241	regulation of macroautophagy	GO_BiologicalProcess-EBI-UniProt-GOA-ACAP-ARAP_08.05.2020_00h00	3.44882e-09	6.31133e-07	2.18964e-15	7.44478e-14	[5, 6, 7]	Group27	4.3956	8	[AKT1, CASP3, GAPDH, HIF1A, MAPK3, MAPK8, SIRT1, TP53]
GO:0042509	regulation of tyrosine phosphorylation of STAT protein	GO_BiologicalProcess-EBI-UniProt-GOA-ACAP-ARAP_08.05.2020_00h00	1.47754e-05	0.000635344	4.19057e-12	5.44775e-11	[6, 7, 8, 9, 10, 11]	Group18	4.7619	4	[IFNG, IL2, IL6, TNF]	GO:1903202	negative regulation of oxidative stress-induced cell death	GO_BiologicalProcess-EBI-UniProt-GOA-ACAP-ARAP_08.05.2020_00h00	1.30558e-07	1.94531e-05	2.18964e-15	7.44478e-14	[4, 5, 6, 7, 8]	Group27	8.62069	5	[AKT1, CTNNB1, HGF, HIF1A, SIRT1]
GO:0042531	positive regulation of tyrosine phosphorylation of STAT protein	GO_BiologicalProcess-EBI-UniProt-GOA-ACAP-ARAP_08.05.2020_00h00	7.99849e-06	0.000415921	4.19057e-12	5.44775e-11	[6, 7, 8, 9, 10, 11, 12]	Group18	5.55556	4	[IFNG, IL2, IL6, TNF]	GO:0016239	positive regulation of macroautophagy	GO_BiologicalProcess-EBI-UniProt-GOA-ACAP-ARAP_08.05.2020_00h00	0.000420313	0.00168125	2.18964e-15	7.44478e-14	[5, 6, 7, 8]	Group27	4.28571	3	[HIF1A, MAPK3, SIRT1]
GO:0097006	regulation of plasma lipoprotein particle levels	GO_BiologicalProcess-EBI-UniProt-GOA-ACAP-ARAP_08.05.2020_00h00	7.67139e-07	6.67411e-05	4.01445e-16	8.0289e-15	[2, 3]	Group19	5.15464	5	[ABCA1, ALB, APOA1, APOE, MPO]	GO:1905269	positive regulation of chromatin organization	GO_BiologicalProcess-EBI-UniProt-GOA-ACAP-ARAP_08.05.2020_00h00	4.3619e-06	0.000418742	2.18964e-15	7.44478e-14	[5, 6, 7, 8]	Group27	4.2735	5	[CTNNB1, MAPK3, SIRT1, TP53, VEGFA]
GO:0071814	protein-lipid complex binding	GO_MolecularFunction-EBI-UniProt-GOA-ACAP-ARAP_08.05.2020_00h00	2.73257e-05	0.000847096	4.01445e-16	8.0289e-15	[3]	Group19	9.09091	3	[ABCA1, APOA1, APOE]	GO:0043535	regulation of blood vessel endothelial cell migration	GO_BiologicalProcess-EBI-UniProt-GOA-ACAP-ARAP_08.05.2020_00h00	1.8201e-06	0.000209312	2.18964e-15	7.44478e-14	[5, 6, 7, 8, 9]	Group27	5.10204	5	[AKT1, FGF2, HIF1A, SIRT1, VEGFA]
GO:0072562	blood microparticle	GO_CellularComponent-EBI-UniProt-GOA-ACAP-ARAP_08.05.2020_00h00	1.06727e-08	1.35543e-06	4.01445e-16	8.0289e-15	[2, 3, 4]	Group19	4.43038	7	[ALB, APOA1, APOE, BCHE, F2, F3, TF]	GO:1902175	regulation of oxidative stress-induced intrinsic apoptotic signaling pathway	GO_BiologicalProcess-EBI-UniProt-GOA-ACAP-ARAP_08.05.2020_00h00	5.04545e-09	9.08181e-07	2.18964e-15	7.44478e-14	[5, 6, 7, 8, 9]	Group27	16.129	5	[AKT1, HIF1A, MCL1, PARP1, SIRT1]
GO:0019915	lipid storage	GO_BiologicalProcess-EBI-UniProt-GOA-ACAP-ARAP_08.05.2020_00h00	7.00597e-09	8.96764e-07	4.01445e-16	8.0289e-15	[3, 4]	Group19	7.22892	6	[ABCA1, APOA1, APOE, IL6, PPARA, TNF]	GO:0043536	positive regulation of blood vessel endothelial cell migration	GO_BiologicalProcess-EBI-UniProt-GOA-ACAP-ARAP_08.05.2020_00h00	1.55139e-07	2.29605e-05	2.18964e-15	7.44478e-14	[5, 6, 7, 8, 9, 10]	Group27	8.33333	5	[AKT1, FGF2, HIF1A, SIRT1, VEGFA]
GO:1905953	negative regulation of lipid localization	GO_BiologicalProcess-EBI-UniProt-GOA-ACAP-ARAP_08.05.2020_00h00	1.55938e-06	0.000120073	4.01445e-16	8.0289e-15	[2, 3, 4, 5]	Group19	8.33333	4	[ABCA1, IL6, PPARA, TNF]	GO:1902176	negative regulation of oxidative stress-induced intrinsic apoptotic signaling pathway	GO_BiologicalProcess-EBI-UniProt-GOA-ACAP-ARAP_08.05.2020_00h00	1.26769e-05	0.000976121	2.18964e-15	7.44478e-14	[5, 6, 7, 8, 9, 10]	Group27	13.6364	3	[AKT1, HIF1A, SIRT1]
GO:0010883	regulation of lipid storage	GO_BiologicalProcess-EBI-UniProt-GOA-ACAP-ARAP_08.05.2020_00h00	2.51532e-06	0.000181103	4.01445e-16	8.0289e-15	[3, 4, 5]	Group19	7.40741	4	[ABCA1, IL6, PPARA, TNF]	GO:0031058	positive regulation of histone modification	GO_BiologicalProcess-EBI-UniProt-GOA-ACAP-ARAP_08.05.2020_00h00	2.32834e-06	0.000251461	2.18964e-15	7.44478e-14	[6, 7, 8, 9, 10]	Group27	4.85437	5	[CTNNB1, MAPK3, SIRT1, TP53, VEGFA]
GO:0071813	lipoprotein particle binding	GO_MolecularFunction-EBI-UniProt-GOA-ACAP-ARAP_08.05.2020_00h00	2.73257e-05	0.000847096	4.01445e-16	8.0289e-15	[4]	Group19	9.09091	3	[ABCA1, APOA1, APOE]	GO:0002039	p53 binding	GO_MolecularFunction-EBI-UniProt-GOA-ACAP-ARAP_08.05.2020_00h00	0.000420313	0.00168125	1.0122e-13	2.5305e-12	[3]	Group28	4.28571	3	[HIF1A, SIRT1, TP53]
GO:0071827	plasma lipoprotein particle organization	GO_BiologicalProcess-EBI-UniProt-GOA-ACAP-ARAP_08.05.2020_00h00	3.97677e-08	4.65282e-06	4.01445e-16	8.0289e-15	[2, 6]	Group19	9.25926	5	[ABCA1, ALB, APOA1, APOE, MPO]	GO:0019213	deacetylase activity	GO_MolecularFunction-EBI-UniProt-GOA-ACAP-ARAP_08.05.2020_00h00	6.8642e-06	0.00060405	1.0122e-13	2.5305e-12	[3]	Group28	6.77966	4	[MAPK8, SIRT1, TP53, VEGFA]
GO:0010888	negative regulation of lipid storage	GO_BiologicalProcess-EBI-UniProt-GOA-ACAP-ARAP_08.05.2020_00h00	7.32437e-08	8.2033e-06	4.01445e-16	8.0289e-15	[3, 4, 5, 6]	Group19	17.3913	4	[ABCA1, IL6, PPARA, TNF]	GO:0001776	leukocyte homeostasis	GO_BiologicalProcess-EBI-UniProt-GOA-ACAP-ARAP_08.05.2020_00h00	5.34525e-05	0.00208465	1.0122e-13	2.5305e-12	[2, 5]	Group28	4.0404	4	[AKT1, BCL2, CASP3, HIF1A]
GO:0032612	interleukin-1 production	GO_BiologicalProcess-EBI-UniProt-GOA-ACAP-ARAP_08.05.2020_00h00	3.16218e-11	4.23732e-09	4.01445e-16	8.0289e-15	[3, 6]	Group19	6.66667	8	[ABCA1, APOA1, APP, CASP1, IFNG, IL10, IL1R2, TNF]	GO:0016811	hydrolase activity, acting on carbon-nitrogen (but not peptide) bonds, in linear amides	GO_MolecularFunction-EBI-UniProt-GOA-ACAP-ARAP_08.05.2020_00h00	4.54782e-05	0.00200104	1.0122e-13	2.5305e-12	[4]	Group28	4.21053	4	[MAPK8, SIRT1, TP53, VEGFA]
GO:0060761	negative regulation of response to cytokine stimulus	GO_BiologicalProcess-EBI-UniProt-GOA-ACAP-ARAP_08.05.2020_00h00	5.646e-06	0.000333114	4.01445e-16	8.0289e-15	[3, 4, 5, 6]	Group19	6.06061	4	[APOA1, IL1R2, IL6, MMP12]	GO:0062197	cellular response to chemical stress	GO_BiologicalProcess-EBI-UniProt-GOA-ACAP-ARAP_08.05.2020_00h00	2.42409e-17	5.38148e-15	1.0122e-13	2.5305e-12	[4]	Group28	4.14508	16	[AKT1, BCL2, CASP3, CTNNB1, EGFR, HGF, HIF1A, JUN, MAPK1, MAPK3, MAPK8, MCL1, PARP1, SIRT1, SRC, TP53]
GO:0034369	plasma lipoprotein particle remodeling	GO_BiologicalProcess-EBI-UniProt-GOA-ACAP-ARAP_08.05.2020_00h00	2.94076e-07	2.88194e-05	4.01445e-16	8.0289e-15	[3, 4, 7]	Group19	12.5	4	[ALB, APOA1, APOE, MPO]	GO:0002260	lymphocyte homeostasis	GO_BiologicalProcess-EBI-UniProt-GOA-ACAP-ARAP_08.05.2020_00h00	1.28433e-05	0.000976089	1.0122e-13	2.5305e-12	[3, 6]	Group28	5.7971	4	[AKT1, BCL2, CASP3, HIF1A]
GO:0034377	plasma lipoprotein particle assembly	GO_BiologicalProcess-EBI-UniProt-GOA-ACAP-ARAP_08.05.2020_00h00	2.99335e-05	0.000868071	4.01445e-16	8.0289e-15	[3, 4, 7]	Group19	8.82353	3	[ABCA1, APOA1, APOE]	GO:0009267	cellular response to starvation	GO_BiologicalProcess-EBI-UniProt-GOA-ACAP-ARAP_08.05.2020_00h00	4.07097e-08	6.55426e-06	1.0122e-13	2.5305e-12	[4, 5, 6]	Group28	4.32099	7	[BCL2, JUN, MAPK1, MAPK3, MAPK8, SIRT1, TP53]
GO:0034367	protein-containing complex remodeling	GO_BiologicalProcess-EBI-UniProt-GOA-ACAP-ARAP_08.05.2020_00h00	3.34215e-07	3.24189e-05	4.01445e-16	8.0289e-15	[5]	Group19	12.1212	4	[ALB, APOA1, APOE, MPO]	GO:0009411	response to UV	GO_BiologicalProcess-EBI-UniProt-GOA-ACAP-ARAP_08.05.2020_00h00	2.67089e-11	5.60888e-09	1.0122e-13	2.5305e-12	[5]	Group28	5.80645	9	[AKT1, BCL2, CASP3, CCND1, EGFR, MAPK8, PARP1, SIRT1, TP53]
GO:0050994	regulation of lipid catabolic process	GO_BiologicalProcess-EBI-UniProt-GOA-ACAP-ARAP_08.05.2020_00h00	0.00021038	0.00147266	4.01445e-16	8.0289e-15	[4, 5, 6]	Group19	4.61538	3	[APOA1, PPARA, TNF]	GO:0071887	leukocyte apoptotic process	GO_BiologicalProcess-EBI-UniProt-GOA-ACAP-ARAP_08.05.2020_00h00	4.3619e-06	0.000418742	1.0122e-13	2.5305e-12	[5]	Group28	4.2735	5	[AKT1, CASP3, HIF1A, SIRT1, TP53]
GO:0071825	protein-lipid complex subunit organization	GO_BiologicalProcess-EBI-UniProt-GOA-ACAP-ARAP_08.05.2020_00h00	5.73257e-08	6.59245e-06	4.01445e-16	8.0289e-15	[5]	Group19	8.62069	5	[ABCA1, ALB, APOA1, APOE, MPO]	GO:0016241	regulation of macroautophagy	GO_BiologicalProcess-EBI-UniProt-GOA-ACAP-ARAP_08.05.2020_00h00	3.44882e-09	6.31133e-07	1.0122e-13	2.5305e-12	[5, 6, 7]	Group28	4.3956	8	[AKT1, CASP3, GAPDH, HIF1A, MAPK3, MAPK8, SIRT1, TP53]
GO:0001959	regulation of cytokine-mediated signaling pathway	GO_BiologicalProcess-EBI-UniProt-GOA-ACAP-ARAP_08.05.2020_00h00	1.99969e-08	2.41963e-06	4.01445e-16	8.0289e-15	[4, 5, 6, 7]	Group19	4.04624	7	[APOA1, CASP1, IFNG, IL1R2, IL6, MMP12, TNF]	GO:0016239	positive regulation of macroautophagy	GO_BiologicalProcess-EBI-UniProt-GOA-ACAP-ARAP_08.05.2020_00h00	0.000420313	0.00168125	1.0122e-13	2.5305e-12	[5, 6, 7, 8]	Group28	4.28571	3	[HIF1A, MAPK3, SIRT1]
GO:0002718	regulation of cytokine production involved in immune response	GO_BiologicalProcess-EBI-UniProt-GOA-ACAP-ARAP_08.05.2020_00h00	2.94265e-05	0.000882794	4.01445e-16	8.0289e-15	[4, 5, 6, 7]	Group19	4	4	[APOA1, IL10, IL6, TNF]	GO:0070231	T cell apoptotic process	GO_BiologicalProcess-EBI-UniProt-GOA-ACAP-ARAP_08.05.2020_00h00	0.000184357	0.00387151	1.0122e-13	2.5305e-12	[7]	Group28	5.66038	3	[AKT1, HIF1A, TP53]
GO:0032611	interleukin-1 beta production	GO_BiologicalProcess-EBI-UniProt-GOA-ACAP-ARAP_08.05.2020_00h00	2.58745e-08	3.05319e-06	4.01445e-16	8.0289e-15	[4, 7]	Group19	5.82524	6	[ABCA1, APOA1, APP, CASP1, IFNG, TNF]	GO:1902176	negative regulation of oxidative stress-induced intrinsic apoptotic signaling pathway	GO_BiologicalProcess-EBI-UniProt-GOA-ACAP-ARAP_08.05.2020_00h00	1.26769e-05	0.000976121	1.0122e-13	2.5305e-12	[5, 6, 7, 8, 9, 10]	Group28	13.6364	3	[AKT1, HIF1A, SIRT1]
GO:0032652	regulation of interleukin-1 production	GO_BiologicalProcess-EBI-UniProt-GOA-ACAP-ARAP_08.05.2020_00h00	7.43356e-10	9.73796e-08	4.01445e-16	8.0289e-15	[4, 5, 6, 7]	Group19	6.48148	7	[APOA1, APP, CASP1, IFNG, IL10, IL1R2, TNF]	GO:0016575	histone deacetylation	GO_BiologicalProcess-EBI-UniProt-GOA-ACAP-ARAP_08.05.2020_00h00	2.67302e-05	0.00155035	1.0122e-13	2.5305e-12	[7, 8, 9]	Group28	4.81928	4	[MAPK8, SIRT1, TP53, VEGFA]
GO:0045940	positive regulation of steroid metabolic process	GO_BiologicalProcess-EBI-UniProt-GOA-ACAP-ARAP_08.05.2020_00h00	3.34215e-07	3.24189e-05	4.01445e-16	8.0289e-15	[4, 5, 6, 7]	Group19	12.1212	4	[APOA1, APOE, IFNG, TNF]	GO:0033558	protein deacetylase activity	GO_BiologicalProcess-EBI-UniProt-GOA-ACAP-ARAP_08.05.2020_00h00	1.90673e-06	0.00021546	1.0122e-13	2.5305e-12	[8, 9]	Group28	9.30233	4	[MAPK8, SIRT1, TP53, VEGFA]
GO:0046889	positive regulation of lipid biosynthetic process	GO_BiologicalProcess-EBI-UniProt-GOA-ACAP-ARAP_08.05.2020_00h00	1.9419e-05	0.00075734	4.01445e-16	8.0289e-15	[4, 5, 6, 7]	Group19	4.44444	4	[APOA1, APOE, IFNG, TNF]	GO:0004407	histone deacetylase activity	GO_BiologicalProcess-EBI-UniProt-GOA-ACAP-ARAP_08.05.2020_00h00	1.73197e-06	0.000200908	1.0122e-13	2.5305e-12	[8, 9, 10]	Group28	9.52381	4	[MAPK8, SIRT1, TP53, VEGFA]
GO:0050728	negative regulation of inflammatory response	GO_BiologicalProcess-EBI-UniProt-GOA-ACAP-ARAP_08.05.2020_00h00	2.2344e-10	2.97175e-08	4.01445e-16	8.0289e-15	[4, 5, 6, 7]	Group19	5.22876	8	[APOA1, APOE, F2, IL10, IL1R2, IL2, IL6, PPARA]	GO:1902895	positive regulation of pri-miRNA transcription by RNA polymerase II	GO_BiologicalProcess-EBI-UniProt-GOA-ACAP-ARAP_08.05.2020_00h00	2.48387e-08	4.12322e-06	3.49489e-17	1.60765e-15	[7, 8, 9, 10, 11, 12, 13]	Group29	11.9048	5	[FGF2, HIF1A, JUN, SMAD3, TP53]
GO:0120009	intermembrane lipid transfer	GO_BiologicalProcess-EBI-UniProt-GOA-ACAP-ARAP_08.05.2020_00h00	8.50516e-05	0.00161598	4.01445e-16	8.0289e-15	[5, 6]	Group19	6.25	3	[ABCA1, APOA1, APOE]	GO:0006970	response to osmotic stress	GO_BiologicalProcess-EBI-UniProt-GOA-ACAP-ARAP_08.05.2020_00h00	5.13702e-05	0.00210618	3.49489e-17	1.60765e-15	[3]	Group29	4.08163	4	[ABCB1, CASP3, EGFR, TP53]
GO:0034375	high-density lipoprotein particle remodeling	GO_BiologicalProcess-EBI-UniProt-GOA-ACAP-ARAP_08.05.2020_00h00	4.16248e-06	0.000266399	4.01445e-16	8.0289e-15	[4, 5, 8]	Group19	16.6667	3	[ALB, APOA1, APOE]	GO:0042698	ovulation cycle	GO_BiologicalProcess-EBI-UniProt-GOA-ACAP-ARAP_08.05.2020_00h00	2.09058e-05	0.00135888	3.49489e-17	1.60765e-15	[2, 3, 4]	Group29	5.12821	4	[CASP3, EGFR, SIRT1, SRC]
GO:0034380	high-density lipoprotein particle assembly	GO_BiologicalProcess-EBI-UniProt-GOA-ACAP-ARAP_08.05.2020_00h00	3.47298e-06	0.000232689	4.01445e-16	8.0289e-15	[4, 5, 8]	Group19	17.6471	3	[ABCA1, APOA1, APOE]	GO:0048144	fibroblast proliferation	GO_BiologicalProcess-EBI-UniProt-GOA-ACAP-ARAP_08.05.2020_00h00	3.6778e-05	0.0018389	3.49489e-17	1.60765e-15	[3]	Group29	4.44444	4	[CTNNB1, EGFR, JUN, TP53]
GO:0001960	negative regulation of cytokine-mediated signaling pathway	GO_BiologicalProcess-EBI-UniProt-GOA-ACAP-ARAP_08.05.2020_00h00	4.39221e-06	0.000276709	4.01445e-16	8.0289e-15	[4, 5, 6, 7, 8]	Group19	6.45161	4	[APOA1, IL1R2, IL6, MMP12]	GO:0034103	regulation of tissue remodeling	GO_BiologicalProcess-EBI-UniProt-GOA-ACAP-ARAP_08.05.2020_00h00	3.36652e-05	0.00178426	3.49489e-17	1.60765e-15	[3, 4]	Group29	4.54545	4	[EGFR, ITGB3, SRC, TP53]
GO:0032371	regulation of sterol transport	GO_BiologicalProcess-EBI-UniProt-GOA-ACAP-ARAP_08.05.2020_00h00	0.000142311	0.00185004	4.01445e-16	8.0289e-15	[5, 6, 7]	Group19	5.26316	3	[ABCA1, APOA1, APOE]	GO:0019902	phosphatase binding	GO_MolecularFunction-EBI-UniProt-GOA-ACAP-ARAP_08.05.2020_00h00	2.98535e-10	6.00055e-08	3.49489e-17	1.60765e-15	[4]	Group29	4.4335	9	[AKT1, BCL2, CTNNB1, EGFR, MAPK1, MAPK14, MAPK3, SMAD3, TP53]
GO:0032373	positive regulation of sterol transport	GO_BiologicalProcess-EBI-UniProt-GOA-ACAP-ARAP_08.05.2020_00h00	2.04087e-05	0.000755122	4.01445e-16	8.0289e-15	[4, 5, 6, 7, 8]	Group19	10	3	[ABCA1, APOA1, APOE]	GO:0048145	regulation of fibroblast proliferation	GO_BiologicalProcess-EBI-UniProt-GOA-ACAP-ARAP_08.05.2020_00h00	3.51964e-05	0.00183021	3.49489e-17	1.60765e-15	[4, 5]	Group29	4.49438	4	[CTNNB1, EGFR, JUN, TP53]
GO:0032692	negative regulation of interleukin-1 production	GO_BiologicalProcess-EBI-UniProt-GOA-ACAP-ARAP_08.05.2020_00h00	2.99335e-05	0.000868071	4.01445e-16	8.0289e-15	[4, 5, 6, 7, 8]	Group19	8.82353	3	[APOA1, IL10, IL1R2]	GO:0010165	response to X-ray	GO_BiologicalProcess-EBI-UniProt-GOA-ACAP-ARAP_08.05.2020_00h00	4.42011e-05	0.00198905	3.49489e-17	1.60765e-15	[5]	Group29	9.09091	3	[CASP3, CCND1, TP53]
GO:0034368	protein-lipid complex remodeling	GO_BiologicalProcess-EBI-UniProt-GOA-ACAP-ARAP_08.05.2020_00h00	2.94076e-07	2.88194e-05	4.01445e-16	8.0289e-15	[6]	Group19	12.5	4	[ALB, APOA1, APOE, MPO]	GO:2000379	positive regulation of reactive oxygen species metabolic process	GO_BiologicalProcess-EBI-UniProt-GOA-ACAP-ARAP_08.05.2020_00h00	8.29842e-08	1.27796e-05	3.49489e-17	1.60765e-15	[4, 5, 6]	Group29	5.66038	6	[AKT1, EGFR, MAPK14, SMAD3, TP53, TRPV1]
GO:0055081	anion homeostasis	GO_BiologicalProcess-EBI-UniProt-GOA-ACAP-ARAP_08.05.2020_00h00	0.000284806	0.000569611	4.01445e-16	8.0289e-15	[6]	Group19	4.16667	3	[ABCA1, APOA1, APOE]	GO:0048546	digestive tract morphogenesis	GO_BiologicalProcess-EBI-UniProt-GOA-ACAP-ARAP_08.05.2020_00h00	6.11131e-08	9.65587e-06	3.49489e-17	1.60765e-15	[4, 5, 6, 7]	Group29	10	5	[BCL2, CTNNB1, EGFR, HIF1A, SMAD3]
GO:0065005	protein-lipid complex assembly	GO_BiologicalProcess-EBI-UniProt-GOA-ACAP-ARAP_08.05.2020_00h00	4.19932e-05	0.00109182	4.01445e-16	8.0289e-15	[6]	Group19	7.89474	3	[ABCA1, APOA1, APOE]	GO:0046824	positive regulation of nucleocytoplasmic transport	GO_BiologicalProcess-EBI-UniProt-GOA-ACAP-ARAP_08.05.2020_00h00	1.5215e-05	0.00109548	3.49489e-17	1.60765e-15	[4, 5, 6, 7, 8]	Group29	5.55556	4	[MAPK1, MAPK14, SMAD3, TP53]
GO:0071682	endocytic vesicle lumen	GO_CellularComponent-EBI-UniProt-GOA-ACAP-ARAP_08.05.2020_00h00	8.97893e-06	0.000448947	4.01445e-16	8.0289e-15	[4, 5, 6, 7, 8]	Group19	13.0435	3	[APOA1, APOE, MPO]	GO:0051205	protein insertion into membrane	GO_BiologicalProcess-EBI-UniProt-GOA-ACAP-ARAP_08.05.2020_00h00	1.14214e-05	0.000902293	3.49489e-17	1.60765e-15	[5, 6, 7]	Group29	5.97015	4	[BCL2, EGFR, MAPK8, TP53]
GO:0010803	regulation of tumor necrosis factor-mediated signaling pathway	GO_BiologicalProcess-EBI-UniProt-GOA-ACAP-ARAP_08.05.2020_00h00	0.000182824	0.00182824	4.01445e-16	8.0289e-15	[5, 6, 7, 8]	Group19	4.83871	3	[APOA1, CASP1, TNF]	GO:0031050	dsRNA processing	GO_BiologicalProcess-EBI-UniProt-GOA-ACAP-ARAP_08.05.2020_00h00	0.000194919	0.00389839	3.49489e-17	1.60765e-15	[6, 7, 8]	Group29	5.55556	3	[EGFR, SMAD3, TP53]
GO:0015248	sterol transporter activity	GO_BiologicalProcess-EBI-UniProt-GOA-ACAP-ARAP_08.05.2020_00h00	3.87253e-05	0.00104558	4.01445e-16	8.0289e-15	[6, 7]	Group19	8.10811	3	[ABCA1, APOA1, APOE]	GO:0070918	production of small RNA involved in gene silencing by RNA	GO_BiologicalProcess-EBI-UniProt-GOA-ACAP-ARAP_08.05.2020_00h00	0.000194919	0.00389839	3.49489e-17	1.60765e-15	[4, 7, 8, 9]	Group29	5.55556	3	[EGFR, SMAD3, TP53]
GO:0032651	regulation of interleukin-1 beta production	GO_BiologicalProcess-EBI-UniProt-GOA-ACAP-ARAP_08.05.2020_00h00	5.8913e-07	5.30217e-05	4.01445e-16	8.0289e-15	[5, 6, 7, 8]	Group19	5.43478	5	[APOA1, APP, CASP1, IFNG, TNF]	GO:0035196	production of miRNAs involved in gene silencing by miRNA	GO_BiologicalProcess-EBI-UniProt-GOA-ACAP-ARAP_08.05.2020_00h00	0.00015492	0.00371808	3.49489e-17	1.60765e-15	[5, 6, 8, 9, 10, 11]	Group29	6	3	[EGFR, SMAD3, TP53]
GO:0120013	lipid transfer activity	GO_BiologicalProcess-EBI-UniProt-GOA-ACAP-ARAP_08.05.2020_00h00	8.50516e-05	0.00161598	4.01445e-16	8.0289e-15	[6, 7]	Group19	6.25	3	[ABCA1, APOA1, APOE]	GO:0061614	pri-miRNA transcription by RNA polymerase II	GO_BiologicalProcess-EBI-UniProt-GOA-ACAP-ARAP_08.05.2020_00h00	1.19485e-07	1.79228e-05	3.49489e-17	1.60765e-15	[7, 8, 9, 10, 11]	Group29	8.77193	5	[FGF2, HIF1A, JUN, SMAD3, TP53]
GO:0032374	regulation of cholesterol transport	GO_BiologicalProcess-EBI-UniProt-GOA-ACAP-ARAP_08.05.2020_00h00	0.000134985	0.00188979	4.01445e-16	8.0289e-15	[6, 7, 8]	Group19	5.35714	3	[ABCA1, APOA1, APOE]	GO:1902893	regulation of pri-miRNA transcription by RNA polymerase II	GO_BiologicalProcess-EBI-UniProt-GOA-ACAP-ARAP_08.05.2020_00h00	9.95759e-08	1.51355e-05	3.49489e-17	1.60765e-15	[7, 8, 9, 10, 11, 12]	Group29	9.09091	5	[FGF2, HIF1A, JUN, SMAD3, TP53]
GO:0032376	positive regulation of cholesterol transport	GO_BiologicalProcess-EBI-UniProt-GOA-ACAP-ARAP_08.05.2020_00h00	2.04087e-05	0.000755122	4.01445e-16	8.0289e-15	[5, 6, 7, 8, 9]	Group19	10	3	[ABCA1, APOA1, APOE]	GO:0043491	protein kinase B signaling	GO_BiologicalProcess-EBI-UniProt-GOA-ACAP-ARAP_08.05.2020_00h00	4.68538e-12	9.97985e-10	1.45255e-17	6.827e-16	[4, 5, 6]	Group30	4.16667	11	[AKT1, EGF, EGFR, FGF2, FGFR3, HGF, ITGB1, NTRK1, PIK3CG, SIRT1, SRC]
GO:0033700	phospholipid efflux	GO_BiologicalProcess-EBI-UniProt-GOA-ACAP-ARAP_08.05.2020_00h00	1.46786e-06	0.000115961	4.01445e-16	8.0289e-15	[6, 7, 8]	Group19	23.0769	3	[ABCA1, APOA1, APOE]	GO:0048661	positive regulation of smooth muscle cell proliferation	GO_BiologicalProcess-EBI-UniProt-GOA-ACAP-ARAP_08.05.2020_00h00	1.2598e-06	0.000152436	1.45255e-17	6.827e-16	[4, 5, 6]	Group30	5.49451	5	[AKT1, EGFR, FGF2, GJA1, JUN]
GO:0050701	interleukin-1 secretion	GO_BiologicalProcess-EBI-UniProt-GOA-ACAP-ARAP_08.05.2020_00h00	7.14658e-06	0.000393062	4.01445e-16	8.0289e-15	[4, 5, 6, 7, 8, 9, 10]	Group19	5.71429	4	[ABCA1, APOA1, CASP1, IL1R2]	GO:0051896	regulation of protein kinase B signaling	GO_BiologicalProcess-EBI-UniProt-GOA-ACAP-ARAP_08.05.2020_00h00	1.58895e-12	3.41624e-10	1.45255e-17	6.827e-16	[5, 6, 7]	Group30	4.60251	11	[AKT1, EGF, EGFR, FGF2, FGFR3, HGF, ITGB1, NTRK1, PIK3CG, SIRT1, SRC]
GO:0050710	negative regulation of cytokine secretion	GO_BiologicalProcess-EBI-UniProt-GOA-ACAP-ARAP_08.05.2020_00h00	7.99849e-06	0.000415921	4.01445e-16	8.0289e-15	[3, 4, 5, 6, 7, 8, 9, 10, 11]	Group19	5.55556	4	[APOA1, IL10, IL1R2, TNF]	GO:1903725	regulation of phospholipid metabolic process	GO_BiologicalProcess-EBI-UniProt-GOA-ACAP-ARAP_08.05.2020_00h00	4.73841e-05	0.00203752	1.45255e-17	6.827e-16	[5, 6, 7]	Group30	4.16667	4	[ARF1, FGF2, FGFR3, SRC]
GO:0033344	cholesterol efflux	GO_BiologicalProcess-EBI-UniProt-GOA-ACAP-ARAP_08.05.2020_00h00	9.61461e-05	0.00163448	4.01445e-16	8.0289e-15	[7, 8]	Group19	6	3	[ABCA1, APOA1, APOE]	GO:1903727	positive regulation of phospholipid metabolic process	GO_BiologicalProcess-EBI-UniProt-GOA-ACAP-ARAP_08.05.2020_00h00	0.000205866	0.00391146	1.45255e-17	6.827e-16	[4, 5, 6, 7, 8]	Group30	5.45455	3	[FGF2, FGFR3, SRC]
GO:0043691	reverse cholesterol transport	GO_BiologicalProcess-EBI-UniProt-GOA-ACAP-ARAP_08.05.2020_00h00	4.9369e-06	0.000301151	4.01445e-16	8.0289e-15	[7, 8]	Group19	15.7895	3	[ABCA1, APOA1, APOE]	GO:0001727	lipid kinase activity	GO_BiologicalProcess-EBI-UniProt-GOA-ACAP-ARAP_08.05.2020_00h00	0.000475493	0.000950986	1.45255e-17	6.827e-16	[6, 7]	Group30	4.10959	3	[FGF2, FGFR3, SRC]
GO:0050704	regulation of interleukin-1 secretion	GO_BiologicalProcess-EBI-UniProt-GOA-ACAP-ARAP_08.05.2020_00h00	0.000191731	0.00172558	4.01445e-16	8.0289e-15	[4, 5, 6, 7, 8, 9, 10, 11]	Group19	4.7619	3	[APOA1, CASP1, IL1R2]	GO:0008543	fibroblast growth factor receptor signaling pathway	GO_BiologicalProcess-EBI-UniProt-GOA-ACAP-ARAP_08.05.2020_00h00	3.36734e-06	0.000336734	1.45255e-17	6.827e-16	[5, 6, 7, 8]	Group30	4.5045	5	[CTNNB1, FGF2, FGFR3, MAPK1, MAPK3]
GO:0120015	sterol transfer activity	GO_BiologicalProcess-EBI-UniProt-GOA-ACAP-ARAP_08.05.2020_00h00	1.02491e-05	0.000491957	4.01445e-16	8.0289e-15	[7, 8]	Group19	12.5	3	[ABCA1, APOA1, APOE]	GO:0030212	hyaluronan metabolic process	GO_BiologicalProcess-EBI-UniProt-GOA-ACAP-ARAP_08.05.2020_00h00	2.09424e-06	0.000230366	1.45255e-17	6.827e-16	[6, 7]	Group30	9.09091	4	[AKT1, EGF, FGF2, HGF]
GO:0010874	regulation of cholesterol efflux	GO_BiologicalProcess-EBI-UniProt-GOA-ACAP-ARAP_08.05.2020_00h00	2.04087e-05	0.000755122	4.01445e-16	8.0289e-15	[7, 8, 9]	Group19	10	3	[ABCA1, APOA1, APOE]	GO:0051897	positive regulation of protein kinase B signaling	GO_BiologicalProcess-EBI-UniProt-GOA-ACAP-ARAP_08.05.2020_00h00	3.16098e-09	5.81619e-07	1.45255e-17	6.827e-16	[5, 6, 7, 8]	Group30	4.44444	8	[EGF, EGFR, FGF2, FGFR3, HGF, ITGB1, PIK3CG, SRC]
GO:0010875	positive regulation of cholesterol efflux	GO_BiologicalProcess-EBI-UniProt-GOA-ACAP-ARAP_08.05.2020_00h00	5.80102e-06	0.000336459	4.01445e-16	8.0289e-15	[6, 7, 8, 9, 10]	Group19	15	3	[ABCA1, APOA1, APOE]	GO:0010518	positive regulation of phospholipase activity	GO_BiologicalProcess-EBI-UniProt-GOA-ACAP-ARAP_08.05.2020_00h00	0.000420313	0.00168125	1.45255e-17	6.827e-16	[7]	Group30	4.28571	3	[EGFR, FGF2, FGFR3]
GO:0032488	Cdc42 protein signal transduction	GO_BiologicalProcess-EBI-UniProt-GOA-ACAP-ARAP_08.05.2020_00h00	1.8659e-06	0.000138077	4.01445e-16	8.0289e-15	[7, 8, 9]	Group19	21.4286	3	[ABCA1, APOA1, APOE]	GO:0043550	regulation of lipid kinase activity	GO_BiologicalProcess-EBI-UniProt-GOA-ACAP-ARAP_08.05.2020_00h00	0.000369433	0.00258603	1.45255e-17	6.827e-16	[5, 6, 7, 8, 9]	Group30	4.47761	3	[FGF2, FGFR3, SRC]
GO:0050702	interleukin-1 beta secretion	GO_BiologicalProcess-EBI-UniProt-GOA-ACAP-ARAP_08.05.2020_00h00	0.000165826	0.00182408	4.01445e-16	8.0289e-15	[5, 6, 7, 8, 9, 10, 11]	Group19	5	3	[ABCA1, APOA1, CASP1]	GO:0090218	positive regulation of lipid kinase activity	GO_BiologicalProcess-EBI-UniProt-GOA-ACAP-ARAP_08.05.2020_00h00	7.33968e-05	0.00256889	1.45255e-17	6.827e-16	[4, 5, 6, 7, 8, 9, 10]	Group30	7.69231	3	[FGF2, FGFR3, SRC]
GO:0120020	cholesterol transfer activity	GO_BiologicalProcess-EBI-UniProt-GOA-ACAP-ARAP_08.05.2020_00h00	8.97893e-06	0.000448947	4.01445e-16	8.0289e-15	[8, 9]	Group19	13.0435	3	[ABCA1, APOA1, APOE]	GO:0035004	phosphatidylinositol 3-kinase activity	GO_BiologicalProcess-EBI-UniProt-GOA-ACAP-ARAP_08.05.2020_00h00	1.28433e-05	0.000976089	1.45255e-17	6.827e-16	[7, 8, 9]	Group30	5.7971	4	[FGF2, FGFR3, PIK3CG, SRC]
GO:0032489	regulation of Cdc42 protein signal transduction	GO_BiologicalProcess-EBI-UniProt-GOA-ACAP-ARAP_08.05.2020_00h00	2.89176e-07	2.86285e-05	4.01445e-16	8.0289e-15	[8, 9, 10]	Group19	37.5	3	[ABCA1, APOA1, APOE]	GO:0038128	ERBB2 signaling pathway	GO_BiologicalProcess-EBI-UniProt-GOA-ACAP-ARAP_08.05.2020_00h00	4.42011e-05	0.00198905	1.45255e-17	6.827e-16	[7, 8, 9]	Group30	9.09091	3	[EGF, EGFR, SRC]
GO:2000310	regulation of NMDA receptor activity	GO_BiologicalProcess-EBI-UniProt-GOA-ACAP-ARAP_08.05.2020_00h00	6.10576e-05	0.00140432	5.75523e-25	1.2086e-23	[5, 6, 7, 8, 9, 10, 11, 12, 13, 14, 15]	Group20	6.97674	3	[APP, CCL2, IFNG]	GO:0043551	regulation of phosphatidylinositol 3-kinase activity	GO_BiologicalProcess-EBI-UniProt-GOA-ACAP-ARAP_08.05.2020_00h00	0.000241077	0.00385723	1.45255e-17	6.827e-16	[6, 7, 8, 9, 10]	Group30	5.17241	3	[FGF2, FGFR3, SRC]
GO:0002294	CD4-positive, alpha-beta T cell differentiation involved in immune response	GO_BiologicalProcess-EBI-UniProt-GOA-ACAP-ARAP_08.05.2020_00h00	4.39221e-06	0.000276709	5.75523e-25	1.2086e-23	[8, 9, 10, 11, 12, 13]	Group20	6.45161	4	[CD80, IFNG, IL2, IL6]	GO:0043552	positive regulation of phosphatidylinositol 3-kinase activity	GO_BiologicalProcess-EBI-UniProt-GOA-ACAP-ARAP_08.05.2020_00h00	5.28698e-05	0.00211479	1.45255e-17	6.827e-16	[5, 6, 7, 8, 9, 10, 11]	Group30	8.57143	3	[FGF2, FGFR3, SRC]
GO:0004972	NMDA glutamate receptor activity	GO_BiologicalProcess-EBI-UniProt-GOA-ACAP-ARAP_08.05.2020_00h00	7.98333e-05	0.00159667	5.75523e-25	1.2086e-23	[7, 8, 9, 10, 11, 12, 13, 14]	Group20	6.38298	3	[APP, CCL2, IFNG]	GO:0043406	positive regulation of MAP kinase activity	GO_BiologicalProcess-EBI-UniProt-GOA-ACAP-ARAP_08.05.2020_00h00	4.11521e-13	8.97115e-11	1.45255e-17	6.827e-16	[6, 7, 8, 9, 10, 11, 12]	Group30	4.18118	12	[EGF, EGFR, FGF2, HGF, KRAS, MAPK1, MAPK14, MAPK3, NTRK1, PIK3CG, SRC, VEGFA]
GO:0043370	regulation of CD4-positive, alpha-beta T cell differentiation	GO_BiologicalProcess-EBI-UniProt-GOA-ACAP-ARAP_08.05.2020_00h00	8.50516e-05	0.00161598	5.75523e-25	1.2086e-23	[8, 9, 10, 11, 12, 13]	Group20	6.25	3	[CD80, IFNG, IL2]	GO:0009612	response to mechanical stimulus	GO_BiologicalProcess-EBI-UniProt-GOA-ACAP-ARAP_08.05.2020_00h00	1.32186e-12	2.85521e-10	1.49648e-18	8.08097e-17	[3]	Group31	4.68085	11	[AKT1, COL1A1, COL3A1, EGFR, GJA1, JUN, MAPK14, MAPK3, MAPK8, NTRK1, SRC]
GO:0071814	protein-lipid complex binding	GO_MolecularFunction-EBI-UniProt-GOA-ACAP-ARAP_08.05.2020_00h00	2.73257e-05	0.000847096	5.75523e-25	1.2086e-23	[3]	Group20	9.09091	3	[ABCA1, APOA1, APOE]	GO:0000302	response to reactive oxygen species	GO_BiologicalProcess-EBI-UniProt-GOA-ACAP-ARAP_08.05.2020_00h00	8.36977e-14	1.83298e-11	1.49648e-18	8.08097e-17	[4]	Group31	4.78088	12	[AKT1, BCL2, CASP3, COL1A1, EGFR, HGF, JUN, MAPK1, MAPK3, MAPK8, SIRT1, SRC]
GO:2001057	reactive nitrogen species metabolic process	GO_BiologicalProcess-EBI-UniProt-GOA-ACAP-ARAP_08.05.2020_00h00	1.77668e-05	0.000710671	5.75523e-25	1.2086e-23	[3]	Group20	4.54545	4	[ICAM1, IFNG, IL10, TNF]	GO:0048659	smooth muscle cell proliferation	GO_BiologicalProcess-EBI-UniProt-GOA-ACAP-ARAP_08.05.2020_00h00	5.7736e-07	7.33247e-05	1.49648e-18	8.08097e-17	[4]	Group31	4.08163	6	[AKT1, CTNNB1, EGFR, FGF2, GJA1, JUN]
GO:0002532	production of molecular mediator involved in inflammatory response	GO_BiologicalProcess-EBI-UniProt-GOA-ACAP-ARAP_08.05.2020_00h00	1.10062e-05	0.000517291	5.75523e-25	1.2086e-23	[2, 5]	Group20	5.12821	4	[F2, IL1R2, IL6, TNF]	GO:0060135	maternal process involved in female pregnancy	GO_BiologicalProcess-EBI-UniProt-GOA-ACAP-ARAP_08.05.2020_00h00	5.12101e-07	6.65732e-05	1.49648e-18	8.08097e-17	[3, 4, 5]	Group31	6.57895	5	[AKT1, AR, GJA1, MAPK1, MAPK3]
GO:0019915	lipid storage	GO_BiologicalProcess-EBI-UniProt-GOA-ACAP-ARAP_08.05.2020_00h00	7.00597e-09	8.96764e-07	5.75523e-25	1.2086e-23	[3, 4]	Group20	7.22892	6	[ABCA1, APOA1, APOE, IL6, PPARA, TNF]	GO:0070849	response to epidermal growth factor	GO_BiologicalProcess-EBI-UniProt-GOA-ACAP-ARAP_08.05.2020_00h00	9.06622e-08	1.38713e-05	1.49648e-18	8.08097e-17	[3, 5]	Group31	9.25926	5	[AKT1, COL1A1, EGFR, MAPK1, MAPK3]
GO:0034103	regulation of tissue remodeling	GO_BiologicalProcess-EBI-UniProt-GOA-ACAP-ARAP_08.05.2020_00h00	1.77668e-05	0.000710671	5.75523e-25	1.2086e-23	[3, 4]	Group20	4.54545	4	[F3, IL2, IL6, TF]	GO:0048660	regulation of smooth muscle cell proliferation	GO_BiologicalProcess-EBI-UniProt-GOA-ACAP-ARAP_08.05.2020_00h00	5.32666e-07	6.87139e-05	1.49648e-18	8.08097e-17	[4, 5]	Group31	4.13793	6	[AKT1, CTNNB1, EGFR, FGF2, GJA1, JUN]
GO:1900221	regulation of amyloid-beta clearance	GO_BiologicalProcess-EBI-UniProt-GOA-ACAP-ARAP_08.05.2020_00h00	3.47298e-06	0.000232689	5.75523e-25	1.2086e-23	[3, 4]	Group20	17.6471	3	[APOE, IFNG, TNF]	GO:0071260	cellular response to mechanical stimulus	GO_BiologicalProcess-EBI-UniProt-GOA-ACAP-ARAP_08.05.2020_00h00	2.90139e-08	4.7873e-06	1.49648e-18	8.08097e-17	[4, 5]	Group31	6.74157	6	[AKT1, COL1A1, EGFR, GJA1, MAPK3, MAPK8]
GO:1905953	negative regulation of lipid localization	GO_BiologicalProcess-EBI-UniProt-GOA-ACAP-ARAP_08.05.2020_00h00	1.55938e-06	0.000120073	5.75523e-25	1.2086e-23	[2, 3, 4, 5]	Group20	8.33333	4	[ABCA1, IL6, PPARA, TNF]	GO:0046686	response to cadmium ion	GO_BiologicalProcess-EBI-UniProt-GOA-ACAP-ARAP_08.05.2020_00h00	1.20574e-08	2.1221e-06	1.49648e-18	8.08097e-17	[5]	Group31	7.79221	6	[AKT1, EGFR, JUN, MAPK1, MAPK3, MAPK8]
GO:0002269	leukocyte activation involved in inflammatory response	GO_BiologicalProcess-EBI-UniProt-GOA-ACAP-ARAP_08.05.2020_00h00	1.69585e-06	0.000128885	5.75523e-25	1.2086e-23	[3, 4, 5]	Group20	8.16327	4	[APP, IFNG, IL6, TNF]	GO:0048661	positive regulation of smooth muscle cell proliferation	GO_BiologicalProcess-EBI-UniProt-GOA-ACAP-ARAP_08.05.2020_00h00	1.2598e-06	0.000152436	1.49648e-18	8.08097e-17	[4, 5, 6]	Group31	5.49451	5	[AKT1, EGFR, FGF2, GJA1, JUN]
GO:0002437	inflammatory response to antigenic stimulus	GO_BiologicalProcess-EBI-UniProt-GOA-ACAP-ARAP_08.05.2020_00h00	0.000200915	0.00160732	5.75523e-25	1.2086e-23	[3, 5]	Group20	4.6875	3	[ICAM1, IL10, TNF]	GO:0071364	cellular response to epidermal growth factor stimulus	GO_BiologicalProcess-EBI-UniProt-GOA-ACAP-ARAP_08.05.2020_00h00	0.00015492	0.00371808	1.49648e-18	8.08097e-17	[4, 6]	Group31	6	3	[AKT1, COL1A1, EGFR]
GO:0010883	regulation of lipid storage	GO_BiologicalProcess-EBI-UniProt-GOA-ACAP-ARAP_08.05.2020_00h00	2.51532e-06	0.000181103	5.75523e-25	1.2086e-23	[3, 4, 5]	Group20	7.40741	4	[ABCA1, IL6, PPARA, TNF]	GO:0001890	placenta development	GO_BiologicalProcess-EBI-UniProt-GOA-ACAP-ARAP_08.05.2020_00h00	6.14526e-08	9.64806e-06	1.49648e-18	8.08097e-17	[4, 5, 6, 7]	Group31	4.06977	7	[AKT1, EGFR, GJA1, HIF1A, MAPK1, MAPK14, MAPK3]
GO:0034113	heterotypic cell-cell adhesion	GO_BiologicalProcess-EBI-UniProt-GOA-ACAP-ARAP_08.05.2020_00h00	5.31053e-06	0.000318632	5.75523e-25	1.2086e-23	[4]	Group20	6.15385	4	[APOA1, IL10, TNF, VCAM1]	GO:0001893	maternal placenta development	GO_BiologicalProcess-EBI-UniProt-GOA-ACAP-ARAP_08.05.2020_00h00	1.41841e-06	0.000168791	1.49648e-18	8.08097e-17	[3, 4, 5, 6, 7, 8]	Group31	10	4	[AKT1, GJA1, MAPK1, MAPK3]
GO:0051353	positive regulation of oxidoreductase activity	GO_BiologicalProcess-EBI-UniProt-GOA-ACAP-ARAP_08.05.2020_00h00	0.000191731	0.00172558	5.75523e-25	1.2086e-23	[3, 4, 5]	Group20	4.7619	3	[APOE, IFNG, TNF]	GO:0034614	cellular response to reactive oxygen species	GO_BiologicalProcess-EBI-UniProt-GOA-ACAP-ARAP_08.05.2020_00h00	9.72666e-11	2.00369e-08	1.49648e-18	8.08097e-17	[5, 6]	Group31	5.02793	9	[AKT1, EGFR, HGF, JUN, MAPK1, MAPK3, MAPK8, SIRT1, SRC]
GO:0071813	lipoprotein particle binding	GO_MolecularFunction-EBI-UniProt-GOA-ACAP-ARAP_08.05.2020_00h00	2.73257e-05	0.000847096	5.75523e-25	1.2086e-23	[4]	Group20	9.09091	3	[ABCA1, APOA1, APOE]	GO:1905477	positive regulation of protein localization to membrane	GO_BiologicalProcess-EBI-UniProt-GOA-ACAP-ARAP_08.05.2020_00h00	3.49533e-07	4.89346e-05	1.49648e-18	8.08097e-17	[4, 5, 6, 7]	Group31	4.44444	6	[AKT1, BCL2, EGFR, ITGB1, MAPK8, TP53]
GO:0002534	cytokine production involved in inflammatory response	GO_BiologicalProcess-EBI-UniProt-GOA-ACAP-ARAP_08.05.2020_00h00	2.33195e-06	0.000170232	5.75523e-25	1.2086e-23	[3, 6]	Group20	7.54717	4	[F2, IL1R2, IL6, TNF]	GO:0071276	cellular response to cadmium ion	GO_BiologicalProcess-EBI-UniProt-GOA-ACAP-ARAP_08.05.2020_00h00	2.06579e-10	4.2142e-08	1.49648e-18	8.08097e-17	[6]	Group31	15	6	[AKT1, EGFR, JUN, MAPK1, MAPK3, MAPK8]
GO:0002701	negative regulation of production of molecular mediator of immune response	GO_BiologicalProcess-EBI-UniProt-GOA-ACAP-ARAP_08.05.2020_00h00	4.54371e-05	0.00113593	5.75523e-25	1.2086e-23	[3, 4, 5, 6]	Group20	7.69231	3	[APOA1, IL10, TNF]	GO:0019229	regulation of vasoconstriction	GO_BiologicalProcess-EBI-UniProt-GOA-ACAP-ARAP_08.05.2020_00h00	0.000369433	0.00258603	1.49648e-18	8.08097e-17	[5, 6, 7, 8, 9]	Group31	4.47761	3	[AKT1, EGFR, GJA1]
GO:0010888	negative regulation of lipid storage	GO_BiologicalProcess-EBI-UniProt-GOA-ACAP-ARAP_08.05.2020_00h00	7.32437e-08	8.2033e-06	5.75523e-25	1.2086e-23	[3, 4, 5, 6]	Group20	17.3913	4	[ABCA1, IL6, PPARA, TNF]	GO:0045907	positive regulation of vasoconstriction	GO_BiologicalProcess-EBI-UniProt-GOA-ACAP-ARAP_08.05.2020_00h00	6.78492e-05	0.00244257	1.49648e-18	8.08097e-17	[4, 5, 6, 7, 8, 9, 10]	Group31	7.89474	3	[AKT1, EGFR, GJA1]
GO:0032602	chemokine production	GO_BiologicalProcess-EBI-UniProt-GOA-ACAP-ARAP_08.05.2020_00h00	7.67139e-07	6.67411e-05	5.75523e-25	1.2086e-23	[3, 6]	Group20	5.15464	5	[APP, IFNG, IL10, IL6, TNF]	GO:0019213	deacetylase activity	GO_MolecularFunction-EBI-UniProt-GOA-ACAP-ARAP_08.05.2020_00h00	6.8642e-06	0.00060405	2.03763e-14	6.11289e-13	[3]	Group32	6.77966	4	[MAPK8, SIRT1, TP53, VEGFA]
GO:0032612	interleukin-1 production	GO_BiologicalProcess-EBI-UniProt-GOA-ACAP-ARAP_08.05.2020_00h00	3.16218e-11	4.23732e-09	5.75523e-25	1.2086e-23	[3, 6]	Group20	6.66667	8	[ABCA1, APOA1, APP, CASP1, IFNG, IL10, IL1R2, TNF]	GO:0016811	hydrolase activity, acting on carbon-nitrogen (but not peptide) bonds, in linear amides	GO_MolecularFunction-EBI-UniProt-GOA-ACAP-ARAP_08.05.2020_00h00	4.54782e-05	0.00200104	2.03763e-14	6.11289e-13	[4]	Group32	4.21053	4	[MAPK8, SIRT1, TP53, VEGFA]
GO:0032620	interleukin-17 production	GO_BiologicalProcess-EBI-UniProt-GOA-ACAP-ARAP_08.05.2020_00h00	3.26998e-05	0.000915594	5.75523e-25	1.2086e-23	[3, 6]	Group20	8.57143	3	[IFNG, IL2, IL6]	GO:0051287	NAD binding	GO_MolecularFunction-EBI-UniProt-GOA-ACAP-ARAP_08.05.2020_00h00	0.000308022	0.00338824	2.03763e-14	6.11289e-13	[4, 5]	Group32	4.7619	3	[GAPDH, PARP1, SIRT1]
GO:0032768	regulation of monooxygenase activity	GO_BiologicalProcess-EBI-UniProt-GOA-ACAP-ARAP_08.05.2020_00h00	0.000220129	0.00132077	5.75523e-25	1.2086e-23	[4, 5]	Group20	4.54545	3	[APOE, IFNG, TNF]	GO:0046545	development of primary female sexual characteristics	GO_BiologicalProcess-EBI-UniProt-GOA-ACAP-ARAP_08.05.2020_00h00	3.36734e-06	0.000336734	2.03763e-14	6.11289e-13	[4, 5, 6]	Group32	4.5045	5	[BCL2, CASP3, SIRT1, SRC, VEGFA]
GO:0042107	cytokine metabolic process	GO_BiologicalProcess-EBI-UniProt-GOA-ACAP-ARAP_08.05.2020_00h00	9.07368e-08	9.89031e-06	5.75523e-25	1.2086e-23	[4, 5]	Group20	4.72441	6	[APP, CD80, IFNG, IL10, IL6, TNF]	GO:0051145	smooth muscle cell differentiation	GO_BiologicalProcess-EBI-UniProt-GOA-ACAP-ARAP_08.05.2020_00h00	0.000279969	0.0036396	2.03763e-14	6.11289e-13	[5]	Group32	4.91803	3	[CTNNB1, SIRT1, VEGFA]
GO:0042116	macrophage activation	GO_BiologicalProcess-EBI-UniProt-GOA-ACAP-ARAP_08.05.2020_00h00	1.03411e-06	8.58311e-05	5.75523e-25	1.2086e-23	[4, 5]	Group20	4.85437	5	[APP, IFNG, IL10, IL6, TNF]	GO:0008585	female gonad development	GO_BiologicalProcess-EBI-UniProt-GOA-ACAP-ARAP_08.05.2020_00h00	2.68303e-06	0.000281718	2.03763e-14	6.11289e-13	[5, 6, 7, 8]	Group32	4.71698	5	[BCL2, CASP3, SIRT1, SRC, VEGFA]
GO:0042982	amyloid precursor protein metabolic process	GO_BiologicalProcess-EBI-UniProt-GOA-ACAP-ARAP_08.05.2020_00h00	7.56368e-06	0.000408439	5.75523e-25	1.2086e-23	[4, 5]	Group20	5.6338	4	[APOE, APP, IFNG, TNF]	GO:0033143	regulation of intracellular steroid hormone receptor signaling pathway	GO_BiologicalProcess-EBI-UniProt-GOA-ACAP-ARAP_08.05.2020_00h00	2.42739e-05	0.00145644	2.03763e-14	6.11289e-13	[4, 5, 6, 7, 8, 9]	Group32	4.93827	4	[AR, PARP1, SIRT1, SRC]
GO:0045913	positive regulation of carbohydrate metabolic process	GO_BiologicalProcess-EBI-UniProt-GOA-ACAP-ARAP_08.05.2020_00h00	1.9419e-05	0.00075734	5.75523e-25	1.2086e-23	[3, 4, 5, 6]	Group20	4.44444	4	[APP, GPT, IFNG, PPARA]	GO:0045739	positive regulation of DNA repair	GO_BiologicalProcess-EBI-UniProt-GOA-ACAP-ARAP_08.05.2020_00h00	0.000475493	0.000950986	2.03763e-14	6.11289e-13	[4, 5, 6, 7, 8, 9]	Group32	4.10959	3	[EGFR, PARP1, SIRT1]
GO:0046209	nitric oxide metabolic process	GO_BiologicalProcess-EBI-UniProt-GOA-ACAP-ARAP_08.05.2020_00h00	1.54855e-05	0.000650392	5.75523e-25	1.2086e-23	[4, 5]	Group20	4.70588	4	[ICAM1, IFNG, IL10, TNF]	GO:1905269	positive regulation of chromatin organization	GO_BiologicalProcess-EBI-UniProt-GOA-ACAP-ARAP_08.05.2020_00h00	4.3619e-06	0.000418742	2.03763e-14	6.11289e-13	[5, 6, 7, 8]	Group32	4.2735	5	[CTNNB1, MAPK3, SIRT1, TP53, VEGFA]
GO:0060761	negative regulation of response to cytokine stimulus	GO_BiologicalProcess-EBI-UniProt-GOA-ACAP-ARAP_08.05.2020_00h00	5.646e-06	0.000333114	5.75523e-25	1.2086e-23	[3, 4, 5, 6]	Group20	6.06061	4	[APOA1, IL1R2, IL6, MMP12]	GO:0043535	regulation of blood vessel endothelial cell migration	GO_BiologicalProcess-EBI-UniProt-GOA-ACAP-ARAP_08.05.2020_00h00	1.8201e-06	0.000209312	2.03763e-14	6.11289e-13	[5, 6, 7, 8, 9]	Group32	5.10204	5	[AKT1, FGF2, HIF1A, SIRT1, VEGFA]
GO:0061900	glial cell activation	GO_BiologicalProcess-EBI-UniProt-GOA-ACAP-ARAP_08.05.2020_00h00	3.59706e-06	0.000237406	5.75523e-25	1.2086e-23	[3, 6]	Group20	6.77966	4	[APP, IFNG, IL6, TNF]	GO:1902175	regulation of oxidative stress-induced intrinsic apoptotic signaling pathway	GO_BiologicalProcess-EBI-UniProt-GOA-ACAP-ARAP_08.05.2020_00h00	5.04545e-09	9.08181e-07	2.03763e-14	6.11289e-13	[5, 6, 7, 8, 9]	Group32	16.129	5	[AKT1, HIF1A, MCL1, PARP1, SIRT1]
GO:1903035	negative regulation of response to wounding	GO_BiologicalProcess-EBI-UniProt-GOA-ACAP-ARAP_08.05.2020_00h00	9.38069e-07	7.97359e-05	5.75523e-25	1.2086e-23	[3, 4, 5, 6]	Group20	4.9505	5	[APOE, F2, PLAT, THBD, TNF]	GO:0043536	positive regulation of blood vessel endothelial cell migration	GO_BiologicalProcess-EBI-UniProt-GOA-ACAP-ARAP_08.05.2020_00h00	1.55139e-07	2.29605e-05	2.03763e-14	6.11289e-13	[5, 6, 7, 8, 9, 10]	Group32	8.33333	5	[AKT1, FGF2, HIF1A, SIRT1, VEGFA]
GO:0034369	plasma lipoprotein particle remodeling	GO_BiologicalProcess-EBI-UniProt-GOA-ACAP-ARAP_08.05.2020_00h00	2.94076e-07	2.88194e-05	5.75523e-25	1.2086e-23	[3, 4, 7]	Group20	12.5	4	[ALB, APOA1, APOE, MPO]	GO:0016575	histone deacetylation	GO_BiologicalProcess-EBI-UniProt-GOA-ACAP-ARAP_08.05.2020_00h00	2.67302e-05	0.00155035	2.03763e-14	6.11289e-13	[7, 8, 9]	Group32	4.81928	4	[MAPK8, SIRT1, TP53, VEGFA]
GO:0034377	plasma lipoprotein particle assembly	GO_BiologicalProcess-EBI-UniProt-GOA-ACAP-ARAP_08.05.2020_00h00	2.99335e-05	0.000868071	5.75523e-25	1.2086e-23	[3, 4, 7]	Group20	8.82353	3	[ABCA1, APOA1, APOE]	GO:0030225	macrophage differentiation	GO_BiologicalProcess-EBI-UniProt-GOA-ACAP-ARAP_08.05.2020_00h00	0.000137106	0.00356475	2.03763e-14	6.11289e-13	[6, 7, 8, 9, 10]	Group32	6.25	3	[PARP1, SIRT1, VEGFA]
GO:0042089	cytokine biosynthetic process	GO_BiologicalProcess-EBI-UniProt-GOA-ACAP-ARAP_08.05.2020_00h00	8.65599e-08	9.60815e-06	5.75523e-25	1.2086e-23	[3, 5, 6]	Group20	4.7619	6	[APP, CD80, IFNG, IL10, IL6, TNF]	GO:0031058	positive regulation of histone modification	GO_BiologicalProcess-EBI-UniProt-GOA-ACAP-ARAP_08.05.2020_00h00	2.32834e-06	0.000251461	2.03763e-14	6.11289e-13	[6, 7, 8, 9, 10]	Group32	4.85437	5	[CTNNB1, MAPK3, SIRT1, TP53, VEGFA]
GO:0045123	cellular extravasation	GO_BiologicalProcess-EBI-UniProt-GOA-ACAP-ARAP_08.05.2020_00h00	1.97461e-07	2.03385e-05	5.75523e-25	1.2086e-23	[3, 5, 6]	Group20	6.75676	5	[CCL2, ICAM1, SELE, TNF, VCAM1]	GO:0033558	protein deacetylase activity	GO_BiologicalProcess-EBI-UniProt-GOA-ACAP-ARAP_08.05.2020_00h00	1.90673e-06	0.00021546	2.03763e-14	6.11289e-13	[8, 9]	Group32	9.30233	4	[MAPK8, SIRT1, TP53, VEGFA]
GO:0002526	acute inflammatory response	GO_BiologicalProcess-EBI-UniProt-GOA-ACAP-ARAP_08.05.2020_00h00	9.95897e-08	1.07557e-05	5.75523e-25	1.2086e-23	[5]	Group20	4.65116	6	[F2, F3, ICAM1, IL6, SERPINA1, TNF]	GO:0004407	histone deacetylase activity	GO_BiologicalProcess-EBI-UniProt-GOA-ACAP-ARAP_08.05.2020_00h00	1.73197e-06	0.000200908	2.03763e-14	6.11289e-13	[8, 9, 10]	Group32	9.52381	4	[MAPK8, SIRT1, TP53, VEGFA]
GO:0002637	regulation of immunoglobulin production	GO_BiologicalProcess-EBI-UniProt-GOA-ACAP-ARAP_08.05.2020_00h00	9.9244e-06	0.000486295	5.75523e-25	1.2086e-23	[4, 5, 6]	Group20	5.26316	4	[IL10, IL2, IL6, TNF]	GO:1905953	negative regulation of lipid localization	GO_BiologicalProcess-EBI-UniProt-GOA-ACAP-ARAP_08.05.2020_00h00	0.000137106	0.00356475	5.50321e-15	1.76103e-13	[2, 3, 4, 5]	Group33	6.25	3	[AKT1, EGF, ITGB3]
GO:0006809	nitric oxide biosynthetic process	GO_BiologicalProcess-EBI-UniProt-GOA-ACAP-ARAP_08.05.2020_00h00	1.10062e-05	0.000517291	5.75523e-25	1.2086e-23	[4, 5, 6]	Group20	5.12821	4	[ICAM1, IFNG, IL10, TNF]	GO:0045913	positive regulation of carbohydrate metabolic process	GO_BiologicalProcess-EBI-UniProt-GOA-ACAP-ARAP_08.05.2020_00h00	1.19241e-06	0.000145473	5.50321e-15	1.76103e-13	[3, 4, 5, 6]	Group33	5.55556	5	[AKT1, EGF, HIF1A, SIRT1, SRC]
GO:0007157	heterophilic cell-cell adhesion via plasma membrane cell adhesion molecules	GO_BiologicalProcess-EBI-UniProt-GOA-ACAP-ARAP_08.05.2020_00h00	9.61461e-05	0.00163448	5.75523e-25	1.2086e-23	[5]	Group20	6	3	[ICAM1, SELE, VCAM1]	GO:1902883	negative regulation of response to oxidative stress	GO_BiologicalProcess-EBI-UniProt-GOA-ACAP-ARAP_08.05.2020_00h00	1.55139e-07	2.29605e-05	5.50321e-15	1.76103e-13	[3, 4, 5, 6]	Group33	8.33333	5	[AKT1, CTNNB1, HGF, HIF1A, SIRT1]
GO:0032770	positive regulation of monooxygenase activity	GO_BiologicalProcess-EBI-UniProt-GOA-ACAP-ARAP_08.05.2020_00h00	3.26998e-05	0.000915594	5.75523e-25	1.2086e-23	[4, 5, 6]	Group20	8.57143	3	[APOE, IFNG, TNF]	GO:2000177	regulation of neural precursor cell proliferation	GO_BiologicalProcess-EBI-UniProt-GOA-ACAP-ARAP_08.05.2020_00h00	1.72988e-06	0.000202396	5.50321e-15	1.76103e-13	[4, 5]	Group33	5.15464	5	[CTNNB1, EGF, HIF1A, TP53, VEGFA]
GO:0034367	protein-containing complex remodeling	GO_BiologicalProcess-EBI-UniProt-GOA-ACAP-ARAP_08.05.2020_00h00	3.34215e-07	3.24189e-05	5.75523e-25	1.2086e-23	[5]	Group20	12.1212	4	[ALB, APOA1, APOE, MPO]	GO:0032369	negative regulation of lipid transport	GO_BiologicalProcess-EBI-UniProt-GOA-ACAP-ARAP_08.05.2020_00h00	2.97747e-05	0.00160784	5.50321e-15	1.76103e-13	[3, 4, 5, 6, 7]	Group33	10.3448	3	[AKT1, EGF, ITGB3]
GO:0048661	positive regulation of smooth muscle cell proliferation	GO_BiologicalProcess-EBI-UniProt-GOA-ACAP-ARAP_08.05.2020_00h00	2.02862e-05	0.000770874	5.75523e-25	1.2086e-23	[4, 5, 6]	Group20	4.3956	4	[IL10, IL6, MMP9, TNF]	GO:0034394	protein localization to cell surface	GO_BiologicalProcess-EBI-UniProt-GOA-ACAP-ARAP_08.05.2020_00h00	0.000402882	0.00201441	5.50321e-15	1.76103e-13	[5]	Group33	4.34783	3	[AKT1, CTNNB1, EGF]
GO:0050766	positive regulation of phagocytosis	GO_BiologicalProcess-EBI-UniProt-GOA-ACAP-ARAP_08.05.2020_00h00	8.45148e-06	0.000431026	5.75523e-25	1.2086e-23	[3, 4, 5, 6, 7]	Group20	5.47945	4	[APOA1, CCL2, IFNG, TNF]	GO:0043388	positive regulation of DNA binding	GO_BiologicalProcess-EBI-UniProt-GOA-ACAP-ARAP_08.05.2020_00h00	0.000369433	0.00258603	5.50321e-15	1.76103e-13	[5]	Group33	4.47761	3	[CTNNB1, EGF, PARP1]
GO:0050994	regulation of lipid catabolic process	GO_BiologicalProcess-EBI-UniProt-GOA-ACAP-ARAP_08.05.2020_00h00	0.00021038	0.00147266	5.75523e-25	1.2086e-23	[4, 5, 6]	Group20	4.61538	3	[APOA1, PPARA, TNF]	GO:1900408	negative regulation of cellular response to oxidative stress	GO_BiologicalProcess-EBI-UniProt-GOA-ACAP-ARAP_08.05.2020_00h00	1.30558e-07	1.94531e-05	5.50321e-15	1.76103e-13	[3, 4, 5, 6, 7]	Group33	8.62069	5	[AKT1, CTNNB1, HGF, HIF1A, SIRT1]
GO:0061756	leukocyte adhesion to vascular endothelial cell	GO_BiologicalProcess-EBI-UniProt-GOA-ACAP-ARAP_08.05.2020_00h00	1.74136e-08	2.14188e-06	5.75523e-25	1.2086e-23	[5]	Group20	10.8696	5	[ICAM1, IL6, SELE, TNF, VCAM1]	GO:2000179	positive regulation of neural precursor cell proliferation	GO_BiologicalProcess-EBI-UniProt-GOA-ACAP-ARAP_08.05.2020_00h00	5.56458e-06	0.000511941	5.50321e-15	1.76103e-13	[4, 5, 6]	Group33	7.14286	4	[CTNNB1, EGF, HIF1A, VEGFA]
GO:0070664	negative regulation of leukocyte proliferation	GO_BiologicalProcess-EBI-UniProt-GOA-ACAP-ARAP_08.05.2020_00h00	2.21055e-05	0.000795798	5.75523e-25	1.2086e-23	[4, 5, 6]	Group20	4.30108	4	[CD80, CTLA4, IL10, IL2]	GO:2000008	regulation of protein localization to cell surface	GO_BiologicalProcess-EBI-UniProt-GOA-ACAP-ARAP_08.05.2020_00h00	9.85392e-05	0.00305472	5.50321e-15	1.76103e-13	[5, 6]	Group33	6.97674	3	[AKT1, CTNNB1, EGF]
GO:0097696	receptor signaling pathway via STAT	GO_BiologicalProcess-EBI-UniProt-GOA-ACAP-ARAP_08.05.2020_00h00	2.0809e-08	2.49708e-06	5.75523e-25	1.2086e-23	[4, 5, 6]	Group20	4.02299	7	[CCL2, F2, IFNG, IL10, IL2, IL6, TNF]	GO:0002090	regulation of receptor internalization	GO_BiologicalProcess-EBI-UniProt-GOA-ACAP-ARAP_08.05.2020_00h00	8.92979e-06	0.000759032	5.50321e-15	1.76103e-13	[4, 5, 6, 7, 8]	Group33	6.34921	4	[ARF1, EGF, ITGB3, VEGFA]
GO:0150076	neuroinflammatory response	GO_BiologicalProcess-EBI-UniProt-GOA-ACAP-ARAP_08.05.2020_00h00	3.20009e-09	4.16012e-07	5.75523e-25	1.2086e-23	[5]	Group20	8.21918	6	[APP, IFNG, IL6, MMP3, MMP9, TNF]	GO:0031623	receptor internalization	GO_BiologicalProcess-EBI-UniProt-GOA-ACAP-ARAP_08.05.2020_00h00	5.57368e-06	0.000507205	5.50321e-15	1.76103e-13	[5, 6, 7]	Group33	4.06504	5	[ARF1, EGF, ITGB1, ITGB3, VEGFA]
GO:1900407	regulation of cellular response to oxidative stress	GO_BiologicalProcess-EBI-UniProt-GOA-ACAP-ARAP_08.05.2020_00h00	2.21055e-05	0.000795798	5.75523e-25	1.2086e-23	[4, 5, 6]	Group20	4.30108	4	[IL10, IL6, MMP3, TNF]	GO:0031641	regulation of myelination	GO_BiologicalProcess-EBI-UniProt-GOA-ACAP-ARAP_08.05.2020_00h00	0.000145836	0.0036459	5.50321e-15	1.76103e-13	[3, 4, 5, 6, 7, 8, 9]	Group33	6.12245	3	[AKT1, CTNNB1, HGF]
GO:1903426	regulation of reactive oxygen species biosynthetic process	GO_BiologicalProcess-EBI-UniProt-GOA-ACAP-ARAP_08.05.2020_00h00	2.94265e-05	0.000882794	5.75523e-25	1.2086e-23	[4, 5, 6]	Group20	4	4	[ICAM1, IFNG, IL10, TNF]	GO:0045746	negative regulation of Notch signaling pathway	GO_BiologicalProcess-EBI-UniProt-GOA-ACAP-ARAP_08.05.2020_00h00	9.17974e-05	0.00293752	5.50321e-15	1.76103e-13	[4, 5, 6, 7, 8]	Group33	7.14286	3	[AKT1, EGF, EGFR]
GO:1904019	epithelial cell apoptotic process	GO_BiologicalProcess-EBI-UniProt-GOA-ACAP-ARAP_08.05.2020_00h00	1.49861e-06	0.000116892	5.75523e-25	1.2086e-23	[5]	Group20	4.5045	5	[CCL2, ICAM1, IL10, IL6, TNF]	GO:1903202	negative regulation of oxidative stress-induced cell death	GO_BiologicalProcess-EBI-UniProt-GOA-ACAP-ARAP_08.05.2020_00h00	1.30558e-07	1.94531e-05	5.50321e-15	1.76103e-13	[4, 5, 6, 7, 8]	Group33	8.62069	5	[AKT1, CTNNB1, HGF, HIF1A, SIRT1]
GO:1990874	vascular smooth muscle cell proliferation	GO_BiologicalProcess-EBI-UniProt-GOA-ACAP-ARAP_08.05.2020_00h00	0.00012791	0.00191865	5.75523e-25	1.2086e-23	[5]	Group20	5.45455	3	[IL10, MMP9, TNF]	GO:0030212	hyaluronan metabolic process	GO_BiologicalProcess-EBI-UniProt-GOA-ACAP-ARAP_08.05.2020_00h00	2.09424e-06	0.000230366	5.50321e-15	1.76103e-13	[6, 7]	Group33	9.09091	4	[AKT1, EGF, FGF2, HGF]
GO:0001774	microglial cell activation	GO_BiologicalProcess-EBI-UniProt-GOA-ACAP-ARAP_08.05.2020_00h00	1.69585e-06	0.000128885	5.75523e-25	1.2086e-23	[4, 5, 6, 7]	Group20	8.16327	4	[APP, IFNG, IL6, TNF]	GO:0031091	platelet alpha granule	GO_CellularComponent-EBI-UniProt-GOA-ACAP-ARAP_08.05.2020_00h00	4.93477e-05	0.0020726	5.50321e-15	1.76103e-13	[4, 6, 7, 8, 9]	Group33	4.12371	4	[EGF, HGF, ITGB3, VEGFA]
GO:0001959	regulation of cytokine-mediated signaling pathway	GO_BiologicalProcess-EBI-UniProt-GOA-ACAP-ARAP_08.05.2020_00h00	1.99969e-08	2.41963e-06	5.75523e-25	1.2086e-23	[4, 5, 6, 7]	Group20	4.04624	7	[APOA1, CASP1, IFNG, IL1R2, IL6, MMP12, TNF]	GO:0018107	peptidyl-threonine phosphorylation	GO_BiologicalProcess-EBI-UniProt-GOA-ACAP-ARAP_08.05.2020_00h00	5.57368e-06	0.000507205	5.50321e-15	1.76103e-13	[7, 8, 9]	Group33	4.06504	5	[AKT1, BCL2, EGF, MAPK1, MAPK8]
GO:0002286	T cell activation involved in immune response	GO_BiologicalProcess-EBI-UniProt-GOA-ACAP-ARAP_08.05.2020_00h00	1.36955e-06	0.000109564	5.75523e-25	1.2086e-23	[5, 6]	Group20	4.58716	5	[CD80, ICAM1, IFNG, IL2, IL6]	GO:0002931	response to ischemia	GO_BiologicalProcess-EBI-UniProt-GOA-ACAP-ARAP_08.05.2020_00h00	0.000241077	0.00385723	2.69717e-16	1.10584e-14	[3]	Group34	5.17241	3	[BCL2, GJA1, TP53]
GO:0002718	regulation of cytokine production involved in immune response	GO_BiologicalProcess-EBI-UniProt-GOA-ACAP-ARAP_08.05.2020_00h00	2.94265e-05	0.000882794	5.75523e-25	1.2086e-23	[4, 5, 6, 7]	Group20	4	4	[APOA1, IL10, IL6, TNF]	GO:0008013	beta-catenin binding	GO_MolecularFunction-EBI-UniProt-GOA-ACAP-ARAP_08.05.2020_00h00	4.73841e-05	0.00203752	2.69717e-16	1.10584e-14	[3]	Group34	4.16667	4	[AR, CTNNB1, GJA1, SMAD3]
GO:0022617	extracellular matrix disassembly	GO_BiologicalProcess-EBI-UniProt-GOA-ACAP-ARAP_08.05.2020_00h00	4.45483e-07	4.14299e-05	5.75523e-25	1.2086e-23	[5, 6]	Group20	5.74713	5	[IL6, MMP1, MMP12, MMP3, MMP9]	GO:0048144	fibroblast proliferation	GO_BiologicalProcess-EBI-UniProt-GOA-ACAP-ARAP_08.05.2020_00h00	3.6778e-05	0.0018389	2.69717e-16	1.10584e-14	[3]	Group34	4.44444	4	[CTNNB1, EGFR, JUN, TP53]
GO:0032611	interleukin-1 beta production	GO_BiologicalProcess-EBI-UniProt-GOA-ACAP-ARAP_08.05.2020_00h00	2.58745e-08	3.05319e-06	5.75523e-25	1.2086e-23	[4, 7]	Group20	5.82524	6	[ABCA1, APOA1, APP, CASP1, IFNG, TNF]	GO:0072089	stem cell proliferation	GO_BiologicalProcess-EBI-UniProt-GOA-ACAP-ARAP_08.05.2020_00h00	6.74097e-09	1.19989e-06	2.69717e-16	1.10584e-14	[3]	Group34	5.6	7	[ABCB1, CTNNB1, FGF2, GJA1, HIF1A, TP53, VEGFA]
GO:0032642	regulation of chemokine production	GO_BiologicalProcess-EBI-UniProt-GOA-ACAP-ARAP_08.05.2020_00h00	5.8913e-07	5.30217e-05	5.75523e-25	1.2086e-23	[4, 5, 6, 7]	Group20	5.43478	5	[APP, IFNG, IL10, IL6, TNF]	GO:0001085	RNA polymerase II transcription factor binding	GO_MolecularFunction-EBI-UniProt-GOA-ACAP-ARAP_08.05.2020_00h00	0.000279969	0.0036396	2.69717e-16	1.10584e-14	[4]	Group34	4.91803	3	[AR, CTNNB1, TP53]
GO:0032652	regulation of interleukin-1 production	GO_BiologicalProcess-EBI-UniProt-GOA-ACAP-ARAP_08.05.2020_00h00	7.43356e-10	9.73796e-08	5.75523e-25	1.2086e-23	[4, 5, 6, 7]	Group20	6.48148	7	[APOA1, APP, CASP1, IFNG, IL10, IL1R2, TNF]	GO:0097718	disordered domain specific binding	GO_MolecularFunction-EBI-UniProt-GOA-ACAP-ARAP_08.05.2020_00h00	1.41841e-06	0.000168791	2.69717e-16	1.10584e-14	[4]	Group34	10	4	[CTNNB1, GAPDH, GJA1, TP53]
GO:0032660	regulation of interleukin-17 production	GO_BiologicalProcess-EBI-UniProt-GOA-ACAP-ARAP_08.05.2020_00h00	2.04087e-05	0.000755122	5.75523e-25	1.2086e-23	[4, 5, 6, 7]	Group20	10	3	[IFNG, IL2, IL6]	GO:0040019	positive regulation of embryonic development	GO_BiologicalProcess-EBI-UniProt-GOA-ACAP-ARAP_08.05.2020_00h00	9.85392e-05	0.00305472	2.69717e-16	1.10584e-14	[3, 4, 5, 6]	Group34	6.97674	3	[AR, CTNNB1, GJA1]
GO:0032800	receptor biosynthetic process	GO_BiologicalProcess-EBI-UniProt-GOA-ACAP-ARAP_08.05.2020_00h00	1.44432e-07	1.53098e-05	5.75523e-25	1.2086e-23	[5, 6]	Group20	14.8148	4	[IFNG, IL10, PPARA, TNF]	GO:0048145	regulation of fibroblast proliferation	GO_BiologicalProcess-EBI-UniProt-GOA-ACAP-ARAP_08.05.2020_00h00	3.51964e-05	0.00183021	2.69717e-16	1.10584e-14	[4, 5]	Group34	4.49438	4	[CTNNB1, EGFR, JUN, TP53]
GO:0033619	membrane protein proteolysis	GO_BiologicalProcess-EBI-UniProt-GOA-ACAP-ARAP_08.05.2020_00h00	4.39221e-06	0.000276709	5.75523e-25	1.2086e-23	[5, 6]	Group20	6.45161	4	[APOE, IFNG, IL10, TNF]	GO:0072091	regulation of stem cell proliferation	GO_BiologicalProcess-EBI-UniProt-GOA-ACAP-ARAP_08.05.2020_00h00	4.47885e-07	5.95687e-05	2.69717e-16	1.10584e-14	[4, 5]	Group34	6.75676	5	[CTNNB1, GJA1, HIF1A, TP53, VEGFA]
GO:0034114	regulation of heterotypic cell-cell adhesion	GO_BiologicalProcess-EBI-UniProt-GOA-ACAP-ARAP_08.05.2020_00h00	1.47573e-05	0.000649323	5.75523e-25	1.2086e-23	[5, 6]	Group20	11.1111	3	[APOA1, IL10, TNF]	GO:1905332	positive regulation of morphogenesis of an epithelium	GO_BiologicalProcess-EBI-UniProt-GOA-ACAP-ARAP_08.05.2020_00h00	1.56938e-06	0.000185187	2.69717e-16	1.10584e-14	[3, 4, 5, 6, 7]	Group34	9.7561	4	[AR, CTNNB1, GJA1, VEGFA]
GO:0042035	regulation of cytokine biosynthetic process	GO_BiologicalProcess-EBI-UniProt-GOA-ACAP-ARAP_08.05.2020_00h00	5.55997e-08	6.44956e-06	5.75523e-25	1.2086e-23	[4, 5, 6, 7]	Group20	5.12821	6	[APP, CD80, IFNG, IL10, IL6, TNF]	GO:2000648	positive regulation of stem cell proliferation	GO_BiologicalProcess-EBI-UniProt-GOA-ACAP-ARAP_08.05.2020_00h00	2.50988e-06	0.000268557	2.69717e-16	1.10584e-14	[4, 5, 6]	Group34	8.69565	4	[CTNNB1, GJA1, HIF1A, VEGFA]
GO:0042222	interleukin-1 biosynthetic process	GO_BiologicalProcess-EBI-UniProt-GOA-ACAP-ARAP_08.05.2020_00h00	6.18149e-07	5.43971e-05	5.75523e-25	1.2086e-23	[4, 5, 6, 7]	Group20	30	3	[APP, IFNG, TNF]	GO:0014704	intercalated disc	GO_CellularComponent-EBI-UniProt-GOA-ACAP-ARAP_08.05.2020_00h00	0.000253624	0.00380436	2.69717e-16	1.10584e-14	[6]	Group34	5.08475	3	[CTNNB1, GJA1, ITGB1]
GO:0042987	amyloid precursor protein catabolic process	GO_BiologicalProcess-EBI-UniProt-GOA-ACAP-ARAP_08.05.2020_00h00	2.51532e-06	0.000181103	5.75523e-25	1.2086e-23	[5, 6]	Group20	7.40741	4	[APOE, APP, IFNG, TNF]	GO:0007405	neuroblast proliferation	GO_BiologicalProcess-EBI-UniProt-GOA-ACAP-ARAP_08.05.2020_00h00	8.92979e-06	0.000759032	2.69717e-16	1.10584e-14	[4, 6, 7, 8]	Group34	6.34921	4	[CTNNB1, HIF1A, TP53, VEGFA]
GO:0045428	regulation of nitric oxide biosynthetic process	GO_BiologicalProcess-EBI-UniProt-GOA-ACAP-ARAP_08.05.2020_00h00	4.68407e-06	0.000290412	5.75523e-25	1.2086e-23	[4, 5, 6, 7]	Group20	6.34921	4	[ICAM1, IFNG, IL10, TNF]	GO:2000278	regulation of DNA biosynthetic process	GO_BiologicalProcess-EBI-UniProt-GOA-ACAP-ARAP_08.05.2020_00h00	1.72993e-10	3.54636e-08	2.69717e-16	1.10584e-14	[5, 6, 7, 8]	Group34	6.4	8	[CTNNB1, FGF2, GJA1, HGF, MAPK1, MAPK3, SRC, TP53]
GO:0045940	positive regulation of steroid metabolic process	GO_BiologicalProcess-EBI-UniProt-GOA-ACAP-ARAP_08.05.2020_00h00	3.34215e-07	3.24189e-05	5.75523e-25	1.2086e-23	[4, 5, 6, 7]	Group20	12.1212	4	[APOA1, APOE, IFNG, TNF]	GO:1902692	regulation of neuroblast proliferation	GO_BiologicalProcess-EBI-UniProt-GOA-ACAP-ARAP_08.05.2020_00h00	9.19764e-07	0.000114051	2.69717e-16	1.10584e-14	[5, 6, 7, 8, 9]	Group34	11.1111	4	[CTNNB1, HIF1A, TP53, VEGFA]
GO:0046889	positive regulation of lipid biosynthetic process	GO_BiologicalProcess-EBI-UniProt-GOA-ACAP-ARAP_08.05.2020_00h00	1.9419e-05	0.00075734	5.75523e-25	1.2086e-23	[4, 5, 6, 7]	Group20	4.44444	4	[APOA1, APOE, IFNG, TNF]	GO:2000279	negative regulation of DNA biosynthetic process	GO_BiologicalProcess-EBI-UniProt-GOA-ACAP-ARAP_08.05.2020_00h00	0.000112975	0.00327627	2.69717e-16	1.10584e-14	[5, 6, 7, 8, 9]	Group34	6.66667	3	[GJA1, SRC, TP53]
GO:0050435	amyloid-beta metabolic process	GO_BiologicalProcess-EBI-UniProt-GOA-ACAP-ARAP_08.05.2020_00h00	6.25538e-08	7.06858e-06	5.75523e-25	1.2086e-23	[5, 6]	Group20	8.47458	5	[APOE, APP, IFNG, MMP12, TNF]	GO:2000142	regulation of DNA-templated transcription, initiation	GO_BiologicalProcess-EBI-UniProt-GOA-ACAP-ARAP_08.05.2020_00h00	9.17974e-05	0.00293752	2.69717e-16	1.10584e-14	[6, 7, 8, 9, 10, 11]	Group34	7.14286	3	[CTNNB1, JUN, TP53]
GO:0050728	negative regulation of inflammatory response	GO_BiologicalProcess-EBI-UniProt-GOA-ACAP-ARAP_08.05.2020_00h00	2.2344e-10	2.97175e-08	5.75523e-25	1.2086e-23	[4, 5, 6, 7]	Group20	5.22876	8	[APOA1, APOE, F2, IL10, IL1R2, IL2, IL6, PPARA]	GO:2000144	positive regulation of DNA-templated transcription, initiation	GO_BiologicalProcess-EBI-UniProt-GOA-ACAP-ARAP_08.05.2020_00h00	4.02411e-05	0.00193158	2.69717e-16	1.10584e-14	[6, 7, 8, 9, 10, 11, 12]	Group34	9.375	3	[CTNNB1, JUN, TP53]
GO:0050755	chemokine metabolic process	GO_BiologicalProcess-EBI-UniProt-GOA-ACAP-ARAP_08.05.2020_00h00	2.54712e-08	3.03107e-06	5.75523e-25	1.2086e-23	[5, 6]	Group20	22.2222	4	[APP, IFNG, IL6, TNF]	GO:0019902	phosphatase binding	GO_MolecularFunction-EBI-UniProt-GOA-ACAP-ARAP_08.05.2020_00h00	2.98535e-10	6.00055e-08	5.34909e-13	1.01633e-11	[4]	Group35	4.4335	9	[AKT1, BCL2, CTNNB1, EGFR, MAPK1, MAPK14, MAPK3, SMAD3, TP53]
GO:0061045	negative regulation of wound healing	GO_BiologicalProcess-EBI-UniProt-GOA-ACAP-ARAP_08.05.2020_00h00	3.51842e-07	3.37768e-05	5.75523e-25	1.2086e-23	[4, 5, 6, 7]	Group20	6.0241	5	[APOE, F2, PLAT, THBD, TNF]	GO:0046620	regulation of organ growth	GO_BiologicalProcess-EBI-UniProt-GOA-ACAP-ARAP_08.05.2020_00h00	3.0789e-06	0.000314048	5.34909e-13	1.01633e-11	[3, 4, 5]	Group35	4.58716	5	[AKT1, FGF2, GJA1, MAPK1, MAPK14]
GO:0120009	intermembrane lipid transfer	GO_BiologicalProcess-EBI-UniProt-GOA-ACAP-ARAP_08.05.2020_00h00	8.50516e-05	0.00161598	5.75523e-25	1.2086e-23	[5, 6]	Group20	6.25	3	[ABCA1, APOA1, APOE]	GO:0051881	regulation of mitochondrial membrane potential	GO_BiologicalProcess-EBI-UniProt-GOA-ACAP-ARAP_08.05.2020_00h00	5.12101e-07	6.65732e-05	5.34909e-13	1.01633e-11	[4]	Group35	6.57895	5	[AKT1, BCL2, PARP1, SRC, TRPV1]
GO:1900015	regulation of cytokine production involved in inflammatory response	GO_BiologicalProcess-EBI-UniProt-GOA-ACAP-ARAP_08.05.2020_00h00	1.84099e-06	0.000138074	5.75523e-25	1.2086e-23	[4, 5, 6, 7]	Group20	8	4	[F2, IL1R2, IL6, TNF]	GO:0046622	positive regulation of organ growth	GO_BiologicalProcess-EBI-UniProt-GOA-ACAP-ARAP_08.05.2020_00h00	4.45652e-06	0.00042337	5.34909e-13	1.01633e-11	[3, 4, 5, 6]	Group35	7.54717	4	[AKT1, FGF2, MAPK1, MAPK14]
GO:1900449	regulation of glutamate receptor signaling pathway	GO_BiologicalProcess-EBI-UniProt-GOA-ACAP-ARAP_08.05.2020_00h00	0.000284806	0.000569611	5.75523e-25	1.2086e-23	[4, 5, 6, 7]	Group20	4.16667	3	[APP, CCL2, IFNG]	GO:2000379	positive regulation of reactive oxygen species metabolic process	GO_BiologicalProcess-EBI-UniProt-GOA-ACAP-ARAP_08.05.2020_00h00	8.29842e-08	1.27796e-05	5.34909e-13	1.01633e-11	[4, 5, 6]	Group35	5.66038	6	[AKT1, EGFR, MAPK14, SMAD3, TP53, TRPV1]
GO:1901031	regulation of response to reactive oxygen species	GO_BiologicalProcess-EBI-UniProt-GOA-ACAP-ARAP_08.05.2020_00h00	6.10576e-05	0.00140432	5.75523e-25	1.2086e-23	[5, 6]	Group20	6.97674	3	[IL10, IL6, TNF]	GO:0032204	regulation of telomere maintenance	GO_BiologicalProcess-EBI-UniProt-GOA-ACAP-ARAP_08.05.2020_00h00	1.06615e-06	0.000131137	5.34909e-13	1.01633e-11	[3, 5, 6, 7, 8]	Group35	5.68182	5	[CTNNB1, MAPK1, MAPK3, PARP1, SRC]
GO:1903428	positive regulation of reactive oxygen species biosynthetic process	GO_BiologicalProcess-EBI-UniProt-GOA-ACAP-ARAP_08.05.2020_00h00	0.000142311	0.00185004	5.75523e-25	1.2086e-23	[4, 5, 6, 7]	Group20	5.26316	3	[ICAM1, IFNG, TNF]	GO:0046824	positive regulation of nucleocytoplasmic transport	GO_BiologicalProcess-EBI-UniProt-GOA-ACAP-ARAP_08.05.2020_00h00	1.5215e-05	0.00109548	5.34909e-13	1.01633e-11	[4, 5, 6, 7, 8]	Group35	5.55556	4	[MAPK1, MAPK14, SMAD3, TP53]
GO:1904407	positive regulation of nitric oxide metabolic process	GO_BiologicalProcess-EBI-UniProt-GOA-ACAP-ARAP_08.05.2020_00h00	7.00343e-05	0.00147072	5.75523e-25	1.2086e-23	[4, 5, 6, 7]	Group20	6.66667	3	[ICAM1, IFNG, TNF]	GO:1900180	regulation of protein localization to nucleus	GO_BiologicalProcess-EBI-UniProt-GOA-ACAP-ARAP_08.05.2020_00h00	3.97962e-07	5.41228e-05	5.34909e-13	1.01633e-11	[5, 6, 7]	Group35	4.34783	6	[AKT1, MAPK1, MAPK14, PARP1, SMAD3, SRC]
GO:1904705	regulation of vascular smooth muscle cell proliferation	GO_BiologicalProcess-EBI-UniProt-GOA-ACAP-ARAP_08.05.2020_00h00	0.00012791	0.00191865	5.75523e-25	1.2086e-23	[5, 6]	Group20	5.45455	3	[IL10, MMP9, TNF]	GO:1900182	positive regulation of protein localization to nucleus	GO_BiologicalProcess-EBI-UniProt-GOA-ACAP-ARAP_08.05.2020_00h00	2.04511e-08	3.45624e-06	5.34909e-13	1.01633e-11	[4, 5, 6, 7, 8]	Group35	7.14286	6	[AKT1, MAPK1, MAPK14, PARP1, SMAD3, SRC]
GO:1904892	regulation of receptor signaling pathway via STAT	GO_BiologicalProcess-EBI-UniProt-GOA-ACAP-ARAP_08.05.2020_00h00	2.34272e-07	2.36615e-05	5.75523e-25	1.2086e-23	[4, 5, 6, 7]	Group20	4.02685	6	[F2, IFNG, IL10, IL2, IL6, TNF]	GO:0031663	lipopolysaccharide-mediated signaling pathway	GO_BiologicalProcess-EBI-UniProt-GOA-ACAP-ARAP_08.05.2020_00h00	1.2117e-05	0.000945126	5.34909e-13	1.01633e-11	[4, 5, 6, 7, 9]	Group35	5.88235	4	[AKT1, MAPK1, MAPK14, MAPK3]
GO:0034375	high-density lipoprotein particle remodeling	GO_BiologicalProcess-EBI-UniProt-GOA-ACAP-ARAP_08.05.2020_00h00	4.16248e-06	0.000266399	5.75523e-25	1.2086e-23	[4, 5, 8]	Group20	16.6667	3	[ALB, APOA1, APOE]	GO:0035258	steroid hormone receptor binding	GO_MolecularFunction-EBI-UniProt-GOA-ACAP-ARAP_08.05.2020_00h00	4.73841e-05	0.00203752	5.34909e-13	1.01633e-11	[6, 7]	Group35	4.16667	4	[CTNNB1, PARP1, SMAD3, SRC]
GO:0034380	high-density lipoprotein particle assembly	GO_BiologicalProcess-EBI-UniProt-GOA-ACAP-ARAP_08.05.2020_00h00	3.47298e-06	0.000232689	5.75523e-25	1.2086e-23	[4, 5, 8]	Group20	17.6471	3	[ABCA1, APOA1, APOE]	GO:0061180	mammary gland epithelium development	GO_BiologicalProcess-EBI-UniProt-GOA-ACAP-ARAP_08.05.2020_00h00	1.52118e-08	2.64686e-06	5.34909e-13	1.01633e-11	[5, 6, 7, 8]	Group35	7.5	6	[AKT1, AR, CCND1, HIF1A, MAPK1, SRC]
GO:0042033	chemokine biosynthetic process	GO_BiologicalProcess-EBI-UniProt-GOA-ACAP-ARAP_08.05.2020_00h00	2.54712e-08	3.03107e-06	5.75523e-25	1.2086e-23	[4, 6, 7]	Group20	22.2222	4	[APP, IFNG, IL6, TNF]	GO:1904356	regulation of telomere maintenance via telomere lengthening	GO_BiologicalProcess-EBI-UniProt-GOA-ACAP-ARAP_08.05.2020_00h00	2.92503e-07	4.15355e-05	5.34909e-13	1.01633e-11	[4, 6, 7, 8, 9]	Group35	7.35294	5	[CTNNB1, MAPK1, MAPK3, PARP1, SRC]
GO:0050901	leukocyte tethering or rolling	GO_BiologicalProcess-EBI-UniProt-GOA-ACAP-ARAP_08.05.2020_00h00	2.48719e-05	0.000845645	5.75523e-25	1.2086e-23	[4, 6, 7]	Group20	9.375	3	[SELE, TNF, VCAM1]	GO:0010833	telomere maintenance via telomere lengthening	GO_BiologicalProcess-EBI-UniProt-GOA-ACAP-ARAP_08.05.2020_00h00	1.19241e-06	0.000145473	5.34909e-13	1.01633e-11	[6, 7, 8]	Group35	5.55556	5	[CTNNB1, MAPK1, MAPK3, PARP1, SRC]
GO:0072678	T cell migration	GO_BiologicalProcess-EBI-UniProt-GOA-ACAP-ARAP_08.05.2020_00h00	0.000262045	0.000786135	5.75523e-25	1.2086e-23	[4, 6, 7]	Group20	4.28571	3	[APP, CCL2, ICAM1]	GO:1904591	positive regulation of protein import	GO_BiologicalProcess-EBI-UniProt-GOA-ACAP-ARAP_08.05.2020_00h00	0.000120682	0.00337909	5.34909e-13	1.01633e-11	[4, 5, 6, 7, 8, 9, 10]	Group35	6.52174	3	[MAPK1, MAPK14, SMAD3]
GO:0001937	negative regulation of endothelial cell proliferation	GO_BiologicalProcess-EBI-UniProt-GOA-ACAP-ARAP_08.05.2020_00h00	6.10576e-05	0.00140432	5.75523e-25	1.2086e-23	[5, 6, 7]	Group20	6.97674	3	[APOE, CCL2, TNF]	GO:1904589	regulation of protein import	GO_BiologicalProcess-EBI-UniProt-GOA-ACAP-ARAP_08.05.2020_00h00	0.000420313	0.00168125	5.34909e-13	1.01633e-11	[6, 7, 8, 9]	Group35	4.28571	3	[MAPK1, MAPK14, SMAD3]
GO:0001960	negative regulation of cytokine-mediated signaling pathway	GO_BiologicalProcess-EBI-UniProt-GOA-ACAP-ARAP_08.05.2020_00h00	4.39221e-06	0.000276709	5.75523e-25	1.2086e-23	[4, 5, 6, 7, 8]	Group20	6.45161	4	[APOA1, IL1R2, IL6, MMP12]	GO:0042306	regulation of protein import into nucleus	GO_BiologicalProcess-EBI-UniProt-GOA-ACAP-ARAP_08.05.2020_00h00	0.000369433	0.00258603	5.34909e-13	1.01633e-11	[6, 7, 8, 9, 10]	Group35	4.47761	3	[MAPK1, MAPK14, SMAD3]
GO:0002719	negative regulation of cytokine production involved in immune response	GO_BiologicalProcess-EBI-UniProt-GOA-ACAP-ARAP_08.05.2020_00h00	1.47573e-05	0.000649323	5.75523e-25	1.2086e-23	[4, 5, 6, 7, 8]	Group20	11.1111	3	[APOA1, IL10, TNF]	GO:0042307	positive regulation of protein import into nucleus	GO_BiologicalProcess-EBI-UniProt-GOA-ACAP-ARAP_08.05.2020_00h00	0.000105596	0.00316788	5.34909e-13	1.01633e-11	[5, 6, 7, 8, 9, 10, 11]	Group35	6.81818	3	[MAPK1, MAPK14, SMAD3]
GO:0006953	acute-phase response	GO_BiologicalProcess-EBI-UniProt-GOA-ACAP-ARAP_08.05.2020_00h00	4.39221e-06	0.000276709	5.75523e-25	1.2086e-23	[6]	Group20	6.45161	4	[F2, IL6, SERPINA1, TNF]	GO:0046332	SMAD binding	GO_MolecularFunction-EBI-UniProt-GOA-ACAP-ARAP_08.05.2020_00h00	5.83387e-07	7.35068e-05	5.53972e-16	2.10509e-14	[3]	Group36	6.41026	5	[COL3A1, CTNNB1, JUN, PARP1, SMAD3]
GO:0007259	receptor signaling pathway via JAK-STAT	GO_BiologicalProcess-EBI-UniProt-GOA-ACAP-ARAP_08.05.2020_00h00	1.70117e-08	2.10945e-06	5.75523e-25	1.2086e-23	[5, 6, 7]	Group20	4.14201	7	[CCL2, F2, IFNG, IL10, IL2, IL6, TNF]	GO:0048144	fibroblast proliferation	GO_BiologicalProcess-EBI-UniProt-GOA-ACAP-ARAP_08.05.2020_00h00	3.6778e-05	0.0018389	5.53972e-16	2.10509e-14	[3]	Group36	4.44444	4	[CTNNB1, EGFR, JUN, TP53]
GO:0032371	regulation of sterol transport	GO_BiologicalProcess-EBI-UniProt-GOA-ACAP-ARAP_08.05.2020_00h00	0.000142311	0.00185004	5.75523e-25	1.2086e-23	[5, 6, 7]	Group20	5.26316	3	[ABCA1, APOA1, APOE]	GO:0048145	regulation of fibroblast proliferation	GO_BiologicalProcess-EBI-UniProt-GOA-ACAP-ARAP_08.05.2020_00h00	3.51964e-05	0.00183021	5.53972e-16	2.10509e-14	[4, 5]	Group36	4.49438	4	[CTNNB1, EGFR, JUN, TP53]
GO:0032373	positive regulation of sterol transport	GO_BiologicalProcess-EBI-UniProt-GOA-ACAP-ARAP_08.05.2020_00h00	2.04087e-05	0.000755122	5.75523e-25	1.2086e-23	[4, 5, 6, 7, 8]	Group20	10	3	[ABCA1, APOA1, APOE]	GO:1902883	negative regulation of response to oxidative stress	GO_BiologicalProcess-EBI-UniProt-GOA-ACAP-ARAP_08.05.2020_00h00	1.55139e-07	2.29605e-05	5.53972e-16	2.10509e-14	[3, 4, 5, 6]	Group36	8.33333	5	[AKT1, CTNNB1, HGF, HIF1A, SIRT1]
GO:0032692	negative regulation of interleukin-1 production	GO_BiologicalProcess-EBI-UniProt-GOA-ACAP-ARAP_08.05.2020_00h00	2.99335e-05	0.000868071	5.75523e-25	1.2086e-23	[4, 5, 6, 7, 8]	Group20	8.82353	3	[APOA1, IL10, IL1R2]	GO:0051145	smooth muscle cell differentiation	GO_BiologicalProcess-EBI-UniProt-GOA-ACAP-ARAP_08.05.2020_00h00	0.000279969	0.0036396	5.53972e-16	2.10509e-14	[5]	Group36	4.91803	3	[CTNNB1, SIRT1, VEGFA]
GO:0032715	negative regulation of interleukin-6 production	GO_BiologicalProcess-EBI-UniProt-GOA-ACAP-ARAP_08.05.2020_00h00	7.98333e-05	0.00159667	5.75523e-25	1.2086e-23	[4, 5, 6, 7, 8]	Group20	6.38298	3	[IL10, IL6, TNF]	GO:0051149	positive regulation of muscle cell differentiation	GO_BiologicalProcess-EBI-UniProt-GOA-ACAP-ARAP_08.05.2020_00h00	4.18355e-05	0.00196627	5.53972e-16	2.10509e-14	[4, 5, 6]	Group36	4.30108	4	[BCL2, CTNNB1, MAPK14, SIRT1]
GO:0032722	positive regulation of chemokine production	GO_BiologicalProcess-EBI-UniProt-GOA-ACAP-ARAP_08.05.2020_00h00	6.74673e-06	0.000384564	5.75523e-25	1.2086e-23	[4, 5, 6, 7, 8]	Group20	5.7971	4	[APP, IFNG, IL6, TNF]	GO:1900408	negative regulation of cellular response to oxidative stress	GO_BiologicalProcess-EBI-UniProt-GOA-ACAP-ARAP_08.05.2020_00h00	1.30558e-07	1.94531e-05	5.53972e-16	2.10509e-14	[3, 4, 5, 6, 7]	Group36	8.62069	5	[AKT1, CTNNB1, HGF, HIF1A, SIRT1]
GO:0032732	positive regulation of interleukin-1 production	GO_BiologicalProcess-EBI-UniProt-GOA-ACAP-ARAP_08.05.2020_00h00	7.99849e-06	0.000415921	5.75523e-25	1.2086e-23	[4, 5, 6, 7, 8]	Group20	5.55556	4	[APP, CASP1, IFNG, TNF]	GO:0000791	euchromatin	GO_CellularComponent-EBI-UniProt-GOA-ACAP-ARAP_08.05.2020_00h00	0.000112975	0.00327627	5.53972e-16	2.10509e-14	[3, 6, 7]	Group36	6.66667	3	[CTNNB1, JUN, SIRT1]
GO:0032945	negative regulation of mononuclear cell proliferation	GO_BiologicalProcess-EBI-UniProt-GOA-ACAP-ARAP_08.05.2020_00h00	1.69806e-05	0.000696206	5.75523e-25	1.2086e-23	[5, 6, 7]	Group20	4.5977	4	[CD80, CTLA4, IL10, IL2]	GO:0003151	outflow tract morphogenesis	GO_BiologicalProcess-EBI-UniProt-GOA-ACAP-ARAP_08.05.2020_00h00	2.67302e-05	0.00155035	5.53972e-16	2.10509e-14	[3, 4, 5, 6, 7, 8]	Group36	4.81928	4	[CTNNB1, HIF1A, JUN, VEGFA]
GO:0034368	protein-lipid complex remodeling	GO_BiologicalProcess-EBI-UniProt-GOA-ACAP-ARAP_08.05.2020_00h00	2.94076e-07	2.88194e-05	5.75523e-25	1.2086e-23	[6]	Group20	12.5	4	[ALB, APOA1, APOE, MPO]	GO:0001102	RNA polymerase II activating transcription factor binding	GO_MolecularFunction-EBI-UniProt-GOA-ACAP-ARAP_08.05.2020_00h00	0.000253624	0.00380436	5.53972e-16	2.10509e-14	[6]	Group36	5.08475	3	[CTNNB1, JUN, SMAD3]
GO:0042108	positive regulation of cytokine biosynthetic process	GO_BiologicalProcess-EBI-UniProt-GOA-ACAP-ARAP_08.05.2020_00h00	2.57463e-07	2.57463e-05	5.75523e-25	1.2086e-23	[4, 5, 6, 7, 8]	Group20	6.41026	5	[APP, CD80, IFNG, IL6, TNF]	GO:1903202	negative regulation of oxidative stress-induced cell death	GO_BiologicalProcess-EBI-UniProt-GOA-ACAP-ARAP_08.05.2020_00h00	1.30558e-07	1.94531e-05	5.53972e-16	2.10509e-14	[4, 5, 6, 7, 8]	Group36	8.62069	5	[AKT1, CTNNB1, HGF, HIF1A, SIRT1]
GO:0042533	tumor necrosis factor biosynthetic process	GO_BiologicalProcess-EBI-UniProt-GOA-ACAP-ARAP_08.05.2020_00h00	3.26998e-05	0.000915594	5.75523e-25	1.2086e-23	[4, 5, 6, 7, 8]	Group20	8.57143	3	[APP, IFNG, IL10]	GO:0043525	positive regulation of neuron apoptotic process	GO_BiologicalProcess-EBI-UniProt-GOA-ACAP-ARAP_08.05.2020_00h00	1.55139e-07	2.29605e-05	5.53972e-16	2.10509e-14	[5, 6, 7, 8]	Group36	8.33333	5	[CASP3, CTNNB1, JUN, MCL1, TP53]
GO:0055081	anion homeostasis	GO_BiologicalProcess-EBI-UniProt-GOA-ACAP-ARAP_08.05.2020_00h00	0.000284806	0.000569611	5.75523e-25	1.2086e-23	[6]	Group20	4.16667	3	[ABCA1, APOA1, APOE]	GO:1905269	positive regulation of chromatin organization	GO_BiologicalProcess-EBI-UniProt-GOA-ACAP-ARAP_08.05.2020_00h00	4.3619e-06	0.000418742	5.53972e-16	2.10509e-14	[5, 6, 7, 8]	Group36	4.2735	5	[CTNNB1, MAPK3, SIRT1, TP53, VEGFA]
GO:0065005	protein-lipid complex assembly	GO_BiologicalProcess-EBI-UniProt-GOA-ACAP-ARAP_08.05.2020_00h00	4.19932e-05	0.00109182	5.75523e-25	1.2086e-23	[6]	Group20	7.89474	3	[ABCA1, APOA1, APOE]	GO:0005719	nuclear euchromatin	GO_CellularComponent-EBI-UniProt-GOA-ACAP-ARAP_08.05.2020_00h00	6.25834e-05	0.00231559	5.53972e-16	2.10509e-14	[4, 7, 8, 9]	Group36	8.10811	3	[CTNNB1, JUN, SIRT1]
GO:0071682	endocytic vesicle lumen	GO_CellularComponent-EBI-UniProt-GOA-ACAP-ARAP_08.05.2020_00h00	8.97893e-06	0.000448947	5.75523e-25	1.2086e-23	[4, 5, 6, 7, 8]	Group20	13.0435	3	[APOA1, APOE, MPO]	GO:0030521	androgen receptor signaling pathway	GO_BiologicalProcess-EBI-UniProt-GOA-ACAP-ARAP_08.05.2020_00h00	0.000322702	0.00322702	5.53972e-16	2.10509e-14	[5, 6, 7, 8, 9]	Group36	4.6875	3	[AR, CTNNB1, SIRT1]
GO:0072577	endothelial cell apoptotic process	GO_BiologicalProcess-EBI-UniProt-GOA-ACAP-ARAP_08.05.2020_00h00	3.12984e-06	0.000212829	5.75523e-25	1.2086e-23	[6]	Group20	7.01754	4	[CCL2, ICAM1, IL10, TNF]	GO:0031058	positive regulation of histone modification	GO_BiologicalProcess-EBI-UniProt-GOA-ACAP-ARAP_08.05.2020_00h00	2.32834e-06	0.000251461	5.53972e-16	2.10509e-14	[6, 7, 8, 9, 10]	Group36	4.85437	5	[CTNNB1, MAPK3, SIRT1, TP53, VEGFA]
GO:0150077	regulation of neuroinflammatory response	GO_BiologicalProcess-EBI-UniProt-GOA-ACAP-ARAP_08.05.2020_00h00	4.26572e-07	4.05243e-05	5.75523e-25	1.2086e-23	[5, 6, 7]	Group20	11.4286	4	[IL6, MMP3, MMP9, TNF]	GO:2000142	regulation of DNA-templated transcription, initiation	GO_BiologicalProcess-EBI-UniProt-GOA-ACAP-ARAP_08.05.2020_00h00	9.17974e-05	0.00293752	5.53972e-16	2.10509e-14	[6, 7, 8, 9, 10, 11]	Group36	7.14286	3	[CTNNB1, JUN, TP53]
GO:1902991	regulation of amyloid precursor protein catabolic process	GO_BiologicalProcess-EBI-UniProt-GOA-ACAP-ARAP_08.05.2020_00h00	1.09344e-06	8.96619e-05	5.75523e-25	1.2086e-23	[5, 6, 7]	Group20	9.09091	4	[APOE, APP, IFNG, TNF]	GO:2000144	positive regulation of DNA-templated transcription, initiation	GO_BiologicalProcess-EBI-UniProt-GOA-ACAP-ARAP_08.05.2020_00h00	4.02411e-05	0.00193158	5.53972e-16	2.10509e-14	[6, 7, 8, 9, 10, 11, 12]	Group36	9.375	3	[CTNNB1, JUN, TP53]
GO:1903039	positive regulation of leukocyte cell-cell adhesion	GO_BiologicalProcess-EBI-UniProt-GOA-ACAP-ARAP_08.05.2020_00h00	1.06786e-11	1.44161e-09	5.75523e-25	1.2086e-23	[5, 6, 7]	Group20	4.08163	10	[CCL2, CD80, CTLA4, ICAM1, IFNG, IL2, IL6, SELE, TNF, VCAM1]	GO:0007569	cell aging	GO_BiologicalProcess-EBI-UniProt-GOA-ACAP-ARAP_08.05.2020_00h00	4.18188e-06	0.000405643	8.29301e-12	1.16102e-10	[3]	Group37	4.31034	5	[BCL2, KRAS, MAPK14, SIRT1, TP53]
GO:1904707	positive regulation of vascular smooth muscle cell proliferation	GO_BiologicalProcess-EBI-UniProt-GOA-ACAP-ARAP_08.05.2020_00h00	3.87253e-05	0.00104558	5.75523e-25	1.2086e-23	[5, 6, 7]	Group20	8.10811	3	[IL10, MMP9, TNF]	GO:0010212	response to ionizing radiation	GO_BiologicalProcess-EBI-UniProt-GOA-ACAP-ARAP_08.05.2020_00h00	4.619e-08	7.39041e-06	8.29301e-12	1.16102e-10	[4]	Group37	4.24242	7	[BCL2, CASP3, CCND1, MAPK14, PARP1, SIRT1, TP53]
GO:1904894	positive regulation of receptor signaling pathway via STAT	GO_BiologicalProcess-EBI-UniProt-GOA-ACAP-ARAP_08.05.2020_00h00	1.69257e-08	2.11571e-06	5.75523e-25	1.2086e-23	[4, 5, 6, 7, 8]	Group20	6.25	6	[F2, IFNG, IL10, IL2, IL6, TNF]	GO:0042826	histone deacetylase binding	GO_MolecularFunction-EBI-UniProt-GOA-ACAP-ARAP_08.05.2020_00h00	5.14368e-06	0.000478362	8.29301e-12	1.16102e-10	[4]	Group37	4.13223	5	[CCND1, HIF1A, MAPK8, PARP1, TP53]
GO:0002287	alpha-beta T cell activation involved in immune response	GO_BiologicalProcess-EBI-UniProt-GOA-ACAP-ARAP_08.05.2020_00h00	4.68407e-06	0.000290412	5.75523e-25	1.2086e-23	[6, 7]	Group20	6.34921	4	[CD80, IFNG, IL2, IL6]	GO:0090398	cellular senescence	GO_BiologicalProcess-EBI-UniProt-GOA-ACAP-ARAP_08.05.2020_00h00	1.36011e-05	0.00102009	8.29301e-12	1.16102e-10	[4]	Group37	5.71429	4	[KRAS, MAPK14, SIRT1, TP53]
GO:0002712	regulation of B cell mediated immunity	GO_BiologicalProcess-EBI-UniProt-GOA-ACAP-ARAP_08.05.2020_00h00	0.000165826	0.00182408	5.75523e-25	1.2086e-23	[6, 7]	Group20	5	3	[IL10, IL2, TNF]	GO:0009411	response to UV	GO_BiologicalProcess-EBI-UniProt-GOA-ACAP-ARAP_08.05.2020_00h00	2.67089e-11	5.60888e-09	8.29301e-12	1.16102e-10	[5]	Group37	5.80645	9	[AKT1, BCL2, CASP3, CCND1, EGFR, MAPK8, PARP1, SIRT1, TP53]
GO:0006509	membrane protein ectodomain proteolysis	GO_BiologicalProcess-EBI-UniProt-GOA-ACAP-ARAP_08.05.2020_00h00	9.95292e-07	8.36045e-05	5.75523e-25	1.2086e-23	[6, 7]	Group20	9.30233	4	[APOE, IFNG, IL10, TNF]	GO:0010165	response to X-ray	GO_BiologicalProcess-EBI-UniProt-GOA-ACAP-ARAP_08.05.2020_00h00	4.42011e-05	0.00198905	8.29301e-12	1.16102e-10	[5]	Group37	9.09091	3	[CASP3, CCND1, TP53]
GO:0010803	regulation of tumor necrosis factor-mediated signaling pathway	GO_BiologicalProcess-EBI-UniProt-GOA-ACAP-ARAP_08.05.2020_00h00	0.000182824	0.00182824	5.75523e-25	1.2086e-23	[5, 6, 7, 8]	Group20	4.83871	3	[APOA1, CASP1, TNF]	GO:0010332	response to gamma radiation	GO_BiologicalProcess-EBI-UniProt-GOA-ACAP-ARAP_08.05.2020_00h00	0.000293779	0.00352535	8.29301e-12	1.16102e-10	[5]	Group37	4.83871	3	[BCL2, PARP1, TP53]
GO:0015248	sterol transporter activity	GO_BiologicalProcess-EBI-UniProt-GOA-ACAP-ARAP_08.05.2020_00h00	3.87253e-05	0.00104558	5.75523e-25	1.2086e-23	[6, 7]	Group20	8.10811	3	[ABCA1, APOA1, APOE]	GO:0046545	development of primary female sexual characteristics	GO_BiologicalProcess-EBI-UniProt-GOA-ACAP-ARAP_08.05.2020_00h00	3.36734e-06	0.000336734	8.29301e-12	1.16102e-10	[4, 5, 6]	Group37	4.5045	5	[BCL2, CASP3, SIRT1, SRC, VEGFA]
GO:0032651	regulation of interleukin-1 beta production	GO_BiologicalProcess-EBI-UniProt-GOA-ACAP-ARAP_08.05.2020_00h00	5.8913e-07	5.30217e-05	5.75523e-25	1.2086e-23	[5, 6, 7, 8]	Group20	5.43478	5	[APOA1, APP, CASP1, IFNG, TNF]	GO:0051149	positive regulation of muscle cell differentiation	GO_BiologicalProcess-EBI-UniProt-GOA-ACAP-ARAP_08.05.2020_00h00	4.18355e-05	0.00196627	8.29301e-12	1.16102e-10	[4, 5, 6]	Group37	4.30108	4	[BCL2, CTNNB1, MAPK14, SIRT1]
GO:0034205	amyloid-beta formation	GO_BiologicalProcess-EBI-UniProt-GOA-ACAP-ARAP_08.05.2020_00h00	1.09344e-06	8.96619e-05	5.75523e-25	1.2086e-23	[6, 7]	Group20	9.09091	4	[APOE, APP, IFNG, TNF]	GO:0071887	leukocyte apoptotic process	GO_BiologicalProcess-EBI-UniProt-GOA-ACAP-ARAP_08.05.2020_00h00	4.3619e-06	0.000418742	8.29301e-12	1.16102e-10	[5]	Group37	4.2735	5	[AKT1, CASP3, HIF1A, SIRT1, TP53]
GO:0035710	CD4-positive, alpha-beta T cell activation	GO_BiologicalProcess-EBI-UniProt-GOA-ACAP-ARAP_08.05.2020_00h00	2.50556e-05	0.000826836	5.75523e-25	1.2086e-23	[6, 7]	Group20	4.16667	4	[CD80, IFNG, IL2, IL6]	GO:0090400	stress-induced premature senescence	GO_BiologicalProcess-EBI-UniProt-GOA-ACAP-ARAP_08.05.2020_00h00	4.70448e-07	6.20992e-05	8.29301e-12	1.16102e-10	[5]	Group37	37.5	3	[MAPK14, SIRT1, TP53]
GO:0045073	regulation of chemokine biosynthetic process	GO_BiologicalProcess-EBI-UniProt-GOA-ACAP-ARAP_08.05.2020_00h00	1.9836e-08	2.41999e-06	5.75523e-25	1.2086e-23	[5, 6, 7, 8]	Group20	23.5294	4	[APP, IFNG, IL6, TNF]	GO:0031960	response to corticosteroid	GO_BiologicalProcess-EBI-UniProt-GOA-ACAP-ARAP_08.05.2020_00h00	5.25479e-09	9.40607e-07	8.29301e-12	1.16102e-10	[5, 6]	Group37	4.16667	8	[BCL2, CASP3, CCND1, COL1A1, EGFR, KRAS, PARP1, SRC]
GO:0045360	regulation of interleukin-1 biosynthetic process	GO_BiologicalProcess-EBI-UniProt-GOA-ACAP-ARAP_08.05.2020_00h00	4.33234e-07	4.0724e-05	5.75523e-25	1.2086e-23	[5, 6, 7, 8]	Group20	33.3333	3	[APP, IFNG, TNF]	GO:0070059	intrinsic apoptotic signaling pathway in response to endoplasmic reticulum stress	GO_BiologicalProcess-EBI-UniProt-GOA-ACAP-ARAP_08.05.2020_00h00	0.000385924	0.00231554	8.29301e-12	1.16102e-10	[5, 6, 7]	Group37	4.41176	3	[BCL2, SIRT1, TP53]
GO:0045429	positive regulation of nitric oxide biosynthetic process	GO_BiologicalProcess-EBI-UniProt-GOA-ACAP-ARAP_08.05.2020_00h00	6.54452e-05	0.0014398	5.75523e-25	1.2086e-23	[5, 6, 7, 8]	Group20	6.81818	3	[ICAM1, IFNG, TNF]	GO:0008585	female gonad development	GO_BiologicalProcess-EBI-UniProt-GOA-ACAP-ARAP_08.05.2020_00h00	2.68303e-06	0.000281718	8.29301e-12	1.16102e-10	[5, 6, 7, 8]	Group37	4.71698	5	[BCL2, CASP3, SIRT1, SRC, VEGFA]
GO:0046425	regulation of receptor signaling pathway via JAK-STAT	GO_BiologicalProcess-EBI-UniProt-GOA-ACAP-ARAP_08.05.2020_00h00	1.99426e-07	2.03414e-05	5.75523e-25	1.2086e-23	[5, 6, 7, 8]	Group20	4.13793	6	[F2, IFNG, IL10, IL2, IL6, TNF]	GO:2001242	regulation of intrinsic apoptotic signaling pathway	GO_BiologicalProcess-EBI-UniProt-GOA-ACAP-ARAP_08.05.2020_00h00	2.5306e-09	4.6816e-07	8.29301e-12	1.16102e-10	[5, 6, 7, 8]	Group37	4.57143	8	[AKT1, BCL2, HIF1A, MCL1, PARP1, SIRT1, SRC, TP53]
GO:0048305	immunoglobulin secretion	GO_BiologicalProcess-EBI-UniProt-GOA-ACAP-ARAP_08.05.2020_00h00	1.16325e-05	0.000535094	5.75523e-25	1.2086e-23	[4, 5, 6, 7, 8, 9]	Group20	12	3	[IL2, IL6, TNF]	GO:0042771	intrinsic apoptotic signaling pathway in response to DNA damage by p53 class mediator	GO_BiologicalProcess-EBI-UniProt-GOA-ACAP-ARAP_08.05.2020_00h00	0.00015492	0.00371808	8.29301e-12	1.16102e-10	[6, 7, 8]	Group37	6	3	[BCL2, SIRT1, TP53]
GO:0050672	negative regulation of lymphocyte proliferation	GO_BiologicalProcess-EBI-UniProt-GOA-ACAP-ARAP_08.05.2020_00h00	1.47754e-05	0.000635344	5.75523e-25	1.2086e-23	[5, 6, 7, 8]	Group20	4.7619	4	[CD80, CTLA4, IL10, IL2]	GO:2001244	positive regulation of intrinsic apoptotic signaling pathway	GO_BiologicalProcess-EBI-UniProt-GOA-ACAP-ARAP_08.05.2020_00h00	6.8642e-06	0.00060405	8.29301e-12	1.16102e-10	[5, 6, 7, 8, 9]	Group37	6.77966	4	[BCL2, MCL1, SIRT1, TP53]
GO:0050720	interleukin-1 beta biosynthetic process	GO_BiologicalProcess-EBI-UniProt-GOA-ACAP-ARAP_08.05.2020_00h00	6.18149e-07	5.43971e-05	5.75523e-25	1.2086e-23	[5, 6, 7, 8]	Group20	30	3	[APP, IFNG, TNF]	GO:1902253	regulation of intrinsic apoptotic signaling pathway by p53 class mediator	GO_BiologicalProcess-EBI-UniProt-GOA-ACAP-ARAP_08.05.2020_00h00	5.75926e-05	0.00218852	8.29301e-12	1.16102e-10	[6, 7, 8, 9]	Group37	8.33333	3	[BCL2, SIRT1, TP53]
GO:0051043	regulation of membrane protein ectodomain proteolysis	GO_BiologicalProcess-EBI-UniProt-GOA-ACAP-ARAP_08.05.2020_00h00	8.77814e-08	9.65595e-06	5.75523e-25	1.2086e-23	[5, 6, 7, 8]	Group20	16.6667	4	[APOE, IFNG, IL10, TNF]	GO:0009268	response to pH	GO_BiologicalProcess-EBI-UniProt-GOA-ACAP-ARAP_08.05.2020_00h00	0.000164364	0.00378037	2.08924e-12	3.34278e-11	[3]	Group38	5.88235	3	[GJA1, SRC, TRPV1]
GO:0120013	lipid transfer activity	GO_BiologicalProcess-EBI-UniProt-GOA-ACAP-ARAP_08.05.2020_00h00	8.50516e-05	0.00161598	5.75523e-25	1.2086e-23	[6, 7]	Group20	6.25	3	[ABCA1, APOA1, APOE]	GO:0034405	response to fluid shear stress	GO_BiologicalProcess-EBI-UniProt-GOA-ACAP-ARAP_08.05.2020_00h00	5.75926e-05	0.00218852	2.08924e-12	3.34278e-11	[3]	Group38	8.33333	3	[AKT1, GJA1, SRC]
GO:1902003	regulation of amyloid-beta formation	GO_BiologicalProcess-EBI-UniProt-GOA-ACAP-ARAP_08.05.2020_00h00	5.99087e-07	5.33188e-05	5.75523e-25	1.2086e-23	[5, 6, 7, 8]	Group20	10.5263	4	[APOE, APP, IFNG, TNF]	GO:0046849	bone remodeling	GO_BiologicalProcess-EBI-UniProt-GOA-ACAP-ARAP_08.05.2020_00h00	2.56039e-06	0.000271401	2.08924e-12	3.34278e-11	[3]	Group38	4.7619	5	[CTNNB1, EGFR, GJA1, ITGB3, SRC]
GO:1902993	positive regulation of amyloid precursor protein catabolic process	GO_BiologicalProcess-EBI-UniProt-GOA-ACAP-ARAP_08.05.2020_00h00	1.31337e-05	0.000591016	5.75523e-25	1.2086e-23	[5, 6, 7, 8]	Group20	11.5385	3	[APP, IFNG, TNF]	GO:0034103	regulation of tissue remodeling	GO_BiologicalProcess-EBI-UniProt-GOA-ACAP-ARAP_08.05.2020_00h00	3.36652e-05	0.00178426	2.08924e-12	3.34278e-11	[3, 4]	Group38	4.54545	4	[EGFR, ITGB3, SRC, TP53]
GO:1904035	regulation of epithelial cell apoptotic process	GO_BiologicalProcess-EBI-UniProt-GOA-ACAP-ARAP_08.05.2020_00h00	1.77668e-05	0.000710671	5.75523e-25	1.2086e-23	[6, 7]	Group20	4.54545	4	[CCL2, ICAM1, IL6, TNF]	GO:0048659	smooth muscle cell proliferation	GO_BiologicalProcess-EBI-UniProt-GOA-ACAP-ARAP_08.05.2020_00h00	5.7736e-07	7.33247e-05	2.08924e-12	3.34278e-11	[4]	Group38	4.08163	6	[AKT1, CTNNB1, EGFR, FGF2, GJA1, JUN]
GO:1904994	regulation of leukocyte adhesion to vascular endothelial cell	GO_BiologicalProcess-EBI-UniProt-GOA-ACAP-ARAP_08.05.2020_00h00	1.94971e-07	2.02769e-05	5.75523e-25	1.2086e-23	[6, 7]	Group20	13.7931	4	[ICAM1, IL6, SELE, TNF]	GO:0040019	positive regulation of embryonic development	GO_BiologicalProcess-EBI-UniProt-GOA-ACAP-ARAP_08.05.2020_00h00	9.85392e-05	0.00305472	2.08924e-12	3.34278e-11	[3, 4, 5, 6]	Group38	6.97674	3	[AR, CTNNB1, GJA1]
GO:0031091	platelet alpha granule	GO_CellularComponent-EBI-UniProt-GOA-ACAP-ARAP_08.05.2020_00h00	2.61003e-05	0.00083521	5.75523e-25	1.2086e-23	[4, 6, 7, 8, 9]	Group20	4.12371	4	[ALB, APP, IL6, SERPINA1]	GO:0046850	regulation of bone remodeling	GO_BiologicalProcess-EBI-UniProt-GOA-ACAP-ARAP_08.05.2020_00h00	0.000241077	0.00385723	2.08924e-12	3.34278e-11	[4, 5]	Group38	5.17241	3	[EGFR, ITGB3, SRC]
GO:0002374	cytokine secretion involved in immune response	GO_BiologicalProcess-EBI-UniProt-GOA-ACAP-ARAP_08.05.2020_00h00	1.16325e-05	0.000535094	5.75523e-25	1.2086e-23	[4, 5, 6, 7, 8, 9, 10]	Group20	12	3	[APOA1, IL10, TNF]	GO:0048660	regulation of smooth muscle cell proliferation	GO_BiologicalProcess-EBI-UniProt-GOA-ACAP-ARAP_08.05.2020_00h00	5.32666e-07	6.87139e-05	2.08924e-12	3.34278e-11	[4, 5]	Group38	4.13793	6	[AKT1, CTNNB1, EGFR, FGF2, GJA1, JUN]
GO:0030888	regulation of B cell proliferation	GO_BiologicalProcess-EBI-UniProt-GOA-ACAP-ARAP_08.05.2020_00h00	0.00021038	0.00147266	5.75523e-25	1.2086e-23	[6, 7, 8]	Group20	4.61538	3	[CTLA4, IL10, IL2]	GO:0045453	bone resorption	GO_BiologicalProcess-EBI-UniProt-GOA-ACAP-ARAP_08.05.2020_00h00	1.69657e-05	0.00117063	2.08924e-12	3.34278e-11	[4, 6]	Group38	5.40541	4	[CTNNB1, EGFR, ITGB3, SRC]
GO:0032374	regulation of cholesterol transport	GO_BiologicalProcess-EBI-UniProt-GOA-ACAP-ARAP_08.05.2020_00h00	0.000134985	0.00188979	5.75523e-25	1.2086e-23	[6, 7, 8]	Group20	5.35714	3	[ABCA1, APOA1, APOE]	GO:0045124	regulation of bone resorption	GO_BiologicalProcess-EBI-UniProt-GOA-ACAP-ARAP_08.05.2020_00h00	0.000145836	0.0036459	2.08924e-12	3.34278e-11	[3, 5, 6, 7]	Group38	6.12245	3	[EGFR, ITGB3, SRC]
GO:0032376	positive regulation of cholesterol transport	GO_BiologicalProcess-EBI-UniProt-GOA-ACAP-ARAP_08.05.2020_00h00	2.04087e-05	0.000755122	5.75523e-25	1.2086e-23	[5, 6, 7, 8, 9]	Group20	10	3	[ABCA1, APOA1, APOE]	GO:0014704	intercalated disc	GO_CellularComponent-EBI-UniProt-GOA-ACAP-ARAP_08.05.2020_00h00	0.000253624	0.00380436	2.08924e-12	3.34278e-11	[6]	Group38	5.08475	3	[CTNNB1, GJA1, ITGB1]
GO:0032731	positive regulation of interleukin-1 beta production	GO_BiologicalProcess-EBI-UniProt-GOA-ACAP-ARAP_08.05.2020_00h00	4.39221e-06	0.000276709	5.75523e-25	1.2086e-23	[5, 6, 7, 8, 9]	Group20	6.45161	4	[APP, CASP1, IFNG, TNF]	GO:0034332	adherens junction organization	GO_BiologicalProcess-EBI-UniProt-GOA-ACAP-ARAP_08.05.2020_00h00	0.000475493	0.000950986	2.08924e-12	3.34278e-11	[6]	Group38	4.10959	3	[CTNNB1, SRC, VEGFA]
GO:0033700	phospholipid efflux	GO_BiologicalProcess-EBI-UniProt-GOA-ACAP-ARAP_08.05.2020_00h00	1.46786e-06	0.000115961	5.75523e-25	1.2086e-23	[6, 7, 8]	Group20	23.0769	3	[ABCA1, APOA1, APOE]	GO:0048333	mesodermal cell differentiation	GO_BiologicalProcess-EBI-UniProt-GOA-ACAP-ARAP_08.05.2020_00h00	4.42011e-05	0.00198905	2.08924e-12	3.34278e-11	[4, 5, 6, 7, 8, 9]	Group38	9.09091	3	[GJA1, ITGB1, ITGB3]
GO:0042534	regulation of tumor necrosis factor biosynthetic process	GO_BiologicalProcess-EBI-UniProt-GOA-ACAP-ARAP_08.05.2020_00h00	3.26998e-05	0.000915594	5.75523e-25	1.2086e-23	[5, 6, 7, 8, 9]	Group20	8.57143	3	[APP, IFNG, IL10]	GO:0019229	regulation of vasoconstriction	GO_BiologicalProcess-EBI-UniProt-GOA-ACAP-ARAP_08.05.2020_00h00	0.000369433	0.00258603	2.08924e-12	3.34278e-11	[5, 6, 7, 8, 9]	Group38	4.47761	3	[AKT1, EGFR, GJA1]
GO:0045080	positive regulation of chemokine biosynthetic process	GO_BiologicalProcess-EBI-UniProt-GOA-ACAP-ARAP_08.05.2020_00h00	1.8659e-06	0.000138077	5.75523e-25	1.2086e-23	[5, 6, 7, 8, 9]	Group20	21.4286	3	[APP, IFNG, TNF]	GO:0045907	positive regulation of vasoconstriction	GO_BiologicalProcess-EBI-UniProt-GOA-ACAP-ARAP_08.05.2020_00h00	6.78492e-05	0.00244257	2.08924e-12	3.34278e-11	[4, 5, 6, 7, 8, 9, 10]	Group38	7.89474	3	[AKT1, EGFR, GJA1]
GO:0045362	positive regulation of interleukin-1 biosynthetic process	GO_BiologicalProcess-EBI-UniProt-GOA-ACAP-ARAP_08.05.2020_00h00	4.33234e-07	4.0724e-05	5.75523e-25	1.2086e-23	[5, 6, 7, 8, 9]	Group20	33.3333	3	[APP, IFNG, TNF]	GO:2000279	negative regulation of DNA biosynthetic process	GO_BiologicalProcess-EBI-UniProt-GOA-ACAP-ARAP_08.05.2020_00h00	0.000112975	0.00327627	2.08924e-12	3.34278e-11	[5, 6, 7, 8, 9]	Group38	6.66667	3	[GJA1, SRC, TP53]
GO:0046427	positive regulation of receptor signaling pathway via JAK-STAT	GO_BiologicalProcess-EBI-UniProt-GOA-ACAP-ARAP_08.05.2020_00h00	1.39699e-08	1.76021e-06	5.75523e-25	1.2086e-23	[5, 6, 7, 8, 9]	Group20	6.45161	6	[F2, IFNG, IL10, IL2, IL6, TNF]	GO:0030331	estrogen receptor binding	GO_MolecularFunction-EBI-UniProt-GOA-ACAP-ARAP_08.05.2020_00h00	0.000105596	0.00316788	2.08924e-12	3.34278e-11	[7, 8]	Group38	6.81818	3	[CTNNB1, PARP1, SRC]
GO:0048708	astrocyte differentiation	GO_BiologicalProcess-EBI-UniProt-GOA-ACAP-ARAP_08.05.2020_00h00	4.71717e-07	4.3398e-05	5.75523e-25	1.2086e-23	[5, 6, 7, 8, 9]	Group20	5.68182	5	[APP, F2, IFNG, IL6, TNF]	GO:0038128	ERBB2 signaling pathway	GO_BiologicalProcess-EBI-UniProt-GOA-ACAP-ARAP_08.05.2020_00h00	4.42011e-05	0.00198905	2.08924e-12	3.34278e-11	[7, 8, 9]	Group38	9.09091	3	[EGF, EGFR, SRC]
GO:0050701	interleukin-1 secretion	GO_BiologicalProcess-EBI-UniProt-GOA-ACAP-ARAP_08.05.2020_00h00	7.14658e-06	0.000393062	5.75523e-25	1.2086e-23	[4, 5, 6, 7, 8, 9, 10]	Group20	5.71429	4	[ABCA1, APOA1, CASP1, IL1R2]	GO:0046849	bone remodeling	GO_BiologicalProcess-EBI-UniProt-GOA-ACAP-ARAP_08.05.2020_00h00	2.56039e-06	0.000271401	2.31417e-16	9.71949e-15	[3]	Group39	4.7619	5	[CTNNB1, EGFR, GJA1, ITGB3, SRC]
GO:0050710	negative regulation of cytokine secretion	GO_BiologicalProcess-EBI-UniProt-GOA-ACAP-ARAP_08.05.2020_00h00	7.99849e-06	0.000415921	5.75523e-25	1.2086e-23	[3, 4, 5, 6, 7, 8, 9, 10, 11]	Group20	5.55556	4	[APOA1, IL10, IL1R2, TNF]	GO:0048144	fibroblast proliferation	GO_BiologicalProcess-EBI-UniProt-GOA-ACAP-ARAP_08.05.2020_00h00	3.6778e-05	0.0018389	2.31417e-16	9.71949e-15	[3]	Group39	4.44444	4	[CTNNB1, EGFR, JUN, TP53]
GO:0051044	positive regulation of membrane protein ectodomain proteolysis	GO_BiologicalProcess-EBI-UniProt-GOA-ACAP-ARAP_08.05.2020_00h00	2.8636e-06	0.000200452	5.75523e-25	1.2086e-23	[5, 6, 7, 8, 9]	Group20	18.75	3	[APOE, IFNG, TNF]	GO:0001935	endothelial cell proliferation	GO_BiologicalProcess-EBI-UniProt-GOA-ACAP-ARAP_08.05.2020_00h00	1.37333e-09	2.60933e-07	2.31417e-16	9.71949e-15	[4]	Group39	4.93827	8	[AKT1, FGF2, GJA1, HIF1A, ITGB3, JUN, SIRT1, VEGFA]
GO:1902004	positive regulation of amyloid-beta formation	GO_BiologicalProcess-EBI-UniProt-GOA-ACAP-ARAP_08.05.2020_00h00	7.81732e-06	0.000414318	5.75523e-25	1.2086e-23	[5, 6, 7, 8, 9]	Group20	13.6364	3	[APP, IFNG, TNF]	GO:0046620	regulation of organ growth	GO_BiologicalProcess-EBI-UniProt-GOA-ACAP-ARAP_08.05.2020_00h00	3.0789e-06	0.000314048	2.31417e-16	9.71949e-15	[3, 4, 5]	Group39	4.58716	5	[AKT1, FGF2, GJA1, MAPK1, MAPK14]
GO:1904996	positive regulation of leukocyte adhesion to vascular endothelial cell	GO_BiologicalProcess-EBI-UniProt-GOA-ACAP-ARAP_08.05.2020_00h00	6.05822e-08	6.90637e-06	5.75523e-25	1.2086e-23	[6, 7, 8]	Group20	18.1818	4	[ICAM1, IL6, SELE, TNF]	GO:0048659	smooth muscle cell proliferation	GO_BiologicalProcess-EBI-UniProt-GOA-ACAP-ARAP_08.05.2020_00h00	5.7736e-07	7.33247e-05	2.31417e-16	9.71949e-15	[4]	Group39	4.08163	6	[AKT1, CTNNB1, EGFR, FGF2, GJA1, JUN]
GO:0002739	regulation of cytokine secretion involved in immune response	GO_BiologicalProcess-EBI-UniProt-GOA-ACAP-ARAP_08.05.2020_00h00	6.75959e-06	0.000378537	5.75523e-25	1.2086e-23	[4, 5, 6, 7, 8, 9, 10, 11]	Group20	14.2857	3	[APOA1, IL10, TNF]	GO:0048145	regulation of fibroblast proliferation	GO_BiologicalProcess-EBI-UniProt-GOA-ACAP-ARAP_08.05.2020_00h00	3.51964e-05	0.00183021	2.31417e-16	9.71949e-15	[4, 5]	Group39	4.49438	4	[CTNNB1, EGFR, JUN, TP53]
GO:0002889	regulation of immunoglobulin mediated immune response	GO_BiologicalProcess-EBI-UniProt-GOA-ACAP-ARAP_08.05.2020_00h00	0.000165826	0.00182408	5.75523e-25	1.2086e-23	[7, 8]	Group20	5	3	[IL10, IL2, TNF]	GO:0048660	regulation of smooth muscle cell proliferation	GO_BiologicalProcess-EBI-UniProt-GOA-ACAP-ARAP_08.05.2020_00h00	5.32666e-07	6.87139e-05	2.31417e-16	9.71949e-15	[4, 5]	Group39	4.13793	6	[AKT1, CTNNB1, EGFR, FGF2, GJA1, JUN]
GO:0014002	astrocyte development	GO_BiologicalProcess-EBI-UniProt-GOA-ACAP-ARAP_08.05.2020_00h00	1.31109e-06	0.000106199	5.75523e-25	1.2086e-23	[5, 6, 7, 8, 9, 10]	Group20	8.69565	4	[APP, IFNG, IL6, TNF]	GO:0071260	cellular response to mechanical stimulus	GO_BiologicalProcess-EBI-UniProt-GOA-ACAP-ARAP_08.05.2020_00h00	2.90139e-08	4.7873e-06	2.31417e-16	9.71949e-15	[4, 5]	Group39	6.74157	6	[AKT1, COL1A1, EGFR, GJA1, MAPK3, MAPK8]
GO:0031093	platelet alpha granule lumen	GO_CellularComponent-EBI-UniProt-GOA-ACAP-ARAP_08.05.2020_00h00	7.99849e-06	0.000415921	5.75523e-25	1.2086e-23	[5, 6, 7, 8, 9, 10]	Group20	5.55556	4	[ALB, APP, IL6, SERPINA1]	GO:0046686	response to cadmium ion	GO_BiologicalProcess-EBI-UniProt-GOA-ACAP-ARAP_08.05.2020_00h00	1.20574e-08	2.1221e-06	2.31417e-16	9.71949e-15	[5]	Group39	7.79221	6	[AKT1, EGFR, JUN, MAPK1, MAPK3, MAPK8]
GO:0033344	cholesterol efflux	GO_BiologicalProcess-EBI-UniProt-GOA-ACAP-ARAP_08.05.2020_00h00	9.61461e-05	0.00163448	5.75523e-25	1.2086e-23	[7, 8]	Group20	6	3	[ABCA1, APOA1, APOE]	GO:0048661	positive regulation of smooth muscle cell proliferation	GO_BiologicalProcess-EBI-UniProt-GOA-ACAP-ARAP_08.05.2020_00h00	1.2598e-06	0.000152436	2.31417e-16	9.71949e-15	[4, 5, 6]	Group39	5.49451	5	[AKT1, EGFR, FGF2, GJA1, JUN]
GO:0043691	reverse cholesterol transport	GO_BiologicalProcess-EBI-UniProt-GOA-ACAP-ARAP_08.05.2020_00h00	4.9369e-06	0.000301151	5.75523e-25	1.2086e-23	[7, 8]	Group20	15.7895	3	[ABCA1, APOA1, APOE]	GO:0050679	positive regulation of epithelial cell proliferation	GO_BiologicalProcess-EBI-UniProt-GOA-ACAP-ARAP_08.05.2020_00h00	5.25859e-13	1.14111e-10	2.31417e-16	9.71949e-15	[4, 5, 6]	Group39	5.09259	11	[AKT1, AR, CCND1, CTNNB1, EGFR, FGF2, HIF1A, ITGB3, JUN, SIRT1, VEGFA]
GO:0050704	regulation of interleukin-1 secretion	GO_BiologicalProcess-EBI-UniProt-GOA-ACAP-ARAP_08.05.2020_00h00	0.000191731	0.00172558	5.75523e-25	1.2086e-23	[4, 5, 6, 7, 8, 9, 10, 11]	Group20	4.7619	3	[APOA1, CASP1, IL1R2]	GO:1990874	vascular smooth muscle cell proliferation	GO_BiologicalProcess-EBI-UniProt-GOA-ACAP-ARAP_08.05.2020_00h00	0.000205866	0.00391146	2.31417e-16	9.71949e-15	[5]	Group39	5.45455	3	[FGF2, GJA1, JUN]
GO:0050722	regulation of interleukin-1 beta biosynthetic process	GO_BiologicalProcess-EBI-UniProt-GOA-ACAP-ARAP_08.05.2020_00h00	4.33234e-07	4.0724e-05	5.75523e-25	1.2086e-23	[6, 7, 8, 9]	Group20	33.3333	3	[APP, IFNG, TNF]	GO:0001936	regulation of endothelial cell proliferation	GO_BiologicalProcess-EBI-UniProt-GOA-ACAP-ARAP_08.05.2020_00h00	5.68317e-10	1.1139e-07	2.31417e-16	9.71949e-15	[5, 6]	Group39	5.51724	8	[AKT1, FGF2, GJA1, HIF1A, ITGB3, JUN, SIRT1, VEGFA]
GO:0051023	regulation of immunoglobulin secretion	GO_BiologicalProcess-EBI-UniProt-GOA-ACAP-ARAP_08.05.2020_00h00	7.81732e-06	0.000414318	5.75523e-25	1.2086e-23	[5, 6, 7, 8, 9, 10]	Group20	13.6364	3	[IL2, IL6, TNF]	GO:1904705	regulation of vascular smooth muscle cell proliferation	GO_BiologicalProcess-EBI-UniProt-GOA-ACAP-ARAP_08.05.2020_00h00	0.000205866	0.00391146	2.31417e-16	9.71949e-15	[5, 6]	Group39	5.45455	3	[FGF2, GJA1, JUN]
GO:0120015	sterol transfer activity	GO_BiologicalProcess-EBI-UniProt-GOA-ACAP-ARAP_08.05.2020_00h00	1.02491e-05	0.000491957	5.75523e-25	1.2086e-23	[7, 8]	Group20	12.5	3	[ABCA1, APOA1, APOE]	GO:0071276	cellular response to cadmium ion	GO_BiologicalProcess-EBI-UniProt-GOA-ACAP-ARAP_08.05.2020_00h00	2.06579e-10	4.2142e-08	2.31417e-16	9.71949e-15	[6]	Group39	15	6	[AKT1, EGFR, JUN, MAPK1, MAPK3, MAPK8]
GO:1900271	regulation of long-term synaptic potentiation	GO_BiologicalProcess-EBI-UniProt-GOA-ACAP-ARAP_08.05.2020_00h00	9.61461e-05	0.00163448	5.75523e-25	1.2086e-23	[4, 5, 6, 7, 8, 9, 10, 11]	Group20	6	3	[APOE, APP, MMP12]	GO:1904707	positive regulation of vascular smooth muscle cell proliferation	GO_BiologicalProcess-EBI-UniProt-GOA-ACAP-ARAP_08.05.2020_00h00	6.25834e-05	0.00231559	2.31417e-16	9.71949e-15	[5, 6, 7]	Group39	8.10811	3	[FGF2, GJA1, JUN]
GO:2000351	regulation of endothelial cell apoptotic process	GO_BiologicalProcess-EBI-UniProt-GOA-ACAP-ARAP_08.05.2020_00h00	0.000102031	0.00163249	5.75523e-25	1.2086e-23	[7, 8]	Group20	5.88235	3	[CCL2, ICAM1, TNF]	GO:0019229	regulation of vasoconstriction	GO_BiologicalProcess-EBI-UniProt-GOA-ACAP-ARAP_08.05.2020_00h00	0.000369433	0.00258603	2.31417e-16	9.71949e-15	[5, 6, 7, 8, 9]	Group39	4.47761	3	[AKT1, EGFR, GJA1]
GO:0048143	astrocyte activation	GO_BiologicalProcess-EBI-UniProt-GOA-ACAP-ARAP_08.05.2020_00h00	1.0437e-07	1.11675e-05	5.75523e-25	1.2086e-23	[4, 6, 7, 8, 9, 10, 11]	Group20	16	4	[APP, IFNG, IL6, TNF]	GO:0045907	positive regulation of vasoconstriction	GO_BiologicalProcess-EBI-UniProt-GOA-ACAP-ARAP_08.05.2020_00h00	6.78492e-05	0.00244257	2.31417e-16	9.71949e-15	[4, 5, 6, 7, 8, 9, 10]	Group39	7.89474	3	[AKT1, EGFR, GJA1]
GO:0002740	negative regulation of cytokine secretion involved in immune response	GO_BiologicalProcess-EBI-UniProt-GOA-ACAP-ARAP_08.05.2020_00h00	1.80956e-07	1.90004e-05	5.75523e-25	1.2086e-23	[4, 5, 6, 7, 8, 9, 10, 11, 12]	Group20	42.8571	3	[APOA1, IL10, TNF]	GO:0001763	morphogenesis of a branching structure	GO_BiologicalProcess-EBI-UniProt-GOA-ACAP-ARAP_08.05.2020_00h00	5.61636e-10	1.10642e-07	3.01721e-15	9.95681e-14	[2, 3, 4]	Group40	4.12844	9	[AR, BCL2, CTNNB1, EGF, FGF2, HGF, KRAS, SRC, VEGFA]
GO:0007260	tyrosine phosphorylation of STAT protein	GO_BiologicalProcess-EBI-UniProt-GOA-ACAP-ARAP_08.05.2020_00h00	1.69806e-05	0.000696206	5.75523e-25	1.2086e-23	[6, 7, 8, 9, 10]	Group20	4.5977	4	[IFNG, IL2, IL6, TNF]	GO:0001968	fibronectin binding	GO_MolecularFunction-EBI-UniProt-GOA-ACAP-ARAP_08.05.2020_00h00	2.39037e-05	0.00145813	3.01721e-15	9.95681e-14	[3]	Group40	11.1111	3	[ITGB1, ITGB3, VEGFA]
GO:0010874	regulation of cholesterol efflux	GO_BiologicalProcess-EBI-UniProt-GOA-ACAP-ARAP_08.05.2020_00h00	2.04087e-05	0.000755122	5.75523e-25	1.2086e-23	[7, 8, 9]	Group20	10	3	[ABCA1, APOA1, APOE]	GO:1905953	negative regulation of lipid localization	GO_BiologicalProcess-EBI-UniProt-GOA-ACAP-ARAP_08.05.2020_00h00	0.000137106	0.00356475	3.01721e-15	9.95681e-14	[2, 3, 4, 5]	Group40	6.25	3	[AKT1, EGF, ITGB3]
GO:0010875	positive regulation of cholesterol efflux	GO_BiologicalProcess-EBI-UniProt-GOA-ACAP-ARAP_08.05.2020_00h00	5.80102e-06	0.000336459	5.75523e-25	1.2086e-23	[6, 7, 8, 9, 10]	Group20	15	3	[ABCA1, APOA1, APOE]	GO:0060688	regulation of morphogenesis of a branching structure	GO_BiologicalProcess-EBI-UniProt-GOA-ACAP-ARAP_08.05.2020_00h00	1.01191e-05	0.00082977	3.01721e-15	9.95681e-14	[3, 4, 5]	Group40	6.15385	4	[AR, CTNNB1, HGF, VEGFA]
GO:0030225	macrophage differentiation	GO_BiologicalProcess-EBI-UniProt-GOA-ACAP-ARAP_08.05.2020_00h00	8.50516e-05	0.00161598	5.75523e-25	1.2086e-23	[6, 7, 8, 9, 10]	Group20	6.25	3	[APP, IFNG, MMP9]	GO:0050918	positive chemotaxis	GO_BiologicalProcess-EBI-UniProt-GOA-ACAP-ARAP_08.05.2020_00h00	2.54803e-05	0.00150334	3.01721e-15	9.95681e-14	[4, 5]	Group40	4.87805	4	[FGF2, HGF, SMAD3, VEGFA]
GO:0032488	Cdc42 protein signal transduction	GO_BiologicalProcess-EBI-UniProt-GOA-ACAP-ARAP_08.05.2020_00h00	1.8659e-06	0.000138077	5.75523e-25	1.2086e-23	[7, 8, 9]	Group20	21.4286	3	[ABCA1, APOA1, APOE]	GO:0061138	morphogenesis of a branching epithelium	GO_BiologicalProcess-EBI-UniProt-GOA-ACAP-ARAP_08.05.2020_00h00	2.73395e-10	5.52258e-08	3.01721e-15	9.95681e-14	[3, 4, 5, 6]	Group40	4.47761	9	[AR, BCL2, CTNNB1, EGF, FGF2, HGF, KRAS, SRC, VEGFA]
GO:0050702	interleukin-1 beta secretion	GO_BiologicalProcess-EBI-UniProt-GOA-ACAP-ARAP_08.05.2020_00h00	0.000165826	0.00182408	5.75523e-25	1.2086e-23	[5, 6, 7, 8, 9, 10, 11]	Group20	5	3	[ABCA1, APOA1, CASP1]	GO:2000177	regulation of neural precursor cell proliferation	GO_BiologicalProcess-EBI-UniProt-GOA-ACAP-ARAP_08.05.2020_00h00	1.72988e-06	0.000202396	3.01721e-15	9.95681e-14	[4, 5]	Group40	5.15464	5	[CTNNB1, EGF, HIF1A, TP53, VEGFA]
GO:0050725	positive regulation of interleukin-1 beta biosynthetic process	GO_BiologicalProcess-EBI-UniProt-GOA-ACAP-ARAP_08.05.2020_00h00	4.33234e-07	4.0724e-05	5.75523e-25	1.2086e-23	[6, 7, 8, 9, 10]	Group20	33.3333	3	[APP, IFNG, TNF]	GO:0032369	negative regulation of lipid transport	GO_BiologicalProcess-EBI-UniProt-GOA-ACAP-ARAP_08.05.2020_00h00	2.97747e-05	0.00160784	3.01721e-15	9.95681e-14	[3, 4, 5, 6, 7]	Group40	10.3448	3	[AKT1, EGF, ITGB3]
GO:2000514	regulation of CD4-positive, alpha-beta T cell activation	GO_BiologicalProcess-EBI-UniProt-GOA-ACAP-ARAP_08.05.2020_00h00	0.000182824	0.00182824	5.75523e-25	1.2086e-23	[7, 8, 9]	Group20	4.83871	3	[CD80, IFNG, IL2]	GO:2000179	positive regulation of neural precursor cell proliferation	GO_BiologicalProcess-EBI-UniProt-GOA-ACAP-ARAP_08.05.2020_00h00	5.56458e-06	0.000511941	3.01721e-15	9.95681e-14	[4, 5, 6]	Group40	7.14286	4	[CTNNB1, EGF, HIF1A, VEGFA]
GO:0002292	T cell differentiation involved in immune response	GO_BiologicalProcess-EBI-UniProt-GOA-ACAP-ARAP_08.05.2020_00h00	7.14658e-06	0.000393062	5.75523e-25	1.2086e-23	[6, 7, 8, 9, 10, 11]	Group20	5.71429	4	[CD80, IFNG, IL2, IL6]	GO:0042056	chemoattractant activity	GO_BiologicalProcess-EBI-UniProt-GOA-ACAP-ARAP_08.05.2020_00h00	0.000128723	0.00347553	3.01721e-15	9.95681e-14	[4, 5, 6, 7]	Group40	6.38298	3	[FGF2, HGF, VEGFA]
GO:0042509	regulation of tyrosine phosphorylation of STAT protein	GO_BiologicalProcess-EBI-UniProt-GOA-ACAP-ARAP_08.05.2020_00h00	1.47754e-05	0.000635344	5.75523e-25	1.2086e-23	[6, 7, 8, 9, 10, 11]	Group20	4.7619	4	[IFNG, IL2, IL6, TNF]	GO:0002090	regulation of receptor internalization	GO_BiologicalProcess-EBI-UniProt-GOA-ACAP-ARAP_08.05.2020_00h00	8.92979e-06	0.000759032	3.01721e-15	9.95681e-14	[4, 5, 6, 7, 8]	Group40	6.34921	4	[ARF1, EGF, ITGB3, VEGFA]
GO:0045066	regulatory T cell differentiation	GO_BiologicalProcess-EBI-UniProt-GOA-ACAP-ARAP_08.05.2020_00h00	3.26998e-05	0.000915594	5.75523e-25	1.2086e-23	[6, 7, 8, 9, 10, 11]	Group20	8.57143	3	[CTLA4, IFNG, IL2]	GO:0031623	receptor internalization	GO_BiologicalProcess-EBI-UniProt-GOA-ACAP-ARAP_08.05.2020_00h00	5.57368e-06	0.000507205	3.01721e-15	9.95681e-14	[5, 6, 7]	Group40	4.06504	5	[ARF1, EGF, ITGB1, ITGB3, VEGFA]
GO:0120020	cholesterol transfer activity	GO_BiologicalProcess-EBI-UniProt-GOA-ACAP-ARAP_08.05.2020_00h00	8.97893e-06	0.000448947	5.75523e-25	1.2086e-23	[8, 9]	Group20	13.0435	3	[ABCA1, APOA1, APOE]	GO:0061377	mammary gland lobule development	GO_BiologicalProcess-EBI-UniProt-GOA-ACAP-ARAP_08.05.2020_00h00	7.92822e-10	1.53015e-07	3.01721e-15	9.95681e-14	[3, 6, 7, 8]	Group40	22.7273	5	[AR, CCND1, EGF, HIF1A, VEGFA]
GO:0032489	regulation of Cdc42 protein signal transduction	GO_BiologicalProcess-EBI-UniProt-GOA-ACAP-ARAP_08.05.2020_00h00	2.89176e-07	2.86285e-05	5.75523e-25	1.2086e-23	[8, 9, 10]	Group20	37.5	3	[ABCA1, APOA1, APOE]	GO:0060749	mammary gland alveolus development	GO_BiologicalProcess-EBI-UniProt-GOA-ACAP-ARAP_08.05.2020_00h00	7.92822e-10	1.53015e-07	3.01721e-15	9.95681e-14	[3, 4, 7, 8, 9]	Group40	22.7273	5	[AR, CCND1, EGF, HIF1A, VEGFA]
GO:0042531	positive regulation of tyrosine phosphorylation of STAT protein	GO_BiologicalProcess-EBI-UniProt-GOA-ACAP-ARAP_08.05.2020_00h00	7.99849e-06	0.000415921	5.75523e-25	1.2086e-23	[6, 7, 8, 9, 10, 11, 12]	Group20	5.55556	4	[IFNG, IL2, IL6, TNF]	GO:0030212	hyaluronan metabolic process	GO_BiologicalProcess-EBI-UniProt-GOA-ACAP-ARAP_08.05.2020_00h00	2.09424e-06	0.000230366	3.01721e-15	9.95681e-14	[6, 7]	Group40	9.09091	4	[AKT1, EGF, FGF2, HGF]
GO:0061614	pri-miRNA transcription by RNA polymerase II	GO_BiologicalProcess-EBI-UniProt-GOA-ACAP-ARAP_08.05.2020_00h00	0.000142311	0.00185004	5.75523e-25	1.2086e-23	[7, 8, 9, 10, 11]	Group20	5.26316	3	[IL10, PPARA, TNF]	GO:0031091	platelet alpha granule	GO_CellularComponent-EBI-UniProt-GOA-ACAP-ARAP_08.05.2020_00h00	4.93477e-05	0.0020726	3.01721e-15	9.95681e-14	[4, 6, 7, 8, 9]	Group40	4.12371	4	[EGF, HGF, ITGB3, VEGFA]
GO:0002293	alpha-beta T cell differentiation involved in immune response	GO_BiologicalProcess-EBI-UniProt-GOA-ACAP-ARAP_08.05.2020_00h00	4.68407e-06	0.000290412	5.75523e-25	1.2086e-23	[7, 8, 9, 10, 11, 12]	Group20	6.34921	4	[CD80, IFNG, IL2, IL6]	GO:0031093	platelet alpha granule lumen	GO_CellularComponent-EBI-UniProt-GOA-ACAP-ARAP_08.05.2020_00h00	0.000456613	0.00136984	3.01721e-15	9.95681e-14	[5, 6, 7, 8, 9, 10]	Group40	4.16667	3	[EGF, HGF, VEGFA]
GO:0043367	CD4-positive, alpha-beta T cell differentiation	GO_BiologicalProcess-EBI-UniProt-GOA-ACAP-ARAP_08.05.2020_00h00	1.10062e-05	0.000517291	5.75523e-25	1.2086e-23	[7, 8, 9, 10, 11, 12]	Group20	5.12821	4	[CD80, IFNG, IL2, IL6]	GO:0038066	p38MAPK cascade	GO_BiologicalProcess-EBI-UniProt-GOA-ACAP-ARAP_08.05.2020_00h00	0.000137106	0.00356475	3.01721e-15	9.95681e-14	[6, 7, 8, 10, 11]	Group40	6.25	3	[HGF, MAPK14, VEGFA]
GO:0045589	regulation of regulatory T cell differentiation	GO_BiologicalProcess-EBI-UniProt-GOA-ACAP-ARAP_08.05.2020_00h00	2.48719e-05	0.000845645	5.75523e-25	1.2086e-23	[7, 8, 9, 10, 11, 12]	Group20	9.375	3	[CTLA4, IFNG, IL2]	GO:0043154	negative regulation of cysteine-type endopeptidase activity involved in apoptotic process	GO_BiologicalProcess-EBI-UniProt-GOA-ACAP-ARAP_08.05.2020_00h00	4.93477e-05	0.0020726	3.01721e-15	9.95681e-14	[6, 7, 8, 9, 10, 11, 12]	Group40	4.12371	4	[AKT1, HGF, SRC, VEGFA]
GO:0046637	regulation of alpha-beta T cell differentiation	GO_BiologicalProcess-EBI-UniProt-GOA-ACAP-ARAP_08.05.2020_00h00	0.00021038	0.00147266	5.75523e-25	1.2086e-23	[7, 8, 9, 10, 11, 12]	Group20	4.61538	3	[CD80, IFNG, IL2]	GO:0008013	beta-catenin binding	GO_MolecularFunction-EBI-UniProt-GOA-ACAP-ARAP_08.05.2020_00h00	4.73841e-05	0.00203752	8.83819e-15	2.73984e-13	[3]	Group41	4.16667	4	[AR, CTNNB1, GJA1, SMAD3]
GO:1902893	regulation of pri-miRNA transcription by RNA polymerase II	GO_BiologicalProcess-EBI-UniProt-GOA-ACAP-ARAP_08.05.2020_00h00	0.00012791	0.00191865	5.75523e-25	1.2086e-23	[7, 8, 9, 10, 11, 12]	Group20	5.45455	3	[IL10, PPARA, TNF]	GO:2000243	positive regulation of reproductive process	GO_BiologicalProcess-EBI-UniProt-GOA-ACAP-ARAP_08.05.2020_00h00	2.9364e-05	0.00161502	8.83819e-15	2.73984e-13	[2, 3, 4]	Group41	4.70588	4	[AR, CTNNB1, SRC, VEGFA]
												GO:0001085	RNA polymerase II transcription factor binding	GO_MolecularFunction-EBI-UniProt-GOA-ACAP-ARAP_08.05.2020_00h00	0.000279969	0.0036396	8.83819e-15	2.73984e-13	[4]	Group41	4.91803	3	[AR, CTNNB1, TP53]
												GO:0060688	regulation of morphogenesis of a branching structure	GO_BiologicalProcess-EBI-UniProt-GOA-ACAP-ARAP_08.05.2020_00h00	1.01191e-05	0.00082977	8.83819e-15	2.73984e-13	[3, 4, 5]	Group41	6.15385	4	[AR, CTNNB1, HGF, VEGFA]
												GO:0040019	positive regulation of embryonic development	GO_BiologicalProcess-EBI-UniProt-GOA-ACAP-ARAP_08.05.2020_00h00	9.85392e-05	0.00305472	8.83819e-15	2.73984e-13	[3, 4, 5, 6]	Group41	6.97674	3	[AR, CTNNB1, GJA1]
												GO:1902883	negative regulation of response to oxidative stress	GO_BiologicalProcess-EBI-UniProt-GOA-ACAP-ARAP_08.05.2020_00h00	1.55139e-07	2.29605e-05	8.83819e-15	2.73984e-13	[3, 4, 5, 6]	Group41	8.33333	5	[AKT1, CTNNB1, HGF, HIF1A, SIRT1]
												GO:0048645	animal organ formation	GO_BiologicalProcess-EBI-UniProt-GOA-ACAP-ARAP_08.05.2020_00h00	1.28433e-05	0.000976089	8.83819e-15	2.73984e-13	[3, 4, 5, 6, 7]	Group41	5.7971	4	[AR, CTNNB1, MAPK1, MAPK3]
												GO:0051145	smooth muscle cell differentiation	GO_BiologicalProcess-EBI-UniProt-GOA-ACAP-ARAP_08.05.2020_00h00	0.000279969	0.0036396	8.83819e-15	2.73984e-13	[5]	Group41	4.91803	3	[CTNNB1, SIRT1, VEGFA]
												GO:0051149	positive regulation of muscle cell differentiation	GO_BiologicalProcess-EBI-UniProt-GOA-ACAP-ARAP_08.05.2020_00h00	4.18355e-05	0.00196627	8.83819e-15	2.73984e-13	[4, 5, 6]	Group41	4.30108	4	[BCL2, CTNNB1, MAPK14, SIRT1]
												GO:1900408	negative regulation of cellular response to oxidative stress	GO_BiologicalProcess-EBI-UniProt-GOA-ACAP-ARAP_08.05.2020_00h00	1.30558e-07	1.94531e-05	8.83819e-15	2.73984e-13	[3, 4, 5, 6, 7]	Group41	8.62069	5	[AKT1, CTNNB1, HGF, HIF1A, SIRT1]
												GO:1901655	cellular response to ketone	GO_BiologicalProcess-EBI-UniProt-GOA-ACAP-ARAP_08.05.2020_00h00	2.68303e-06	0.000281718	8.83819e-15	2.73984e-13	[5]	Group41	4.71698	5	[AKT1, AR, EGFR, SIRT1, SRC]
												GO:1905332	positive regulation of morphogenesis of an epithelium	GO_BiologicalProcess-EBI-UniProt-GOA-ACAP-ARAP_08.05.2020_00h00	1.56938e-06	0.000185187	8.83819e-15	2.73984e-13	[3, 4, 5, 6, 7]	Group41	9.7561	4	[AR, CTNNB1, GJA1, VEGFA]
												GO:0000791	euchromatin	GO_CellularComponent-EBI-UniProt-GOA-ACAP-ARAP_08.05.2020_00h00	0.000112975	0.00327627	8.83819e-15	2.73984e-13	[3, 6, 7]	Group41	6.66667	3	[CTNNB1, JUN, SIRT1]
												GO:0060571	morphogenesis of an epithelial fold	GO_BiologicalProcess-EBI-UniProt-GOA-ACAP-ARAP_08.05.2020_00h00	3.74794e-07	5.17216e-05	8.83819e-15	2.73984e-13	[5, 6]	Group41	13.7931	4	[AR, CTNNB1, EGFR, HIF1A]
												GO:1903202	negative regulation of oxidative stress-induced cell death	GO_BiologicalProcess-EBI-UniProt-GOA-ACAP-ARAP_08.05.2020_00h00	1.30558e-07	1.94531e-05	8.83819e-15	2.73984e-13	[4, 5, 6, 7, 8]	Group41	8.62069	5	[AKT1, CTNNB1, HGF, HIF1A, SIRT1]
												GO:0033143	regulation of intracellular steroid hormone receptor signaling pathway	GO_BiologicalProcess-EBI-UniProt-GOA-ACAP-ARAP_08.05.2020_00h00	2.42739e-05	0.00145644	8.83819e-15	2.73984e-13	[4, 5, 6, 7, 8, 9]	Group41	4.93827	4	[AR, PARP1, SIRT1, SRC]
												GO:1905269	positive regulation of chromatin organization	GO_BiologicalProcess-EBI-UniProt-GOA-ACAP-ARAP_08.05.2020_00h00	4.3619e-06	0.000418742	8.83819e-15	2.73984e-13	[5, 6, 7, 8]	Group41	4.2735	5	[CTNNB1, MAPK3, SIRT1, TP53, VEGFA]
												GO:0005719	nuclear euchromatin	GO_CellularComponent-EBI-UniProt-GOA-ACAP-ARAP_08.05.2020_00h00	6.25834e-05	0.00231559	8.83819e-15	2.73984e-13	[4, 7, 8, 9]	Group41	8.10811	3	[CTNNB1, JUN, SIRT1]
												GO:0030521	androgen receptor signaling pathway	GO_BiologicalProcess-EBI-UniProt-GOA-ACAP-ARAP_08.05.2020_00h00	0.000322702	0.00322702	8.83819e-15	2.73984e-13	[5, 6, 7, 8, 9]	Group41	4.6875	3	[AR, CTNNB1, SIRT1]
												GO:0031058	positive regulation of histone modification	GO_BiologicalProcess-EBI-UniProt-GOA-ACAP-ARAP_08.05.2020_00h00	2.32834e-06	0.000251461	8.83819e-15	2.73984e-13	[6, 7, 8, 9, 10]	Group41	4.85437	5	[CTNNB1, MAPK3, SIRT1, TP53, VEGFA]
												GO:0001968	fibronectin binding	GO_MolecularFunction-EBI-UniProt-GOA-ACAP-ARAP_08.05.2020_00h00	2.39037e-05	0.00145813	5.73639e-14	1.54882e-12	[3]	Group42	11.1111	3	[ITGB1, ITGB3, VEGFA]
												GO:0046850	regulation of bone remodeling	GO_BiologicalProcess-EBI-UniProt-GOA-ACAP-ARAP_08.05.2020_00h00	0.000241077	0.00385723	5.73639e-14	1.54882e-12	[4, 5]	Group42	5.17241	3	[EGFR, ITGB3, SRC]
												GO:0045124	regulation of bone resorption	GO_BiologicalProcess-EBI-UniProt-GOA-ACAP-ARAP_08.05.2020_00h00	0.000145836	0.0036459	5.73639e-14	1.54882e-12	[3, 5, 6, 7]	Group42	6.12245	3	[EGFR, ITGB3, SRC]
												GO:0010634	positive regulation of epithelial cell migration	GO_BiologicalProcess-EBI-UniProt-GOA-ACAP-ARAP_08.05.2020_00h00	1.01762e-09	1.94365e-07	5.73639e-14	1.54882e-12	[3, 4, 5, 6, 7, 8]	Group42	5.12821	8	[AKT1, FGF2, HIF1A, ITGB3, JUN, SIRT1, SRC, VEGFA]
												GO:0001938	positive regulation of endothelial cell proliferation	GO_BiologicalProcess-EBI-UniProt-GOA-ACAP-ARAP_08.05.2020_00h00	2.12055e-09	3.94423e-07	5.73639e-14	1.54882e-12	[5, 6, 7]	Group42	6.60377	7	[AKT1, FGF2, HIF1A, ITGB3, JUN, SIRT1, VEGFA]
												GO:0034332	adherens junction organization	GO_BiologicalProcess-EBI-UniProt-GOA-ACAP-ARAP_08.05.2020_00h00	0.000475493	0.000950986	5.73639e-14	1.54882e-12	[6]	Group42	4.10959	3	[CTNNB1, SRC, VEGFA]
												GO:0035924	cellular response to vascular endothelial growth factor stimulus	GO_BiologicalProcess-EBI-UniProt-GOA-ACAP-ARAP_08.05.2020_00h00	0.000337827	0.00304045	5.73639e-14	1.54882e-12	[6]	Group42	4.61538	3	[AKT1, MAPK14, VEGFA]
												GO:0090109	regulation of cell-substrate junction assembly	GO_BiologicalProcess-EBI-UniProt-GOA-ACAP-ARAP_08.05.2020_00h00	0.000456613	0.00136984	5.73639e-14	1.54882e-12	[5, 6, 7]	Group42	4.16667	3	[SMAD3, SRC, VEGFA]
												GO:0001541	ovarian follicle development	GO_BiologicalProcess-EBI-UniProt-GOA-ACAP-ARAP_08.05.2020_00h00	0.000266586	0.00373221	5.73639e-14	1.54882e-12	[4, 5, 6, 7, 8, 9]	Group42	5	3	[BCL2, SRC, VEGFA]
												GO:0007595	lactation	GO_BiologicalProcess-EBI-UniProt-GOA-ACAP-ARAP_08.05.2020_00h00	0.000293779	0.00352535	5.73639e-14	1.54882e-12	[5, 6, 7, 8]	Group42	4.83871	3	[CCND1, HIF1A, VEGFA]
												GO:0010595	positive regulation of endothelial cell migration	GO_BiologicalProcess-EBI-UniProt-GOA-ACAP-ARAP_08.05.2020_00h00	1.15314e-07	1.74125e-05	5.73639e-14	1.54882e-12	[4, 5, 6, 7, 8, 9]	Group42	5.35714	6	[AKT1, FGF2, HIF1A, ITGB3, SIRT1, VEGFA]
												GO:0048010	vascular endothelial growth factor receptor signaling pathway	GO_BiologicalProcess-EBI-UniProt-GOA-ACAP-ARAP_08.05.2020_00h00	1.91399e-06	0.000214366	5.73639e-14	1.54882e-12	[6, 7, 8]	Group42	5.05051	5	[HIF1A, ITGB3, MAPK14, SRC, VEGFA]
												GO:0051893	regulation of focal adhesion assembly	GO_BiologicalProcess-EBI-UniProt-GOA-ACAP-ARAP_08.05.2020_00h00	0.000456613	0.00136984	5.73639e-14	1.54882e-12	[6, 7, 8]	Group42	4.16667	3	[SMAD3, SRC, VEGFA]
												GO:0071542	dopaminergic neuron differentiation	GO_BiologicalProcess-EBI-UniProt-GOA-ACAP-ARAP_08.05.2020_00h00	6.78492e-05	0.00244257	5.73639e-14	1.54882e-12	[5, 7, 8, 9]	Group42	7.89474	3	[CTNNB1, HIF1A, VEGFA]
												GO:0002052	positive regulation of neuroblast proliferation	GO_BiologicalProcess-EBI-UniProt-GOA-ACAP-ARAP_08.05.2020_00h00	1.88508e-05	0.001263	5.73639e-14	1.54882e-12	[5, 6, 7, 8, 9, 10]	Group42	12	3	[CTNNB1, HIF1A, VEGFA]
												GO:0031952	regulation of protein autophosphorylation	GO_BiologicalProcess-EBI-UniProt-GOA-ACAP-ARAP_08.05.2020_00h00	0.000164364	0.00378037	5.73639e-14	1.54882e-12	[7, 8, 9]	Group42	5.88235	3	[JUN, SRC, VEGFA]
												GO:0038066	p38MAPK cascade	GO_BiologicalProcess-EBI-UniProt-GOA-ACAP-ARAP_08.05.2020_00h00	0.000137106	0.00356475	5.73639e-14	1.54882e-12	[6, 7, 8, 10, 11]	Group42	6.25	3	[HGF, MAPK14, VEGFA]
												GO:1901522	positive regulation of transcription from RNA polymerase II promoter involved in cellular response to chemical stimulus	GO_BiologicalProcess-EBI-UniProt-GOA-ACAP-ARAP_08.05.2020_00h00	2.39037e-05	0.00145813	5.73639e-14	1.54882e-12	[4, 7, 8, 9, 10, 11, 12, 13]	Group42	11.1111	3	[HIF1A, TP53, VEGFA]
												GO:0036003	positive regulation of transcription from RNA polymerase II promoter in response to stress	GO_BiologicalProcess-EBI-UniProt-GOA-ACAP-ARAP_08.05.2020_00h00	3.65215e-05	0.0018626	5.73639e-14	1.54882e-12	[6, 7, 8, 9, 10, 11, 12, 13]	Group42	9.67742	3	[HIF1A, TP53, VEGFA]
												GO:0061419	positive regulation of transcription from RNA polymerase II promoter in response to hypoxia	GO_BiologicalProcess-EBI-UniProt-GOA-ACAP-ARAP_08.05.2020_00h00	1.68506e-07	2.47704e-05	5.73639e-14	1.54882e-12	[5, 6, 7, 8, 9, 10, 11, 12, 13, 14]	Group42	50	3	[HIF1A, TP53, VEGFA]
												GO:0001776	leukocyte homeostasis	GO_BiologicalProcess-EBI-UniProt-GOA-ACAP-ARAP_08.05.2020_00h00	5.34525e-05	0.00208465	1.31102e-16	5.63739e-15	[2, 5]	Group43	4.0404	4	[AKT1, BCL2, CASP3, HIF1A]
												GO:0007632	visual behavior	GO_BiologicalProcess-EBI-UniProt-GOA-ACAP-ARAP_08.05.2020_00h00	0.000293779	0.00352535	1.31102e-16	5.63739e-15	[2, 5]	Group43	4.83871	3	[HIF1A, ITGB1, KRAS]
												GO:0051353	positive regulation of oxidoreductase activity	GO_BiologicalProcess-EBI-UniProt-GOA-ACAP-ARAP_08.05.2020_00h00	0.000308022	0.00338824	1.31102e-16	5.63739e-15	[3, 4, 5]	Group43	4.7619	3	[AKT1, HIF1A, KRAS]
												GO:0002260	lymphocyte homeostasis	GO_BiologicalProcess-EBI-UniProt-GOA-ACAP-ARAP_08.05.2020_00h00	1.28433e-05	0.000976089	1.31102e-16	5.63739e-15	[3, 6]	Group43	5.7971	4	[AKT1, BCL2, CASP3, HIF1A]
												GO:0032768	regulation of monooxygenase activity	GO_BiologicalProcess-EBI-UniProt-GOA-ACAP-ARAP_08.05.2020_00h00	1.07558e-05	0.000871217	1.31102e-16	5.63739e-15	[4, 5]	Group43	6.06061	4	[AKT1, EGFR, HIF1A, KRAS]
												GO:0045913	positive regulation of carbohydrate metabolic process	GO_BiologicalProcess-EBI-UniProt-GOA-ACAP-ARAP_08.05.2020_00h00	1.19241e-06	0.000145473	1.31102e-16	5.63739e-15	[3, 4, 5, 6]	Group43	5.55556	5	[AKT1, EGF, HIF1A, SIRT1, SRC]
												GO:1902883	negative regulation of response to oxidative stress	GO_BiologicalProcess-EBI-UniProt-GOA-ACAP-ARAP_08.05.2020_00h00	1.55139e-07	2.29605e-05	1.31102e-16	5.63739e-15	[3, 4, 5, 6]	Group43	8.33333	5	[AKT1, CTNNB1, HGF, HIF1A, SIRT1]
												GO:0032770	positive regulation of monooxygenase activity	GO_BiologicalProcess-EBI-UniProt-GOA-ACAP-ARAP_08.05.2020_00h00	5.28698e-05	0.00211479	1.31102e-16	5.63739e-15	[4, 5, 6]	Group43	8.57143	3	[AKT1, HIF1A, KRAS]
												GO:0071887	leukocyte apoptotic process	GO_BiologicalProcess-EBI-UniProt-GOA-ACAP-ARAP_08.05.2020_00h00	4.3619e-06	0.000418742	1.31102e-16	5.63739e-15	[5]	Group43	4.2735	5	[AKT1, CASP3, HIF1A, SIRT1, TP53]
												GO:1900408	negative regulation of cellular response to oxidative stress	GO_BiologicalProcess-EBI-UniProt-GOA-ACAP-ARAP_08.05.2020_00h00	1.30558e-07	1.94531e-05	1.31102e-16	5.63739e-15	[3, 4, 5, 6, 7]	Group43	8.62069	5	[AKT1, CTNNB1, HGF, HIF1A, SIRT1]
												GO:0008542	visual learning	GO_BiologicalProcess-EBI-UniProt-GOA-ACAP-ARAP_08.05.2020_00h00	0.000217204	0.00390967	1.31102e-16	5.63739e-15	[3, 5, 6, 8]	Group43	5.35714	3	[HIF1A, ITGB1, KRAS]
												GO:0004517	nitric-oxide synthase activity	GO_BiologicalProcess-EBI-UniProt-GOA-ACAP-ARAP_08.05.2020_00h00	6.8642e-06	0.00060405	1.31102e-16	5.63739e-15	[6]	Group43	6.77966	4	[AKT1, EGFR, HIF1A, KRAS]
												GO:0050999	regulation of nitric-oxide synthase activity	GO_BiologicalProcess-EBI-UniProt-GOA-ACAP-ARAP_08.05.2020_00h00	4.45652e-06	0.00042337	1.31102e-16	5.63739e-15	[5, 6, 7]	Group43	7.54717	4	[AKT1, EGFR, HIF1A, KRAS]
												GO:1903202	negative regulation of oxidative stress-induced cell death	GO_BiologicalProcess-EBI-UniProt-GOA-ACAP-ARAP_08.05.2020_00h00	1.30558e-07	1.94531e-05	1.31102e-16	5.63739e-15	[4, 5, 6, 7, 8]	Group43	8.62069	5	[AKT1, CTNNB1, HGF, HIF1A, SIRT1]
												GO:0051000	positive regulation of nitric-oxide synthase activity	GO_BiologicalProcess-EBI-UniProt-GOA-ACAP-ARAP_08.05.2020_00h00	1.66128e-05	0.00116289	1.31102e-16	5.63739e-15	[5, 6, 7, 8]	Group43	12.5	3	[AKT1, HIF1A, KRAS]
												GO:0043535	regulation of blood vessel endothelial cell migration	GO_BiologicalProcess-EBI-UniProt-GOA-ACAP-ARAP_08.05.2020_00h00	1.8201e-06	0.000209312	1.31102e-16	5.63739e-15	[5, 6, 7, 8, 9]	Group43	5.10204	5	[AKT1, FGF2, HIF1A, SIRT1, VEGFA]
												GO:0070231	T cell apoptotic process	GO_BiologicalProcess-EBI-UniProt-GOA-ACAP-ARAP_08.05.2020_00h00	0.000184357	0.00387151	1.31102e-16	5.63739e-15	[7]	Group43	5.66038	3	[AKT1, HIF1A, TP53]
												GO:1902175	regulation of oxidative stress-induced intrinsic apoptotic signaling pathway	GO_BiologicalProcess-EBI-UniProt-GOA-ACAP-ARAP_08.05.2020_00h00	5.04545e-09	9.08181e-07	1.31102e-16	5.63739e-15	[5, 6, 7, 8, 9]	Group43	16.129	5	[AKT1, HIF1A, MCL1, PARP1, SIRT1]
												GO:0043536	positive regulation of blood vessel endothelial cell migration	GO_BiologicalProcess-EBI-UniProt-GOA-ACAP-ARAP_08.05.2020_00h00	1.55139e-07	2.29605e-05	1.31102e-16	5.63739e-15	[5, 6, 7, 8, 9, 10]	Group43	8.33333	5	[AKT1, FGF2, HIF1A, SIRT1, VEGFA]
												GO:1902176	negative regulation of oxidative stress-induced intrinsic apoptotic signaling pathway	GO_BiologicalProcess-EBI-UniProt-GOA-ACAP-ARAP_08.05.2020_00h00	1.26769e-05	0.000976121	1.31102e-16	5.63739e-15	[5, 6, 7, 8, 9, 10]	Group43	13.6364	3	[AKT1, HIF1A, SIRT1]
												GO:0060688	regulation of morphogenesis of a branching structure	GO_BiologicalProcess-EBI-UniProt-GOA-ACAP-ARAP_08.05.2020_00h00	1.01191e-05	0.00082977	2.28254e-14	6.61938e-13	[3, 4, 5]	Group44	6.15385	4	[AR, CTNNB1, HGF, VEGFA]
												GO:1902882	regulation of response to oxidative stress	GO_BiologicalProcess-EBI-UniProt-GOA-ACAP-ARAP_08.05.2020_00h00	1.6167e-09	3.0394e-07	2.28254e-14	6.61938e-13	[4, 5]	Group44	6.86275	7	[AKT1, CTNNB1, HGF, HIF1A, MCL1, PARP1, SIRT1]
												GO:1902883	negative regulation of response to oxidative stress	GO_BiologicalProcess-EBI-UniProt-GOA-ACAP-ARAP_08.05.2020_00h00	1.55139e-07	2.29605e-05	2.28254e-14	6.61938e-13	[3, 4, 5, 6]	Group44	8.33333	5	[AKT1, CTNNB1, HGF, HIF1A, SIRT1]
												GO:0036473	cell death in response to oxidative stress	GO_BiologicalProcess-EBI-UniProt-GOA-ACAP-ARAP_08.05.2020_00h00	2.84162e-11	5.93899e-09	2.28254e-14	6.61938e-13	[3, 5, 6]	Group44	8	8	[AKT1, BCL2, CTNNB1, HGF, HIF1A, MCL1, PARP1, SIRT1]
												GO:0034394	protein localization to cell surface	GO_BiologicalProcess-EBI-UniProt-GOA-ACAP-ARAP_08.05.2020_00h00	0.000402882	0.00201441	2.28254e-14	6.61938e-13	[5]	Group44	4.34783	3	[AKT1, CTNNB1, EGF]
												GO:0071887	leukocyte apoptotic process	GO_BiologicalProcess-EBI-UniProt-GOA-ACAP-ARAP_08.05.2020_00h00	4.3619e-06	0.000418742	2.28254e-14	6.61938e-13	[5]	Group44	4.2735	5	[AKT1, CASP3, HIF1A, SIRT1, TP53]
												GO:1900407	regulation of cellular response to oxidative stress	GO_BiologicalProcess-EBI-UniProt-GOA-ACAP-ARAP_08.05.2020_00h00	8.40801e-10	1.61434e-07	2.28254e-14	6.61938e-13	[4, 5, 6]	Group44	7.52688	7	[AKT1, CTNNB1, HGF, HIF1A, MCL1, PARP1, SIRT1]
												GO:1900408	negative regulation of cellular response to oxidative stress	GO_BiologicalProcess-EBI-UniProt-GOA-ACAP-ARAP_08.05.2020_00h00	1.30558e-07	1.94531e-05	2.28254e-14	6.61938e-13	[3, 4, 5, 6, 7]	Group44	8.62069	5	[AKT1, CTNNB1, HGF, HIF1A, SIRT1]
												GO:0001836	release of cytochrome c from mitochondria	GO_BiologicalProcess-EBI-UniProt-GOA-ACAP-ARAP_08.05.2020_00h00	2.71411e-07	3.88117e-05	2.28254e-14	6.61938e-13	[4, 5, 6, 7]	Group44	7.46269	5	[AKT1, BCL2, HGF, JUN, TP53]
												GO:0008637	apoptotic mitochondrial changes	GO_BiologicalProcess-EBI-UniProt-GOA-ACAP-ARAP_08.05.2020_00h00	3.20022e-07	4.51231e-05	2.28254e-14	6.61938e-13	[5, 6]	Group44	4.51128	6	[AKT1, BCL2, HGF, JUN, MAPK8, TP53]
												GO:0010507	negative regulation of autophagy	GO_BiologicalProcess-EBI-UniProt-GOA-ACAP-ARAP_08.05.2020_00h00	1.2598e-06	0.000152436	2.28254e-14	6.61938e-13	[4, 5, 6, 7]	Group44	5.49451	5	[AKT1, BCL2, HGF, MCL1, TP53]
												GO:1903201	regulation of oxidative stress-induced cell death	GO_BiologicalProcess-EBI-UniProt-GOA-ACAP-ARAP_08.05.2020_00h00	2.62803e-10	5.3349e-08	2.28254e-14	6.61938e-13	[4, 5, 6, 7]	Group44	8.86076	7	[AKT1, CTNNB1, HGF, HIF1A, MCL1, PARP1, SIRT1]
												GO:2000008	regulation of protein localization to cell surface	GO_BiologicalProcess-EBI-UniProt-GOA-ACAP-ARAP_08.05.2020_00h00	9.85392e-05	0.00305472	2.28254e-14	6.61938e-13	[5, 6]	Group44	6.97674	3	[AKT1, CTNNB1, EGF]
												GO:0010823	negative regulation of mitochondrion organization	GO_BiologicalProcess-EBI-UniProt-GOA-ACAP-ARAP_08.05.2020_00h00	0.000353402	0.00282722	2.28254e-14	6.61938e-13	[5, 6, 7]	Group44	4.54545	3	[AKT1, HGF, TP53]
												GO:0031641	regulation of myelination	GO_BiologicalProcess-EBI-UniProt-GOA-ACAP-ARAP_08.05.2020_00h00	0.000145836	0.0036459	2.28254e-14	6.61938e-13	[3, 4, 5, 6, 7, 8, 9]	Group44	6.12245	3	[AKT1, CTNNB1, HGF]
												GO:0051721	protein phosphatase 2A binding	GO_MolecularFunction-EBI-UniProt-GOA-ACAP-ARAP_08.05.2020_00h00	4.42011e-05	0.00198905	2.28254e-14	6.61938e-13	[6]	Group44	9.09091	3	[AKT1, BCL2, TP53]
												GO:1903202	negative regulation of oxidative stress-induced cell death	GO_BiologicalProcess-EBI-UniProt-GOA-ACAP-ARAP_08.05.2020_00h00	1.30558e-07	1.94531e-05	2.28254e-14	6.61938e-13	[4, 5, 6, 7, 8]	Group44	8.62069	5	[AKT1, CTNNB1, HGF, HIF1A, SIRT1]
												GO:0030212	hyaluronan metabolic process	GO_BiologicalProcess-EBI-UniProt-GOA-ACAP-ARAP_08.05.2020_00h00	2.09424e-06	0.000230366	2.28254e-14	6.61938e-13	[6, 7]	Group44	9.09091	4	[AKT1, EGF, FGF2, HGF]
												GO:0090199	regulation of release of cytochrome c from mitochondria	GO_BiologicalProcess-EBI-UniProt-GOA-ACAP-ARAP_08.05.2020_00h00	0.000184357	0.00387151	2.28254e-14	6.61938e-13	[5, 6, 7, 8]	Group44	5.66038	3	[AKT1, HGF, TP53]
												GO:0070231	T cell apoptotic process	GO_BiologicalProcess-EBI-UniProt-GOA-ACAP-ARAP_08.05.2020_00h00	0.000184357	0.00387151	2.28254e-14	6.61938e-13	[7]	Group44	5.66038	3	[AKT1, HIF1A, TP53]
												GO:0043154	negative regulation of cysteine-type endopeptidase activity involved in apoptotic process	GO_BiologicalProcess-EBI-UniProt-GOA-ACAP-ARAP_08.05.2020_00h00	4.93477e-05	0.0020726	2.28254e-14	6.61938e-13	[6, 7, 8, 9, 10, 11, 12]	Group44	4.12371	4	[AKT1, HGF, SRC, VEGFA]
												GO:1905953	negative regulation of lipid localization	GO_BiologicalProcess-EBI-UniProt-GOA-ACAP-ARAP_08.05.2020_00h00	0.000137106	0.00356475	2.46978e-14	6.91539e-13	[2, 3, 4, 5]	Group45	6.25	3	[AKT1, EGF, ITGB3]
												GO:0046622	positive regulation of organ growth	GO_BiologicalProcess-EBI-UniProt-GOA-ACAP-ARAP_08.05.2020_00h00	4.45652e-06	0.00042337	2.46978e-14	6.91539e-13	[3, 4, 5, 6]	Group45	7.54717	4	[AKT1, FGF2, MAPK1, MAPK14]
												GO:0050918	positive chemotaxis	GO_BiologicalProcess-EBI-UniProt-GOA-ACAP-ARAP_08.05.2020_00h00	2.54803e-05	0.00150334	2.46978e-14	6.91539e-13	[4, 5]	Group45	4.87805	4	[FGF2, HGF, SMAD3, VEGFA]
												GO:0032369	negative regulation of lipid transport	GO_BiologicalProcess-EBI-UniProt-GOA-ACAP-ARAP_08.05.2020_00h00	2.97747e-05	0.00160784	2.46978e-14	6.91539e-13	[3, 4, 5, 6, 7]	Group45	10.3448	3	[AKT1, EGF, ITGB3]
												GO:0034394	protein localization to cell surface	GO_BiologicalProcess-EBI-UniProt-GOA-ACAP-ARAP_08.05.2020_00h00	0.000402882	0.00201441	2.46978e-14	6.91539e-13	[5]	Group45	4.34783	3	[AKT1, CTNNB1, EGF]
												GO:0043491	protein kinase B signaling	GO_BiologicalProcess-EBI-UniProt-GOA-ACAP-ARAP_08.05.2020_00h00	4.68538e-12	9.97985e-10	2.46978e-14	6.91539e-13	[4, 5, 6]	Group45	4.16667	11	[AKT1, EGF, EGFR, FGF2, FGFR3, HGF, ITGB1, NTRK1, PIK3CG, SIRT1, SRC]
												GO:0010761	fibroblast migration	GO_BiologicalProcess-EBI-UniProt-GOA-ACAP-ARAP_08.05.2020_00h00	0.000164364	0.00378037	2.46978e-14	6.91539e-13	[5, 6]	Group45	5.88235	3	[AKT1, FGF2, ITGB1]
												GO:0042056	chemoattractant activity	GO_BiologicalProcess-EBI-UniProt-GOA-ACAP-ARAP_08.05.2020_00h00	0.000128723	0.00347553	2.46978e-14	6.91539e-13	[4, 5, 6, 7]	Group45	6.38298	3	[FGF2, HGF, VEGFA]
												GO:2000008	regulation of protein localization to cell surface	GO_BiologicalProcess-EBI-UniProt-GOA-ACAP-ARAP_08.05.2020_00h00	9.85392e-05	0.00305472	2.46978e-14	6.91539e-13	[5, 6]	Group45	6.97674	3	[AKT1, CTNNB1, EGF]
												GO:0010762	regulation of fibroblast migration	GO_BiologicalProcess-EBI-UniProt-GOA-ACAP-ARAP_08.05.2020_00h00	7.33968e-05	0.00256889	2.46978e-14	6.91539e-13	[5, 6, 7]	Group45	7.69231	3	[AKT1, FGF2, ITGB1]
												GO:0010823	negative regulation of mitochondrion organization	GO_BiologicalProcess-EBI-UniProt-GOA-ACAP-ARAP_08.05.2020_00h00	0.000353402	0.00282722	2.46978e-14	6.91539e-13	[5, 6, 7]	Group45	4.54545	3	[AKT1, HGF, TP53]
												GO:0031641	regulation of myelination	GO_BiologicalProcess-EBI-UniProt-GOA-ACAP-ARAP_08.05.2020_00h00	0.000145836	0.0036459	2.46978e-14	6.91539e-13	[3, 4, 5, 6, 7, 8, 9]	Group45	6.12245	3	[AKT1, CTNNB1, HGF]
												GO:0045746	negative regulation of Notch signaling pathway	GO_BiologicalProcess-EBI-UniProt-GOA-ACAP-ARAP_08.05.2020_00h00	9.17974e-05	0.00293752	2.46978e-14	6.91539e-13	[4, 5, 6, 7, 8]	Group45	7.14286	3	[AKT1, EGF, EGFR]
												GO:0051896	regulation of protein kinase B signaling	GO_BiologicalProcess-EBI-UniProt-GOA-ACAP-ARAP_08.05.2020_00h00	1.58895e-12	3.41624e-10	2.46978e-14	6.91539e-13	[5, 6, 7]	Group45	4.60251	11	[AKT1, EGF, EGFR, FGF2, FGFR3, HGF, ITGB1, NTRK1, PIK3CG, SIRT1, SRC]
												GO:0030212	hyaluronan metabolic process	GO_BiologicalProcess-EBI-UniProt-GOA-ACAP-ARAP_08.05.2020_00h00	2.09424e-06	0.000230366	2.46978e-14	6.91539e-13	[6, 7]	Group45	9.09091	4	[AKT1, EGF, FGF2, HGF]
												GO:0051897	positive regulation of protein kinase B signaling	GO_BiologicalProcess-EBI-UniProt-GOA-ACAP-ARAP_08.05.2020_00h00	3.16098e-09	5.81619e-07	2.46978e-14	6.91539e-13	[5, 6, 7, 8]	Group45	4.44444	8	[EGF, EGFR, FGF2, FGFR3, HGF, ITGB1, PIK3CG, SRC]
												GO:0090199	regulation of release of cytochrome c from mitochondria	GO_BiologicalProcess-EBI-UniProt-GOA-ACAP-ARAP_08.05.2020_00h00	0.000184357	0.00387151	2.46978e-14	6.91539e-13	[5, 6, 7, 8]	Group45	5.66038	3	[AKT1, HGF, TP53]
												GO:0031091	platelet alpha granule	GO_CellularComponent-EBI-UniProt-GOA-ACAP-ARAP_08.05.2020_00h00	4.93477e-05	0.0020726	2.46978e-14	6.91539e-13	[4, 6, 7, 8, 9]	Group45	4.12371	4	[EGF, HGF, ITGB3, VEGFA]
												GO:0031093	platelet alpha granule lumen	GO_CellularComponent-EBI-UniProt-GOA-ACAP-ARAP_08.05.2020_00h00	0.000456613	0.00136984	2.46978e-14	6.91539e-13	[5, 6, 7, 8, 9, 10]	Group45	4.16667	3	[EGF, HGF, VEGFA]
												GO:0002042	cell migration involved in sprouting angiogenesis	GO_BiologicalProcess-EBI-UniProt-GOA-ACAP-ARAP_08.05.2020_00h00	5.97553e-06	0.000537797	2.46978e-14	6.91539e-13	[5, 6, 7, 8, 9, 10, 11, 12]	Group45	7.01754	4	[AKT1, FGF2, ITGB1, VEGFA]
												GO:0043154	negative regulation of cysteine-type endopeptidase activity involved in apoptotic process	GO_BiologicalProcess-EBI-UniProt-GOA-ACAP-ARAP_08.05.2020_00h00	4.93477e-05	0.0020726	2.46978e-14	6.91539e-13	[6, 7, 8, 9, 10, 11, 12]	Group45	4.12371	4	[AKT1, HGF, SRC, VEGFA]
												GO:1902895	positive regulation of pri-miRNA transcription by RNA polymerase II	GO_BiologicalProcess-EBI-UniProt-GOA-ACAP-ARAP_08.05.2020_00h00	2.48387e-08	4.12322e-06	1.23276e-12	2.09569e-11	[7, 8, 9, 10, 11, 12, 13]	Group46	11.9048	5	[FGF2, HIF1A, JUN, SMAD3, TP53]
												GO:0002039	p53 binding	GO_MolecularFunction-EBI-UniProt-GOA-ACAP-ARAP_08.05.2020_00h00	0.000420313	0.00168125	1.23276e-12	2.09569e-11	[3]	Group46	4.28571	3	[HIF1A, SIRT1, TP53]
												GO:0072089	stem cell proliferation	GO_BiologicalProcess-EBI-UniProt-GOA-ACAP-ARAP_08.05.2020_00h00	6.74097e-09	1.19989e-06	1.23276e-12	2.09569e-11	[3]	Group46	5.6	7	[ABCB1, CTNNB1, FGF2, GJA1, HIF1A, TP53, VEGFA]
												GO:0070412	R-SMAD binding	GO_MolecularFunction-EBI-UniProt-GOA-ACAP-ARAP_08.05.2020_00h00	1.45573e-05	0.00106268	1.23276e-12	2.09569e-11	[4]	Group46	13.0435	3	[JUN, PARP1, SMAD3]
												GO:1990874	vascular smooth muscle cell proliferation	GO_BiologicalProcess-EBI-UniProt-GOA-ACAP-ARAP_08.05.2020_00h00	0.000205866	0.00391146	1.23276e-12	2.09569e-11	[5]	Group46	5.45455	3	[FGF2, GJA1, JUN]
												GO:2000378	negative regulation of reactive oxygen species metabolic process	GO_BiologicalProcess-EBI-UniProt-GOA-ACAP-ARAP_08.05.2020_00h00	0.000353402	0.00282722	1.23276e-12	2.09569e-11	[4, 5, 6]	Group46	4.54545	3	[BCL2, HIF1A, TP53]
												GO:1904705	regulation of vascular smooth muscle cell proliferation	GO_BiologicalProcess-EBI-UniProt-GOA-ACAP-ARAP_08.05.2020_00h00	0.000205866	0.00391146	1.23276e-12	2.09569e-11	[5, 6]	Group46	5.45455	3	[FGF2, GJA1, JUN]
												GO:0001102	RNA polymerase II activating transcription factor binding	GO_MolecularFunction-EBI-UniProt-GOA-ACAP-ARAP_08.05.2020_00h00	0.000253624	0.00380436	1.23276e-12	2.09569e-11	[6]	Group46	5.08475	3	[CTNNB1, JUN, SMAD3]
												GO:0001938	positive regulation of endothelial cell proliferation	GO_BiologicalProcess-EBI-UniProt-GOA-ACAP-ARAP_08.05.2020_00h00	2.12055e-09	3.94423e-07	1.23276e-12	2.09569e-11	[5, 6, 7]	Group46	6.60377	7	[AKT1, FGF2, HIF1A, ITGB3, JUN, SIRT1, VEGFA]
												GO:1904707	positive regulation of vascular smooth muscle cell proliferation	GO_BiologicalProcess-EBI-UniProt-GOA-ACAP-ARAP_08.05.2020_00h00	6.25834e-05	0.00231559	1.23276e-12	2.09569e-11	[5, 6, 7]	Group46	8.10811	3	[FGF2, GJA1, JUN]
												GO:0031050	dsRNA processing	GO_BiologicalProcess-EBI-UniProt-GOA-ACAP-ARAP_08.05.2020_00h00	0.000194919	0.00389839	1.23276e-12	2.09569e-11	[6, 7, 8]	Group46	5.55556	3	[EGFR, SMAD3, TP53]
												GO:0070231	T cell apoptotic process	GO_BiologicalProcess-EBI-UniProt-GOA-ACAP-ARAP_08.05.2020_00h00	0.000184357	0.00387151	1.23276e-12	2.09569e-11	[7]	Group46	5.66038	3	[AKT1, HIF1A, TP53]
												GO:0070918	production of small RNA involved in gene silencing by RNA	GO_BiologicalProcess-EBI-UniProt-GOA-ACAP-ARAP_08.05.2020_00h00	0.000194919	0.00389839	1.23276e-12	2.09569e-11	[4, 7, 8, 9]	Group46	5.55556	3	[EGFR, SMAD3, TP53]
												GO:0035196	production of miRNAs involved in gene silencing by miRNA	GO_BiologicalProcess-EBI-UniProt-GOA-ACAP-ARAP_08.05.2020_00h00	0.00015492	0.00371808	1.23276e-12	2.09569e-11	[5, 6, 8, 9, 10, 11]	Group46	6	3	[EGFR, SMAD3, TP53]
												GO:2000142	regulation of DNA-templated transcription, initiation	GO_BiologicalProcess-EBI-UniProt-GOA-ACAP-ARAP_08.05.2020_00h00	9.17974e-05	0.00293752	1.23276e-12	2.09569e-11	[6, 7, 8, 9, 10, 11]	Group46	7.14286	3	[CTNNB1, JUN, TP53]
												GO:0061614	pri-miRNA transcription by RNA polymerase II	GO_BiologicalProcess-EBI-UniProt-GOA-ACAP-ARAP_08.05.2020_00h00	1.19485e-07	1.79228e-05	1.23276e-12	2.09569e-11	[7, 8, 9, 10, 11]	Group46	8.77193	5	[FGF2, HIF1A, JUN, SMAD3, TP53]
												GO:2000144	positive regulation of DNA-templated transcription, initiation	GO_BiologicalProcess-EBI-UniProt-GOA-ACAP-ARAP_08.05.2020_00h00	4.02411e-05	0.00193158	1.23276e-12	2.09569e-11	[6, 7, 8, 9, 10, 11, 12]	Group46	9.375	3	[CTNNB1, JUN, TP53]
												GO:1901522	positive regulation of transcription from RNA polymerase II promoter involved in cellular response to chemical stimulus	GO_BiologicalProcess-EBI-UniProt-GOA-ACAP-ARAP_08.05.2020_00h00	2.39037e-05	0.00145813	1.23276e-12	2.09569e-11	[4, 7, 8, 9, 10, 11, 12, 13]	Group46	11.1111	3	[HIF1A, TP53, VEGFA]
												GO:0036003	positive regulation of transcription from RNA polymerase II promoter in response to stress	GO_BiologicalProcess-EBI-UniProt-GOA-ACAP-ARAP_08.05.2020_00h00	3.65215e-05	0.0018626	1.23276e-12	2.09569e-11	[6, 7, 8, 9, 10, 11, 12, 13]	Group46	9.67742	3	[HIF1A, TP53, VEGFA]
												GO:0061419	positive regulation of transcription from RNA polymerase II promoter in response to hypoxia	GO_BiologicalProcess-EBI-UniProt-GOA-ACAP-ARAP_08.05.2020_00h00	1.68506e-07	2.47704e-05	1.23276e-12	2.09569e-11	[5, 6, 7, 8, 9, 10, 11, 12, 13, 14]	Group46	50	3	[HIF1A, TP53, VEGFA]
												GO:1902893	regulation of pri-miRNA transcription by RNA polymerase II	GO_BiologicalProcess-EBI-UniProt-GOA-ACAP-ARAP_08.05.2020_00h00	9.95759e-08	1.51355e-05	1.23276e-12	2.09569e-11	[7, 8, 9, 10, 11, 12]	Group46	9.09091	5	[FGF2, HIF1A, JUN, SMAD3, TP53]
												GO:0009268	response to pH	GO_BiologicalProcess-EBI-UniProt-GOA-ACAP-ARAP_08.05.2020_00h00	0.000164364	0.00378037	1.3424e-23	8.18861e-22	[3]	Group47	5.88235	3	[GJA1, SRC, TRPV1]
												GO:0034405	response to fluid shear stress	GO_BiologicalProcess-EBI-UniProt-GOA-ACAP-ARAP_08.05.2020_00h00	5.75926e-05	0.00218852	1.3424e-23	8.18861e-22	[3]	Group47	8.33333	3	[AKT1, GJA1, SRC]
												GO:0046849	bone remodeling	GO_BiologicalProcess-EBI-UniProt-GOA-ACAP-ARAP_08.05.2020_00h00	2.56039e-06	0.000271401	1.3424e-23	8.18861e-22	[3]	Group47	4.7619	5	[CTNNB1, EGFR, GJA1, ITGB3, SRC]
												GO:0046620	regulation of organ growth	GO_BiologicalProcess-EBI-UniProt-GOA-ACAP-ARAP_08.05.2020_00h00	3.0789e-06	0.000314048	1.3424e-23	8.18861e-22	[3, 4, 5]	Group47	4.58716	5	[AKT1, FGF2, GJA1, MAPK1, MAPK14]
												GO:0051881	regulation of mitochondrial membrane potential	GO_BiologicalProcess-EBI-UniProt-GOA-ACAP-ARAP_08.05.2020_00h00	5.12101e-07	6.65732e-05	1.3424e-23	8.18861e-22	[4]	Group47	6.57895	5	[AKT1, BCL2, PARP1, SRC, TRPV1]
												GO:0060135	maternal process involved in female pregnancy	GO_BiologicalProcess-EBI-UniProt-GOA-ACAP-ARAP_08.05.2020_00h00	5.12101e-07	6.65732e-05	1.3424e-23	8.18861e-22	[3, 4, 5]	Group47	6.57895	5	[AKT1, AR, GJA1, MAPK1, MAPK3]
												GO:0045913	positive regulation of carbohydrate metabolic process	GO_BiologicalProcess-EBI-UniProt-GOA-ACAP-ARAP_08.05.2020_00h00	1.19241e-06	0.000145473	1.3424e-23	8.18861e-22	[3, 4, 5, 6]	Group47	5.55556	5	[AKT1, EGF, HIF1A, SIRT1, SRC]
												GO:0043276	anoikis	GO_BiologicalProcess-EBI-UniProt-GOA-ACAP-ARAP_08.05.2020_00h00	1.11093e-08	1.96635e-06	1.3424e-23	8.18861e-22	[5]	Group47	13.8889	5	[AKT1, BCL2, ITGB1, MCL1, SRC]
												GO:0048661	positive regulation of smooth muscle cell proliferation	GO_BiologicalProcess-EBI-UniProt-GOA-ACAP-ARAP_08.05.2020_00h00	1.2598e-06	0.000152436	1.3424e-23	8.18861e-22	[4, 5, 6]	Group47	5.49451	5	[AKT1, EGFR, FGF2, GJA1, JUN]
												GO:1901655	cellular response to ketone	GO_BiologicalProcess-EBI-UniProt-GOA-ACAP-ARAP_08.05.2020_00h00	2.68303e-06	0.000281718	1.3424e-23	8.18861e-22	[5]	Group47	4.71698	5	[AKT1, AR, EGFR, SIRT1, SRC]
												GO:0001893	maternal placenta development	GO_BiologicalProcess-EBI-UniProt-GOA-ACAP-ARAP_08.05.2020_00h00	1.41841e-06	0.000168791	1.3424e-23	8.18861e-22	[3, 4, 5, 6, 7, 8]	Group47	10	4	[AKT1, GJA1, MAPK1, MAPK3]
												GO:0010676	positive regulation of cellular carbohydrate metabolic process	GO_BiologicalProcess-EBI-UniProt-GOA-ACAP-ARAP_08.05.2020_00h00	0.000353402	0.00282722	1.3424e-23	8.18861e-22	[4, 5, 6, 7]	Group47	4.54545	3	[AKT1, SIRT1, SRC]
												GO:0010907	positive regulation of glucose metabolic process	GO_BiologicalProcess-EBI-UniProt-GOA-ACAP-ARAP_08.05.2020_00h00	9.17974e-05	0.00293752	1.3424e-23	8.18861e-22	[4, 5, 6, 7, 8]	Group47	7.14286	3	[AKT1, SIRT1, SRC]
												GO:0019229	regulation of vasoconstriction	GO_BiologicalProcess-EBI-UniProt-GOA-ACAP-ARAP_08.05.2020_00h00	0.000369433	0.00258603	1.3424e-23	8.18861e-22	[5, 6, 7, 8, 9]	Group47	4.47761	3	[AKT1, EGFR, GJA1]
												GO:0045907	positive regulation of vasoconstriction	GO_BiologicalProcess-EBI-UniProt-GOA-ACAP-ARAP_08.05.2020_00h00	6.78492e-05	0.00244257	1.3424e-23	8.18861e-22	[4, 5, 6, 7, 8, 9, 10]	Group47	7.89474	3	[AKT1, EGFR, GJA1]
												GO:1904029	regulation of cyclin-dependent protein kinase activity	GO_BiologicalProcess-EBI-UniProt-GOA-ACAP-ARAP_08.05.2020_00h00	2.81025e-06	0.000289455	1.3424e-23	8.18861e-22	[4, 5, 6, 7, 8, 9, 10]	Group47	4.6729	5	[AKT1, CASP3, CCND1, EGFR, SRC]
												GO:2000279	negative regulation of DNA biosynthetic process	GO_BiologicalProcess-EBI-UniProt-GOA-ACAP-ARAP_08.05.2020_00h00	0.000112975	0.00327627	1.3424e-23	8.18861e-22	[5, 6, 7, 8, 9]	Group47	6.66667	3	[GJA1, SRC, TP53]
												GO:0000079	regulation of cyclin-dependent protein serine/threonine kinase activity	GO_BiologicalProcess-EBI-UniProt-GOA-ACAP-ARAP_08.05.2020_00h00	2.32834e-06	0.000251461	1.3424e-23	8.18861e-22	[5, 6, 7, 8, 9, 10, 11]	Group47	4.85437	5	[AKT1, CASP3, CCND1, EGFR, SRC]
												GO:0045737	positive regulation of cyclin-dependent protein serine/threonine kinase activity	GO_BiologicalProcess-EBI-UniProt-GOA-ACAP-ARAP_08.05.2020_00h00	5.64891e-07	7.23061e-05	1.3424e-23	8.18861e-22	[4, 5, 6, 7, 8, 9, 10, 11, 12]	Group47	12.5	4	[AKT1, CCND1, EGFR, SRC]
												GO:1904031	positive regulation of cyclin-dependent protein kinase activity	GO_BiologicalProcess-EBI-UniProt-GOA-ACAP-ARAP_08.05.2020_00h00	9.19764e-07	0.000114051	1.3424e-23	8.18861e-22	[5, 6, 7, 8, 9, 10, 11]	Group47	11.1111	4	[AKT1, CCND1, EGFR, SRC]
												GO:0043154	negative regulation of cysteine-type endopeptidase activity involved in apoptotic process	GO_BiologicalProcess-EBI-UniProt-GOA-ACAP-ARAP_08.05.2020_00h00	4.93477e-05	0.0020726	1.3424e-23	8.18861e-22	[6, 7, 8, 9, 10, 11, 12]	Group47	4.12371	4	[AKT1, HGF, SRC, VEGFA]
												GO:0019902	phosphatase binding	GO_MolecularFunction-EBI-UniProt-GOA-ACAP-ARAP_08.05.2020_00h00	2.98535e-10	6.00055e-08	4.71144e-16	1.83746e-14	[4]	Group48	4.4335	9	[AKT1, BCL2, CTNNB1, EGFR, MAPK1, MAPK14, MAPK3, SMAD3, TP53]
												GO:1901861	regulation of muscle tissue development	GO_BiologicalProcess-EBI-UniProt-GOA-ACAP-ARAP_08.05.2020_00h00	1.89284e-08	3.25568e-06	4.71144e-16	1.83746e-14	[3, 4, 5]	Group48	4.82759	7	[BCL2, CTNNB1, FGF2, GJA1, MAPK1, MAPK14, SMAD3]
												GO:0010039	response to iron ion	GO_BiologicalProcess-EBI-UniProt-GOA-ACAP-ARAP_08.05.2020_00h00	5.75926e-05	0.00218852	4.71144e-16	1.83746e-14	[5]	Group48	8.33333	3	[BCL2, CCND1, HIF1A]
												GO:0048565	digestive tract development	GO_BiologicalProcess-EBI-UniProt-GOA-ACAP-ARAP_08.05.2020_00h00	4.33208e-07	5.80499e-05	4.71144e-16	1.83746e-14	[4, 5, 6]	Group48	4.28571	6	[BCL2, COL3A1, CTNNB1, EGFR, HIF1A, SMAD3]
												GO:2000378	negative regulation of reactive oxygen species metabolic process	GO_BiologicalProcess-EBI-UniProt-GOA-ACAP-ARAP_08.05.2020_00h00	0.000353402	0.00282722	4.71144e-16	1.83746e-14	[4, 5, 6]	Group48	4.54545	3	[BCL2, HIF1A, TP53]
												GO:0001782	B cell homeostasis	GO_BiologicalProcess-EBI-UniProt-GOA-ACAP-ARAP_08.05.2020_00h00	3.65215e-05	0.0018626	4.71144e-16	1.83746e-14	[4, 7]	Group48	9.67742	3	[BCL2, CASP3, HIF1A]
												GO:0048546	digestive tract morphogenesis	GO_BiologicalProcess-EBI-UniProt-GOA-ACAP-ARAP_08.05.2020_00h00	6.11131e-08	9.65587e-06	4.71144e-16	1.83746e-14	[4, 5, 6, 7]	Group48	10	5	[BCL2, CTNNB1, EGFR, HIF1A, SMAD3]
												GO:0048634	regulation of muscle organ development	GO_BiologicalProcess-EBI-UniProt-GOA-ACAP-ARAP_08.05.2020_00h00	1.98513e-08	3.37473e-06	4.71144e-16	1.83746e-14	[4, 5, 6, 7]	Group48	4.79452	7	[BCL2, CTNNB1, FGF2, GJA1, MAPK1, MAPK14, SMAD3]
												GO:0060571	morphogenesis of an epithelial fold	GO_BiologicalProcess-EBI-UniProt-GOA-ACAP-ARAP_08.05.2020_00h00	3.74794e-07	5.17216e-05	4.71144e-16	1.83746e-14	[5, 6]	Group48	13.7931	4	[AR, CTNNB1, EGFR, HIF1A]
												GO:0001102	RNA polymerase II activating transcription factor binding	GO_MolecularFunction-EBI-UniProt-GOA-ACAP-ARAP_08.05.2020_00h00	0.000253624	0.00380436	4.71144e-16	1.83746e-14	[6]	Group48	5.08475	3	[CTNNB1, JUN, SMAD3]
												GO:0016202	regulation of striated muscle tissue development	GO_BiologicalProcess-EBI-UniProt-GOA-ACAP-ARAP_08.05.2020_00h00	1.63745e-08	2.83279e-06	4.71144e-16	1.83746e-14	[4, 5, 6, 7, 8]	Group48	4.92958	7	[BCL2, CTNNB1, FGF2, GJA1, MAPK1, MAPK14, SMAD3]
												GO:0001823	mesonephros development	GO_BiologicalProcess-EBI-UniProt-GOA-ACAP-ARAP_08.05.2020_00h00	4.18188e-06	0.000405643	4.71144e-16	1.83746e-14	[5, 6, 7, 8]	Group48	4.31034	5	[BCL2, CTNNB1, FGF2, SMAD3, VEGFA]
												GO:0010718	positive regulation of epithelial to mesenchymal transition	GO_BiologicalProcess-EBI-UniProt-GOA-ACAP-ARAP_08.05.2020_00h00	0.000137106	0.00356475	4.71144e-16	1.83746e-14	[3, 4, 5, 6, 7, 8, 9, 10]	Group48	6.25	3	[COL1A1, CTNNB1, SMAD3]
												GO:0031050	dsRNA processing	GO_BiologicalProcess-EBI-UniProt-GOA-ACAP-ARAP_08.05.2020_00h00	0.000194919	0.00389839	4.71144e-16	1.83746e-14	[6, 7, 8]	Group48	5.55556	3	[EGFR, SMAD3, TP53]
												GO:0070918	production of small RNA involved in gene silencing by RNA	GO_BiologicalProcess-EBI-UniProt-GOA-ACAP-ARAP_08.05.2020_00h00	0.000194919	0.00389839	4.71144e-16	1.83746e-14	[4, 7, 8, 9]	Group48	5.55556	3	[EGFR, SMAD3, TP53]
												GO:0072164	mesonephric tubule development	GO_BiologicalProcess-EBI-UniProt-GOA-ACAP-ARAP_08.05.2020_00h00	3.36734e-06	0.000336734	4.71144e-16	1.83746e-14	[4, 5, 7, 8, 9, 10]	Group48	4.5045	5	[BCL2, CTNNB1, FGF2, SMAD3, VEGFA]
												GO:0071542	dopaminergic neuron differentiation	GO_BiologicalProcess-EBI-UniProt-GOA-ACAP-ARAP_08.05.2020_00h00	6.78492e-05	0.00244257	4.71144e-16	1.83746e-14	[5, 7, 8, 9]	Group48	7.89474	3	[CTNNB1, HIF1A, VEGFA]
												GO:0002052	positive regulation of neuroblast proliferation	GO_BiologicalProcess-EBI-UniProt-GOA-ACAP-ARAP_08.05.2020_00h00	1.88508e-05	0.001263	4.71144e-16	1.83746e-14	[5, 6, 7, 8, 9, 10]	Group48	12	3	[CTNNB1, HIF1A, VEGFA]
												GO:0072163	mesonephric epithelium development	GO_BiologicalProcess-EBI-UniProt-GOA-ACAP-ARAP_08.05.2020_00h00	3.36734e-06	0.000336734	4.71144e-16	1.83746e-14	[6, 7, 8, 9]	Group48	4.5045	5	[BCL2, CTNNB1, FGF2, SMAD3, VEGFA]
												GO:0001657	ureteric bud development	GO_BiologicalProcess-EBI-UniProt-GOA-ACAP-ARAP_08.05.2020_00h00	3.22058e-06	0.000325279	4.71144e-16	1.83746e-14	[5, 6, 8, 9, 10, 11]	Group48	4.54545	5	[BCL2, CTNNB1, FGF2, SMAD3, VEGFA]
												GO:0035196	production of miRNAs involved in gene silencing by miRNA	GO_BiologicalProcess-EBI-UniProt-GOA-ACAP-ARAP_08.05.2020_00h00	0.00015492	0.00371808	4.71144e-16	1.83746e-14	[5, 6, 8, 9, 10, 11]	Group48	6	3	[EGFR, SMAD3, TP53]
												GO:0002039	p53 binding	GO_MolecularFunction-EBI-UniProt-GOA-ACAP-ARAP_08.05.2020_00h00	0.000420313	0.00168125	4.96942e-13	9.93884e-12	[3]	Group49	4.28571	3	[HIF1A, SIRT1, TP53]
												GO:0007569	cell aging	GO_BiologicalProcess-EBI-UniProt-GOA-ACAP-ARAP_08.05.2020_00h00	4.18188e-06	0.000405643	4.96942e-13	9.93884e-12	[3]	Group49	4.31034	5	[BCL2, KRAS, MAPK14, SIRT1, TP53]
												GO:0019213	deacetylase activity	GO_MolecularFunction-EBI-UniProt-GOA-ACAP-ARAP_08.05.2020_00h00	6.8642e-06	0.00060405	4.96942e-13	9.93884e-12	[3]	Group49	6.77966	4	[MAPK8, SIRT1, TP53, VEGFA]
												GO:0090342	regulation of cell aging	GO_BiologicalProcess-EBI-UniProt-GOA-ACAP-ARAP_08.05.2020_00h00	0.000194919	0.00389839	4.96942e-13	9.93884e-12	[3, 4]	Group49	5.55556	3	[KRAS, SIRT1, TP53]
												GO:0010212	response to ionizing radiation	GO_BiologicalProcess-EBI-UniProt-GOA-ACAP-ARAP_08.05.2020_00h00	4.619e-08	7.39041e-06	4.96942e-13	9.93884e-12	[4]	Group49	4.24242	7	[BCL2, CASP3, CCND1, MAPK14, PARP1, SIRT1, TP53]
												GO:0016811	hydrolase activity, acting on carbon-nitrogen (but not peptide) bonds, in linear amides	GO_MolecularFunction-EBI-UniProt-GOA-ACAP-ARAP_08.05.2020_00h00	4.54782e-05	0.00200104	4.96942e-13	9.93884e-12	[4]	Group49	4.21053	4	[MAPK8, SIRT1, TP53, VEGFA]
												GO:0090343	positive regulation of cell aging	GO_BiologicalProcess-EBI-UniProt-GOA-ACAP-ARAP_08.05.2020_00h00	3.78372e-06	0.000374588	4.96942e-13	9.93884e-12	[3, 4, 5]	Group49	20	3	[KRAS, SIRT1, TP53]
												GO:0090398	cellular senescence	GO_BiologicalProcess-EBI-UniProt-GOA-ACAP-ARAP_08.05.2020_00h00	1.36011e-05	0.00102009	4.96942e-13	9.93884e-12	[4]	Group49	5.71429	4	[KRAS, MAPK14, SIRT1, TP53]
												GO:0051149	positive regulation of muscle cell differentiation	GO_BiologicalProcess-EBI-UniProt-GOA-ACAP-ARAP_08.05.2020_00h00	4.18355e-05	0.00196627	4.96942e-13	9.93884e-12	[4, 5, 6]	Group49	4.30108	4	[BCL2, CTNNB1, MAPK14, SIRT1]
												GO:0071887	leukocyte apoptotic process	GO_BiologicalProcess-EBI-UniProt-GOA-ACAP-ARAP_08.05.2020_00h00	4.3619e-06	0.000418742	4.96942e-13	9.93884e-12	[5]	Group49	4.2735	5	[AKT1, CASP3, HIF1A, SIRT1, TP53]
												GO:0090400	stress-induced premature senescence	GO_BiologicalProcess-EBI-UniProt-GOA-ACAP-ARAP_08.05.2020_00h00	4.70448e-07	6.20992e-05	4.96942e-13	9.93884e-12	[5]	Group49	37.5	3	[MAPK14, SIRT1, TP53]
												GO:2000772	regulation of cellular senescence	GO_BiologicalProcess-EBI-UniProt-GOA-ACAP-ARAP_08.05.2020_00h00	0.000105596	0.00316788	4.96942e-13	9.93884e-12	[4, 5, 6]	Group49	6.81818	3	[KRAS, SIRT1, TP53]
												GO:0046824	positive regulation of nucleocytoplasmic transport	GO_BiologicalProcess-EBI-UniProt-GOA-ACAP-ARAP_08.05.2020_00h00	1.5215e-05	0.00109548	4.96942e-13	9.93884e-12	[4, 5, 6, 7, 8]	Group49	5.55556	4	[MAPK1, MAPK14, SMAD3, TP53]
												GO:0070059	intrinsic apoptotic signaling pathway in response to endoplasmic reticulum stress	GO_BiologicalProcess-EBI-UniProt-GOA-ACAP-ARAP_08.05.2020_00h00	0.000385924	0.00231554	4.96942e-13	9.93884e-12	[5, 6, 7]	Group49	4.41176	3	[BCL2, SIRT1, TP53]
												GO:1905269	positive regulation of chromatin organization	GO_BiologicalProcess-EBI-UniProt-GOA-ACAP-ARAP_08.05.2020_00h00	4.3619e-06	0.000418742	4.96942e-13	9.93884e-12	[5, 6, 7, 8]	Group49	4.2735	5	[CTNNB1, MAPK3, SIRT1, TP53, VEGFA]
												GO:0042771	intrinsic apoptotic signaling pathway in response to DNA damage by p53 class mediator	GO_BiologicalProcess-EBI-UniProt-GOA-ACAP-ARAP_08.05.2020_00h00	0.00015492	0.00371808	4.96942e-13	9.93884e-12	[6, 7, 8]	Group49	6	3	[BCL2, SIRT1, TP53]
												GO:2001244	positive regulation of intrinsic apoptotic signaling pathway	GO_BiologicalProcess-EBI-UniProt-GOA-ACAP-ARAP_08.05.2020_00h00	6.8642e-06	0.00060405	4.96942e-13	9.93884e-12	[5, 6, 7, 8, 9]	Group49	6.77966	4	[BCL2, MCL1, SIRT1, TP53]
												GO:1902253	regulation of intrinsic apoptotic signaling pathway by p53 class mediator	GO_BiologicalProcess-EBI-UniProt-GOA-ACAP-ARAP_08.05.2020_00h00	5.75926e-05	0.00218852	4.96942e-13	9.93884e-12	[6, 7, 8, 9]	Group49	8.33333	3	[BCL2, SIRT1, TP53]
												GO:0016575	histone deacetylation	GO_BiologicalProcess-EBI-UniProt-GOA-ACAP-ARAP_08.05.2020_00h00	2.67302e-05	0.00155035	4.96942e-13	9.93884e-12	[7, 8, 9]	Group49	4.81928	4	[MAPK8, SIRT1, TP53, VEGFA]
												GO:0031058	positive regulation of histone modification	GO_BiologicalProcess-EBI-UniProt-GOA-ACAP-ARAP_08.05.2020_00h00	2.32834e-06	0.000251461	4.96942e-13	9.93884e-12	[6, 7, 8, 9, 10]	Group49	4.85437	5	[CTNNB1, MAPK3, SIRT1, TP53, VEGFA]
												GO:0033558	protein deacetylase activity	GO_BiologicalProcess-EBI-UniProt-GOA-ACAP-ARAP_08.05.2020_00h00	1.90673e-06	0.00021546	4.96942e-13	9.93884e-12	[8, 9]	Group49	9.30233	4	[MAPK8, SIRT1, TP53, VEGFA]
												GO:0004407	histone deacetylase activity	GO_BiologicalProcess-EBI-UniProt-GOA-ACAP-ARAP_08.05.2020_00h00	1.73197e-06	0.000200908	4.96942e-13	9.93884e-12	[8, 9, 10]	Group49	9.52381	4	[MAPK8, SIRT1, TP53, VEGFA]
												GO:0033627	cell adhesion mediated by integrin	GO_BiologicalProcess-EBI-UniProt-GOA-ACAP-ARAP_08.05.2020_00h00	1.60728e-05	0.00114117	3.01462e-18	1.53746e-16	[3]	Group50	5.47945	4	[ITGB1, ITGB3, PIK3CG, PLAU]
												GO:0034103	regulation of tissue remodeling	GO_BiologicalProcess-EBI-UniProt-GOA-ACAP-ARAP_08.05.2020_00h00	3.36652e-05	0.00178426	3.01462e-18	1.53746e-16	[3, 4]	Group50	4.54545	4	[EGFR, ITGB3, SRC, TP53]
												GO:0051899	membrane depolarization	GO_BiologicalProcess-EBI-UniProt-GOA-ACAP-ARAP_08.05.2020_00h00	4.00965e-05	0.00196473	3.01462e-18	1.53746e-16	[4]	Group50	4.34783	4	[BCL2, JUN, PARP1, SRC]
												GO:0003254	regulation of membrane depolarization	GO_BiologicalProcess-EBI-UniProt-GOA-ACAP-ARAP_08.05.2020_00h00	0.000145836	0.0036459	3.01462e-18	1.53746e-16	[3, 4, 5, 6]	Group50	6.12245	3	[BCL2, PARP1, SRC]
												GO:0014812	muscle cell migration	GO_BiologicalProcess-EBI-UniProt-GOA-ACAP-ARAP_08.05.2020_00h00	4.18355e-05	0.00196627	3.01462e-18	1.53746e-16	[4, 5]	Group50	4.30108	4	[BCL2, ITGB3, PLAU, SRC]
												GO:0046850	regulation of bone remodeling	GO_BiologicalProcess-EBI-UniProt-GOA-ACAP-ARAP_08.05.2020_00h00	0.000241077	0.00385723	3.01462e-18	1.53746e-16	[4, 5]	Group50	5.17241	3	[EGFR, ITGB3, SRC]
												GO:0043276	anoikis	GO_BiologicalProcess-EBI-UniProt-GOA-ACAP-ARAP_08.05.2020_00h00	1.11093e-08	1.96635e-06	3.01462e-18	1.53746e-16	[5]	Group50	13.8889	5	[AKT1, BCL2, ITGB1, MCL1, SRC]
												GO:0045453	bone resorption	GO_BiologicalProcess-EBI-UniProt-GOA-ACAP-ARAP_08.05.2020_00h00	1.69657e-05	0.00117063	3.01462e-18	1.53746e-16	[4, 6]	Group50	5.40541	4	[CTNNB1, EGFR, ITGB3, SRC]
												GO:0051882	mitochondrial depolarization	GO_BiologicalProcess-EBI-UniProt-GOA-ACAP-ARAP_08.05.2020_00h00	2.39037e-05	0.00145813	3.01462e-18	1.53746e-16	[5]	Group50	11.1111	3	[BCL2, PARP1, SRC]
												GO:0045124	regulation of bone resorption	GO_BiologicalProcess-EBI-UniProt-GOA-ACAP-ARAP_08.05.2020_00h00	0.000145836	0.0036459	3.01462e-18	1.53746e-16	[3, 5, 6, 7]	Group50	6.12245	3	[EGFR, ITGB3, SRC]
												GO:0014909	smooth muscle cell migration	GO_BiologicalProcess-EBI-UniProt-GOA-ACAP-ARAP_08.05.2020_00h00	1.78945e-05	0.00121683	3.01462e-18	1.53746e-16	[5, 6]	Group50	5.33333	4	[BCL2, ITGB3, PLAU, SRC]
												GO:0051900	regulation of mitochondrial depolarization	GO_BiologicalProcess-EBI-UniProt-GOA-ACAP-ARAP_08.05.2020_00h00	1.88508e-05	0.001263	3.01462e-18	1.53746e-16	[4, 5, 6, 7]	Group50	12	3	[BCL2, PARP1, SRC]
												GO:1901099	negative regulation of signal transduction in absence of ligand	GO_BiologicalProcess-EBI-UniProt-GOA-ACAP-ARAP_08.05.2020_00h00	9.19764e-07	0.000114051	3.01462e-18	1.53746e-16	[4, 5, 6, 7]	Group50	11.1111	4	[AKT1, BCL2, COL2A1, MCL1]
												GO:0014910	regulation of smooth muscle cell migration	GO_BiologicalProcess-EBI-UniProt-GOA-ACAP-ARAP_08.05.2020_00h00	0.000369433	0.00258603	3.01462e-18	1.53746e-16	[5, 6, 7]	Group50	4.47761	3	[BCL2, PLAU, SRC]
												GO:0048041	focal adhesion assembly	GO_BiologicalProcess-EBI-UniProt-GOA-ACAP-ARAP_08.05.2020_00h00	4.18355e-05	0.00196627	3.01462e-18	1.53746e-16	[5, 7]	Group50	4.30108	4	[BCL2, SMAD3, SRC, VEGFA]
												GO:0001541	ovarian follicle development	GO_BiologicalProcess-EBI-UniProt-GOA-ACAP-ARAP_08.05.2020_00h00	0.000266586	0.00373221	3.01462e-18	1.53746e-16	[4, 5, 6, 7, 8, 9]	Group50	5	3	[BCL2, SRC, VEGFA]
												GO:2000209	regulation of anoikis	GO_BiologicalProcess-EBI-UniProt-GOA-ACAP-ARAP_08.05.2020_00h00	2.36983e-07	3.43626e-05	3.01462e-18	1.53746e-16	[6, 7]	Group50	15.3846	4	[BCL2, ITGB1, MCL1, SRC]
												GO:2001242	regulation of intrinsic apoptotic signaling pathway	GO_BiologicalProcess-EBI-UniProt-GOA-ACAP-ARAP_08.05.2020_00h00	2.5306e-09	4.6816e-07	3.01462e-18	1.53746e-16	[5, 6, 7, 8]	Group50	4.57143	8	[AKT1, BCL2, HIF1A, MCL1, PARP1, SIRT1, SRC, TP53]
												GO:2000811	negative regulation of anoikis	GO_BiologicalProcess-EBI-UniProt-GOA-ACAP-ARAP_08.05.2020_00h00	3.8243e-08	6.19537e-06	3.01462e-18	1.53746e-16	[6, 7, 8]	Group50	23.5294	4	[BCL2, ITGB1, MCL1, SRC]
												GO:2001237	negative regulation of extrinsic apoptotic signaling pathway	GO_BiologicalProcess-EBI-UniProt-GOA-ACAP-ARAP_08.05.2020_00h00	4.50465e-09	8.15342e-07	3.01462e-18	1.53746e-16	[5, 6, 7, 8, 9]	Group50	5.9322	7	[AKT1, AR, BCL2, COL2A1, HGF, MCL1, SRC]
												GO:2001239	regulation of extrinsic apoptotic signaling pathway in absence of ligand	GO_BiologicalProcess-EBI-UniProt-GOA-ACAP-ARAP_08.05.2020_00h00	2.73922e-06	0.000284879	3.01462e-18	1.53746e-16	[5, 6, 7, 8, 9]	Group50	8.51064	4	[AKT1, BCL2, COL2A1, MCL1]
												GO:2001243	negative regulation of intrinsic apoptotic signaling pathway	GO_BiologicalProcess-EBI-UniProt-GOA-ACAP-ARAP_08.05.2020_00h00	1.15314e-07	1.74125e-05	3.01462e-18	1.53746e-16	[5, 6, 7, 8, 9]	Group50	5.35714	6	[AKT1, BCL2, HIF1A, MCL1, SIRT1, SRC]
												GO:2001244	positive regulation of intrinsic apoptotic signaling pathway	GO_BiologicalProcess-EBI-UniProt-GOA-ACAP-ARAP_08.05.2020_00h00	6.8642e-06	0.00060405	3.01462e-18	1.53746e-16	[5, 6, 7, 8, 9]	Group50	6.77966	4	[BCL2, MCL1, SIRT1, TP53]
												GO:2001240	negative regulation of extrinsic apoptotic signaling pathway in absence of ligand	GO_BiologicalProcess-EBI-UniProt-GOA-ACAP-ARAP_08.05.2020_00h00	9.19764e-07	0.000114051	3.01462e-18	1.53746e-16	[5, 6, 7, 8, 9, 10]	Group50	11.1111	4	[AKT1, BCL2, COL2A1, MCL1]
												GO:0000302	response to reactive oxygen species	GO_BiologicalProcess-EBI-UniProt-GOA-ACAP-ARAP_08.05.2020_00h00	8.36977e-14	1.83298e-11	9.95555e-18	4.77866e-16	[4]	Group51	4.78088	12	[AKT1, BCL2, CASP3, COL1A1, EGFR, HGF, JUN, MAPK1, MAPK3, MAPK8, SIRT1, SRC]
												GO:0019902	phosphatase binding	GO_MolecularFunction-EBI-UniProt-GOA-ACAP-ARAP_08.05.2020_00h00	2.98535e-10	6.00055e-08	9.95555e-18	4.77866e-16	[4]	Group51	4.4335	9	[AKT1, BCL2, CTNNB1, EGFR, MAPK1, MAPK14, MAPK3, SMAD3, TP53]
												GO:0062197	cellular response to chemical stress	GO_BiologicalProcess-EBI-UniProt-GOA-ACAP-ARAP_08.05.2020_00h00	2.42409e-17	5.38148e-15	9.95555e-18	4.77866e-16	[4]	Group51	4.14508	16	[AKT1, BCL2, CASP3, CTNNB1, EGFR, HGF, HIF1A, JUN, MAPK1, MAPK3, MAPK8, MCL1, PARP1, SIRT1, SRC, TP53]
												GO:0034599	cellular response to oxidative stress	GO_BiologicalProcess-EBI-UniProt-GOA-ACAP-ARAP_08.05.2020_00h00	6.01727e-17	1.32982e-14	9.95555e-18	4.77866e-16	[4, 5]	Group51	4.61538	15	[AKT1, BCL2, CTNNB1, EGFR, HGF, HIF1A, JUN, MAPK1, MAPK3, MAPK8, MCL1, PARP1, SIRT1, SRC, TP53]
												GO:1902882	regulation of response to oxidative stress	GO_BiologicalProcess-EBI-UniProt-GOA-ACAP-ARAP_08.05.2020_00h00	1.6167e-09	3.0394e-07	9.95555e-18	4.77866e-16	[4, 5]	Group51	6.86275	7	[AKT1, CTNNB1, HGF, HIF1A, MCL1, PARP1, SIRT1]
												GO:0036473	cell death in response to oxidative stress	GO_BiologicalProcess-EBI-UniProt-GOA-ACAP-ARAP_08.05.2020_00h00	2.84162e-11	5.93899e-09	9.95555e-18	4.77866e-16	[3, 5, 6]	Group51	8	8	[AKT1, BCL2, CTNNB1, HGF, HIF1A, MCL1, PARP1, SIRT1]
												GO:0009267	cellular response to starvation	GO_BiologicalProcess-EBI-UniProt-GOA-ACAP-ARAP_08.05.2020_00h00	4.07097e-08	6.55426e-06	9.95555e-18	4.77866e-16	[4, 5, 6]	Group51	4.32099	7	[BCL2, JUN, MAPK1, MAPK3, MAPK8, SIRT1, TP53]
												GO:0009411	response to UV	GO_BiologicalProcess-EBI-UniProt-GOA-ACAP-ARAP_08.05.2020_00h00	2.67089e-11	5.60888e-09	9.95555e-18	4.77866e-16	[5]	Group51	5.80645	9	[AKT1, BCL2, CASP3, CCND1, EGFR, MAPK8, PARP1, SIRT1, TP53]
												GO:0046686	response to cadmium ion	GO_BiologicalProcess-EBI-UniProt-GOA-ACAP-ARAP_08.05.2020_00h00	1.20574e-08	2.1221e-06	9.95555e-18	4.77866e-16	[5]	Group51	7.79221	6	[AKT1, EGFR, JUN, MAPK1, MAPK3, MAPK8]
												GO:0048017	inositol lipid-mediated signaling	GO_BiologicalProcess-EBI-UniProt-GOA-ACAP-ARAP_08.05.2020_00h00	4.20668e-10	8.32923e-08	9.95555e-18	4.77866e-16	[4, 5, 6]	Group51	4.2654	9	[AKT1, EGFR, HGF, MAPK1, MAPK3, NTRK1, PIK3CG, SIRT1, SRC]
												GO:1900407	regulation of cellular response to oxidative stress	GO_BiologicalProcess-EBI-UniProt-GOA-ACAP-ARAP_08.05.2020_00h00	8.40801e-10	1.61434e-07	9.95555e-18	4.77866e-16	[4, 5, 6]	Group51	7.52688	7	[AKT1, CTNNB1, HGF, HIF1A, MCL1, PARP1, SIRT1]
												GO:1901216	positive regulation of neuron death	GO_BiologicalProcess-EBI-UniProt-GOA-ACAP-ARAP_08.05.2020_00h00	6.21241e-08	9.69136e-06	9.95555e-18	4.77866e-16	[4, 5, 6]	Group51	5.94059	6	[CASP3, CTNNB1, JUN, MCL1, PARP1, TP53]
												GO:0008631	intrinsic apoptotic signaling pathway in response to oxidative stress	GO_BiologicalProcess-EBI-UniProt-GOA-ACAP-ARAP_08.05.2020_00h00	6.52404e-10	1.27219e-07	9.95555e-18	4.77866e-16	[4, 5, 6, 7]	Group51	12.5	6	[AKT1, BCL2, HIF1A, MCL1, PARP1, SIRT1]
												GO:0008637	apoptotic mitochondrial changes	GO_BiologicalProcess-EBI-UniProt-GOA-ACAP-ARAP_08.05.2020_00h00	3.20022e-07	4.51231e-05	9.95555e-18	4.77866e-16	[5, 6]	Group51	4.51128	6	[AKT1, BCL2, HGF, JUN, MAPK8, TP53]
												GO:0034614	cellular response to reactive oxygen species	GO_BiologicalProcess-EBI-UniProt-GOA-ACAP-ARAP_08.05.2020_00h00	9.72666e-11	2.00369e-08	9.95555e-18	4.77866e-16	[5, 6]	Group51	5.02793	9	[AKT1, EGFR, HGF, JUN, MAPK1, MAPK3, MAPK8, SIRT1, SRC]
												GO:1903201	regulation of oxidative stress-induced cell death	GO_BiologicalProcess-EBI-UniProt-GOA-ACAP-ARAP_08.05.2020_00h00	2.62803e-10	5.3349e-08	9.95555e-18	4.77866e-16	[4, 5, 6, 7]	Group51	8.86076	7	[AKT1, CTNNB1, HGF, HIF1A, MCL1, PARP1, SIRT1]
												GO:0016241	regulation of macroautophagy	GO_BiologicalProcess-EBI-UniProt-GOA-ACAP-ARAP_08.05.2020_00h00	3.44882e-09	6.31133e-07	9.95555e-18	4.77866e-16	[5, 6, 7]	Group51	4.3956	8	[AKT1, CASP3, GAPDH, HIF1A, MAPK3, MAPK8, SIRT1, TP53]
												GO:0043523	regulation of neuron apoptotic process	GO_BiologicalProcess-EBI-UniProt-GOA-ACAP-ARAP_08.05.2020_00h00	2.63814e-11	5.56648e-09	9.95555e-18	4.77866e-16	[5, 6, 7]	Group51	4.44444	10	[BCL2, CASP3, CTNNB1, HIF1A, JUN, KRAS, MCL1, NTRK1, PARP1, TP53]
												GO:0048015	phosphatidylinositol-mediated signaling	GO_BiologicalProcess-EBI-UniProt-GOA-ACAP-ARAP_08.05.2020_00h00	3.40066e-10	6.80133e-08	9.95555e-18	4.77866e-16	[5, 6, 7]	Group51	4.36893	9	[AKT1, EGFR, HGF, MAPK1, MAPK3, NTRK1, PIK3CG, SIRT1, SRC]
												GO:0051054	positive regulation of DNA metabolic process	GO_BiologicalProcess-EBI-UniProt-GOA-ACAP-ARAP_08.05.2020_00h00	1.3969e-11	2.96143e-09	9.95555e-18	4.77866e-16	[4, 5, 6, 7, 8]	Group51	4.73934	10	[AKT1, CTNNB1, EGFR, FGF2, HGF, MAPK1, MAPK3, PARP1, SIRT1, SRC]
												GO:0071276	cellular response to cadmium ion	GO_BiologicalProcess-EBI-UniProt-GOA-ACAP-ARAP_08.05.2020_00h00	2.06579e-10	4.2142e-08	9.95555e-18	4.77866e-16	[6]	Group51	15	6	[AKT1, EGFR, JUN, MAPK1, MAPK3, MAPK8]
												GO:0071897	DNA biosynthetic process	GO_BiologicalProcess-EBI-UniProt-GOA-ACAP-ARAP_08.05.2020_00h00	7.42648e-10	1.44074e-07	9.95555e-18	4.77866e-16	[5, 6, 7]	Group51	4	9	[CTNNB1, FGF2, GJA1, HGF, MAPK1, MAPK3, SIRT1, SRC, TP53]
												GO:2001242	regulation of intrinsic apoptotic signaling pathway	GO_BiologicalProcess-EBI-UniProt-GOA-ACAP-ARAP_08.05.2020_00h00	2.5306e-09	4.6816e-07	9.95555e-18	4.77866e-16	[5, 6, 7, 8]	Group51	4.57143	8	[AKT1, BCL2, HIF1A, MCL1, PARP1, SIRT1, SRC, TP53]
												GO:0014065	phosphatidylinositol 3-kinase signaling	GO_BiologicalProcess-EBI-UniProt-GOA-ACAP-ARAP_08.05.2020_00h00	4.20113e-11	8.73835e-09	9.95555e-18	4.77866e-16	[6, 7, 8]	Group51	5.52147	9	[AKT1, EGFR, HGF, MAPK1, MAPK3, NTRK1, PIK3CG, SIRT1, SRC]
												GO:2001243	negative regulation of intrinsic apoptotic signaling pathway	GO_BiologicalProcess-EBI-UniProt-GOA-ACAP-ARAP_08.05.2020_00h00	1.15314e-07	1.74125e-05	9.95555e-18	4.77866e-16	[5, 6, 7, 8, 9]	Group51	5.35714	6	[AKT1, BCL2, HIF1A, MCL1, SIRT1, SRC]
												GO:0051402	neuron apoptotic process	GO_BiologicalProcess-EBI-UniProt-GOA-ACAP-ARAP_08.05.2020_00h00	4.13927e-12	8.85803e-10	1.09688e-18	6.03283e-17	[4, 5]	Group52	4.21456	11	[BCL2, CASP3, CTNNB1, GAPDH, HIF1A, JUN, KRAS, MCL1, NTRK1, PARP1, TP53]
												GO:1902882	regulation of response to oxidative stress	GO_BiologicalProcess-EBI-UniProt-GOA-ACAP-ARAP_08.05.2020_00h00	1.6167e-09	3.0394e-07	1.09688e-18	6.03283e-17	[4, 5]	Group52	6.86275	7	[AKT1, CTNNB1, HGF, HIF1A, MCL1, PARP1, SIRT1]
												GO:0036473	cell death in response to oxidative stress	GO_BiologicalProcess-EBI-UniProt-GOA-ACAP-ARAP_08.05.2020_00h00	2.84162e-11	5.93899e-09	1.09688e-18	6.03283e-17	[3, 5, 6]	Group52	8	8	[AKT1, BCL2, CTNNB1, HGF, HIF1A, MCL1, PARP1, SIRT1]
												GO:0043388	positive regulation of DNA binding	GO_BiologicalProcess-EBI-UniProt-GOA-ACAP-ARAP_08.05.2020_00h00	0.000369433	0.00258603	1.09688e-18	6.03283e-17	[5]	Group52	4.47761	3	[CTNNB1, EGF, PARP1]
												GO:1900407	regulation of cellular response to oxidative stress	GO_BiologicalProcess-EBI-UniProt-GOA-ACAP-ARAP_08.05.2020_00h00	8.40801e-10	1.61434e-07	1.09688e-18	6.03283e-17	[4, 5, 6]	Group52	7.52688	7	[AKT1, CTNNB1, HGF, HIF1A, MCL1, PARP1, SIRT1]
												GO:1901216	positive regulation of neuron death	GO_BiologicalProcess-EBI-UniProt-GOA-ACAP-ARAP_08.05.2020_00h00	6.21241e-08	9.69136e-06	1.09688e-18	6.03283e-17	[4, 5, 6]	Group52	5.94059	6	[CASP3, CTNNB1, JUN, MCL1, PARP1, TP53]
												GO:2000179	positive regulation of neural precursor cell proliferation	GO_BiologicalProcess-EBI-UniProt-GOA-ACAP-ARAP_08.05.2020_00h00	5.56458e-06	0.000511941	1.09688e-18	6.03283e-17	[4, 5, 6]	Group52	7.14286	4	[CTNNB1, EGF, HIF1A, VEGFA]
												GO:2000648	positive regulation of stem cell proliferation	GO_BiologicalProcess-EBI-UniProt-GOA-ACAP-ARAP_08.05.2020_00h00	2.50988e-06	0.000268557	1.09688e-18	6.03283e-17	[4, 5, 6]	Group52	8.69565	4	[CTNNB1, GJA1, HIF1A, VEGFA]
												GO:0003151	outflow tract morphogenesis	GO_BiologicalProcess-EBI-UniProt-GOA-ACAP-ARAP_08.05.2020_00h00	2.67302e-05	0.00155035	1.09688e-18	6.03283e-17	[3, 4, 5, 6, 7, 8]	Group52	4.81928	4	[CTNNB1, HIF1A, JUN, VEGFA]
												GO:0008631	intrinsic apoptotic signaling pathway in response to oxidative stress	GO_BiologicalProcess-EBI-UniProt-GOA-ACAP-ARAP_08.05.2020_00h00	6.52404e-10	1.27219e-07	1.09688e-18	6.03283e-17	[4, 5, 6, 7]	Group52	12.5	6	[AKT1, BCL2, HIF1A, MCL1, PARP1, SIRT1]
												GO:0060571	morphogenesis of an epithelial fold	GO_BiologicalProcess-EBI-UniProt-GOA-ACAP-ARAP_08.05.2020_00h00	3.74794e-07	5.17216e-05	1.09688e-18	6.03283e-17	[5, 6]	Group52	13.7931	4	[AR, CTNNB1, EGFR, HIF1A]
												GO:1903201	regulation of oxidative stress-induced cell death	GO_BiologicalProcess-EBI-UniProt-GOA-ACAP-ARAP_08.05.2020_00h00	2.62803e-10	5.3349e-08	1.09688e-18	6.03283e-17	[4, 5, 6, 7]	Group52	8.86076	7	[AKT1, CTNNB1, HGF, HIF1A, MCL1, PARP1, SIRT1]
												GO:0036475	neuron death in response to oxidative stress	GO_BiologicalProcess-EBI-UniProt-GOA-ACAP-ARAP_08.05.2020_00h00	6.41838e-07	8.02298e-05	1.09688e-18	6.03283e-17	[4, 6, 7]	Group52	12.1212	4	[CTNNB1, HIF1A, MCL1, PARP1]
												GO:0043523	regulation of neuron apoptotic process	GO_BiologicalProcess-EBI-UniProt-GOA-ACAP-ARAP_08.05.2020_00h00	2.63814e-11	5.56648e-09	1.09688e-18	6.03283e-17	[5, 6, 7]	Group52	4.44444	10	[BCL2, CASP3, CTNNB1, HIF1A, JUN, KRAS, MCL1, NTRK1, PARP1, TP53]
												GO:0007405	neuroblast proliferation	GO_BiologicalProcess-EBI-UniProt-GOA-ACAP-ARAP_08.05.2020_00h00	8.92979e-06	0.000759032	1.09688e-18	6.03283e-17	[4, 6, 7, 8]	Group52	6.34921	4	[CTNNB1, HIF1A, TP53, VEGFA]
												GO:0035258	steroid hormone receptor binding	GO_MolecularFunction-EBI-UniProt-GOA-ACAP-ARAP_08.05.2020_00h00	4.73841e-05	0.00203752	1.09688e-18	6.03283e-17	[6, 7]	Group52	4.16667	4	[CTNNB1, PARP1, SMAD3, SRC]
												GO:0036480	neuron intrinsic apoptotic signaling pathway in response to oxidative stress	GO_BiologicalProcess-EBI-UniProt-GOA-ACAP-ARAP_08.05.2020_00h00	4.70448e-07	6.20992e-05	1.09688e-18	6.03283e-17	[5, 6, 7, 8]	Group52	37.5	3	[HIF1A, MCL1, PARP1]
												GO:1903203	regulation of oxidative stress-induced neuron death	GO_BiologicalProcess-EBI-UniProt-GOA-ACAP-ARAP_08.05.2020_00h00	4.31803e-07	5.82934e-05	1.09688e-18	6.03283e-17	[5, 6, 7, 8]	Group52	13.3333	4	[CTNNB1, HIF1A, MCL1, PARP1]
												GO:2001242	regulation of intrinsic apoptotic signaling pathway	GO_BiologicalProcess-EBI-UniProt-GOA-ACAP-ARAP_08.05.2020_00h00	2.5306e-09	4.6816e-07	1.09688e-18	6.03283e-17	[5, 6, 7, 8]	Group52	4.57143	8	[AKT1, BCL2, HIF1A, MCL1, PARP1, SIRT1, SRC, TP53]
												GO:1902175	regulation of oxidative stress-induced intrinsic apoptotic signaling pathway	GO_BiologicalProcess-EBI-UniProt-GOA-ACAP-ARAP_08.05.2020_00h00	5.04545e-09	9.08181e-07	1.09688e-18	6.03283e-17	[5, 6, 7, 8, 9]	Group52	16.129	5	[AKT1, HIF1A, MCL1, PARP1, SIRT1]
												GO:1902692	regulation of neuroblast proliferation	GO_BiologicalProcess-EBI-UniProt-GOA-ACAP-ARAP_08.05.2020_00h00	9.19764e-07	0.000114051	1.09688e-18	6.03283e-17	[5, 6, 7, 8, 9]	Group52	11.1111	4	[CTNNB1, HIF1A, TP53, VEGFA]
												GO:0071542	dopaminergic neuron differentiation	GO_BiologicalProcess-EBI-UniProt-GOA-ACAP-ARAP_08.05.2020_00h00	6.78492e-05	0.00244257	1.09688e-18	6.03283e-17	[5, 7, 8, 9]	Group52	7.89474	3	[CTNNB1, HIF1A, VEGFA]
												GO:0002052	positive regulation of neuroblast proliferation	GO_BiologicalProcess-EBI-UniProt-GOA-ACAP-ARAP_08.05.2020_00h00	1.88508e-05	0.001263	1.09688e-18	6.03283e-17	[5, 6, 7, 8, 9, 10]	Group52	12	3	[CTNNB1, HIF1A, VEGFA]
												GO:0030331	estrogen receptor binding	GO_MolecularFunction-EBI-UniProt-GOA-ACAP-ARAP_08.05.2020_00h00	0.000105596	0.00316788	1.09688e-18	6.03283e-17	[7, 8]	Group52	6.81818	3	[CTNNB1, PARP1, SRC]
												GO:1903376	regulation of oxidative stress-induced neuron intrinsic apoptotic signaling pathway	GO_BiologicalProcess-EBI-UniProt-GOA-ACAP-ARAP_08.05.2020_00h00	4.70448e-07	6.20992e-05	1.09688e-18	6.03283e-17	[6, 7, 8, 9, 10]	Group52	37.5	3	[HIF1A, MCL1, PARP1]
												GO:0000186	activation of MAPKK activity	GO_BiologicalProcess-EBI-UniProt-GOA-ACAP-ARAP_08.05.2020_00h00	2.51541e-07	3.62219e-05	6.49972e-18	3.18486e-16	[6, 7, 8, 9, 10, 11, 12, 13, 14, 15]	Group53	7.57576	5	[EGF, EGFR, MAPK1, MAPK3, NTRK1]
												GO:0097110	scaffold protein binding	GO_MolecularFunction-EBI-UniProt-GOA-ACAP-ARAP_08.05.2020_00h00	0.000337827	0.00304045	6.49972e-18	3.18486e-16	[3]	Group53	4.61538	3	[IKBKB, MAPK3, SRC]
												GO:0098927	vesicle-mediated transport between endosomal compartments	GO_BiologicalProcess-EBI-UniProt-GOA-ACAP-ARAP_08.05.2020_00h00	0.000105596	0.00316788	6.49972e-18	3.18486e-16	[3, 5]	Group53	6.81818	3	[MAPK1, MAPK3, SRC]
												GO:0046850	regulation of bone remodeling	GO_BiologicalProcess-EBI-UniProt-GOA-ACAP-ARAP_08.05.2020_00h00	0.000241077	0.00385723	6.49972e-18	3.18486e-16	[4, 5]	Group53	5.17241	3	[EGFR, ITGB3, SRC]
												GO:0038179	neurotrophin signaling pathway	GO_BiologicalProcess-EBI-UniProt-GOA-ACAP-ARAP_08.05.2020_00h00	0.000112975	0.00327627	6.49972e-18	3.18486e-16	[4, 5, 6]	Group53	6.66667	3	[CASP3, NTRK1, SRC]
												GO:0045022	early endosome to late endosome transport	GO_BiologicalProcess-EBI-UniProt-GOA-ACAP-ARAP_08.05.2020_00h00	8.53642e-05	0.00281702	6.49972e-18	3.18486e-16	[4, 5, 6]	Group53	7.31707	3	[MAPK1, MAPK3, SRC]
												GO:0048017	inositol lipid-mediated signaling	GO_BiologicalProcess-EBI-UniProt-GOA-ACAP-ARAP_08.05.2020_00h00	4.20668e-10	8.32923e-08	6.49972e-18	3.18486e-16	[4, 5, 6]	Group53	4.2654	9	[AKT1, EGFR, HGF, MAPK1, MAPK3, NTRK1, PIK3CG, SIRT1, SRC]
												GO:0072584	caveolin-mediated endocytosis	GO_BiologicalProcess-EBI-UniProt-GOA-ACAP-ARAP_08.05.2020_00h00	1.83748e-06	0.000209473	6.49972e-18	3.18486e-16	[4, 6]	Group53	25	3	[MAPK1, MAPK3, SRC]
												GO:0045124	regulation of bone resorption	GO_BiologicalProcess-EBI-UniProt-GOA-ACAP-ARAP_08.05.2020_00h00	0.000145836	0.0036459	6.49972e-18	3.18486e-16	[3, 5, 6, 7]	Group53	6.12245	3	[EGFR, ITGB3, SRC]
												GO:1903649	regulation of cytoplasmic transport	GO_BiologicalProcess-EBI-UniProt-GOA-ACAP-ARAP_08.05.2020_00h00	2.67334e-05	0.0015238	6.49972e-18	3.18486e-16	[5, 6]	Group53	10.7143	3	[MAPK1, MAPK3, SRC]
												GO:2000641	regulation of early endosome to late endosome transport	GO_BiologicalProcess-EBI-UniProt-GOA-ACAP-ARAP_08.05.2020_00h00	8.01139e-06	0.00068898	6.49972e-18	3.18486e-16	[4, 5, 6, 7]	Group53	15.7895	3	[MAPK1, MAPK3, SRC]
												GO:0034332	adherens junction organization	GO_BiologicalProcess-EBI-UniProt-GOA-ACAP-ARAP_08.05.2020_00h00	0.000475493	0.000950986	6.49972e-18	3.18486e-16	[6]	Group53	4.10959	3	[CTNNB1, SRC, VEGFA]
												GO:0048015	phosphatidylinositol-mediated signaling	GO_BiologicalProcess-EBI-UniProt-GOA-ACAP-ARAP_08.05.2020_00h00	3.40066e-10	6.80133e-08	6.49972e-18	3.18486e-16	[5, 6, 7]	Group53	4.36893	9	[AKT1, EGFR, HGF, MAPK1, MAPK3, NTRK1, PIK3CG, SIRT1, SRC]
												GO:0090109	regulation of cell-substrate junction assembly	GO_BiologicalProcess-EBI-UniProt-GOA-ACAP-ARAP_08.05.2020_00h00	0.000456613	0.00136984	6.49972e-18	3.18486e-16	[5, 6, 7]	Group53	4.16667	3	[SMAD3, SRC, VEGFA]
												GO:0001541	ovarian follicle development	GO_BiologicalProcess-EBI-UniProt-GOA-ACAP-ARAP_08.05.2020_00h00	0.000266586	0.00373221	6.49972e-18	3.18486e-16	[4, 5, 6, 7, 8, 9]	Group53	5	3	[BCL2, SRC, VEGFA]
												GO:0048011	neurotrophin TRK receptor signaling pathway	GO_BiologicalProcess-EBI-UniProt-GOA-ACAP-ARAP_08.05.2020_00h00	6.78492e-05	0.00244257	6.49972e-18	3.18486e-16	[5, 6, 7, 8]	Group53	7.89474	3	[CASP3, NTRK1, SRC]
												GO:0014065	phosphatidylinositol 3-kinase signaling	GO_BiologicalProcess-EBI-UniProt-GOA-ACAP-ARAP_08.05.2020_00h00	4.20113e-11	8.73835e-09	6.49972e-18	3.18486e-16	[6, 7, 8]	Group53	5.52147	9	[AKT1, EGFR, HGF, MAPK1, MAPK3, NTRK1, PIK3CG, SIRT1, SRC]
												GO:0014066	regulation of phosphatidylinositol 3-kinase signaling	GO_BiologicalProcess-EBI-UniProt-GOA-ACAP-ARAP_08.05.2020_00h00	3.61036e-10	7.18462e-08	6.49972e-18	3.18486e-16	[5, 6, 7, 8, 9]	Group53	5.83942	8	[EGFR, HGF, MAPK1, MAPK3, NTRK1, PIK3CG, SIRT1, SRC]
												GO:0051893	regulation of focal adhesion assembly	GO_BiologicalProcess-EBI-UniProt-GOA-ACAP-ARAP_08.05.2020_00h00	0.000456613	0.00136984	6.49972e-18	3.18486e-16	[6, 7, 8]	Group53	4.16667	3	[SMAD3, SRC, VEGFA]
												GO:0031952	regulation of protein autophosphorylation	GO_BiologicalProcess-EBI-UniProt-GOA-ACAP-ARAP_08.05.2020_00h00	0.000164364	0.00378037	6.49972e-18	3.18486e-16	[7, 8, 9]	Group53	5.88235	3	[JUN, SRC, VEGFA]
												GO:0038128	ERBB2 signaling pathway	GO_BiologicalProcess-EBI-UniProt-GOA-ACAP-ARAP_08.05.2020_00h00	4.42011e-05	0.00198905	6.49972e-18	3.18486e-16	[7, 8, 9]	Group53	9.09091	3	[EGF, EGFR, SRC]
												GO:0004712	protein serine/threonine/tyrosine kinase activity	GO_BiologicalProcess-EBI-UniProt-GOA-ACAP-ARAP_08.05.2020_00h00	3.53709e-09	6.4375e-07	6.49972e-18	3.18486e-16	[8, 9]	Group53	6.14035	7	[AKT1, EGF, EGFR, MAPK1, MAPK14, MAPK3, NTRK1]
												GO:0038083	peptidyl-tyrosine autophosphorylation	GO_BiologicalProcess-EBI-UniProt-GOA-ACAP-ARAP_08.05.2020_00h00	2.19152e-08	3.68175e-06	6.49972e-18	3.18486e-16	[8, 9, 10]	Group53	12.1951	5	[EGFR, MAPK3, NTRK1, SRC, VEGFA]
												GO:0043406	positive regulation of MAP kinase activity	GO_BiologicalProcess-EBI-UniProt-GOA-ACAP-ARAP_08.05.2020_00h00	4.11521e-13	8.97115e-11	6.49972e-18	3.18486e-16	[6, 7, 8, 9, 10, 11, 12]	Group53	4.18118	12	[EGF, EGFR, FGF2, HGF, KRAS, MAPK1, MAPK14, MAPK3, NTRK1, PIK3CG, SRC, VEGFA]
												GO:0004708	MAP kinase kinase activity	GO_BiologicalProcess-EBI-UniProt-GOA-ACAP-ARAP_08.05.2020_00h00	1.90194e-08	3.25233e-06	6.49972e-18	3.18486e-16	[5, 6, 7, 8, 9, 10, 11, 12, 13, 14]	Group53	7.22892	6	[EGF, EGFR, MAPK1, MAPK14, MAPK3, NTRK1]
												GO:1902895	positive regulation of pri-miRNA transcription by RNA polymerase II	GO_BiologicalProcess-EBI-UniProt-GOA-ACAP-ARAP_08.05.2020_00h00	2.48387e-08	4.12322e-06	7.06187e-17	3.17784e-15	[7, 8, 9, 10, 11, 12, 13]	Group54	11.9048	5	[FGF2, HIF1A, JUN, SMAD3, TP53]
												GO:0008013	beta-catenin binding	GO_MolecularFunction-EBI-UniProt-GOA-ACAP-ARAP_08.05.2020_00h00	4.73841e-05	0.00203752	7.06187e-17	3.17784e-15	[3]	Group54	4.16667	4	[AR, CTNNB1, GJA1, SMAD3]
												GO:0001935	endothelial cell proliferation	GO_BiologicalProcess-EBI-UniProt-GOA-ACAP-ARAP_08.05.2020_00h00	1.37333e-09	2.60933e-07	7.06187e-17	3.17784e-15	[4]	Group54	4.93827	8	[AKT1, FGF2, GJA1, HIF1A, ITGB3, JUN, SIRT1, VEGFA]
												GO:0014855	striated muscle cell proliferation	GO_BiologicalProcess-EBI-UniProt-GOA-ACAP-ARAP_08.05.2020_00h00	1.43914e-05	0.00106497	7.06187e-17	3.17784e-15	[4]	Group54	5.6338	4	[FGF2, GJA1, MAPK1, MAPK14]
												GO:0046620	regulation of organ growth	GO_BiologicalProcess-EBI-UniProt-GOA-ACAP-ARAP_08.05.2020_00h00	3.0789e-06	0.000314048	7.06187e-17	3.17784e-15	[3, 4, 5]	Group54	4.58716	5	[AKT1, FGF2, GJA1, MAPK1, MAPK14]
												GO:0048659	smooth muscle cell proliferation	GO_BiologicalProcess-EBI-UniProt-GOA-ACAP-ARAP_08.05.2020_00h00	5.7736e-07	7.33247e-05	7.06187e-17	3.17784e-15	[4]	Group54	4.08163	6	[AKT1, CTNNB1, EGFR, FGF2, GJA1, JUN]
												GO:1901861	regulation of muscle tissue development	GO_BiologicalProcess-EBI-UniProt-GOA-ACAP-ARAP_08.05.2020_00h00	1.89284e-08	3.25568e-06	7.06187e-17	3.17784e-15	[3, 4, 5]	Group54	4.82759	7	[BCL2, CTNNB1, FGF2, GJA1, MAPK1, MAPK14, SMAD3]
												GO:0048332	mesoderm morphogenesis	GO_BiologicalProcess-EBI-UniProt-GOA-ACAP-ARAP_08.05.2020_00h00	2.09058e-05	0.00135888	7.06187e-17	3.17784e-15	[4, 5]	Group54	5.12821	4	[GJA1, ITGB1, ITGB3, SMAD3]
												GO:0048660	regulation of smooth muscle cell proliferation	GO_BiologicalProcess-EBI-UniProt-GOA-ACAP-ARAP_08.05.2020_00h00	5.32666e-07	6.87139e-05	7.06187e-17	3.17784e-15	[4, 5]	Group54	4.13793	6	[AKT1, CTNNB1, EGFR, FGF2, GJA1, JUN]
												GO:0050918	positive chemotaxis	GO_BiologicalProcess-EBI-UniProt-GOA-ACAP-ARAP_08.05.2020_00h00	2.54803e-05	0.00150334	7.06187e-17	3.17784e-15	[4, 5]	Group54	4.87805	4	[FGF2, HGF, SMAD3, VEGFA]
												GO:0048661	positive regulation of smooth muscle cell proliferation	GO_BiologicalProcess-EBI-UniProt-GOA-ACAP-ARAP_08.05.2020_00h00	1.2598e-06	0.000152436	7.06187e-17	3.17784e-15	[4, 5, 6]	Group54	5.49451	5	[AKT1, EGFR, FGF2, GJA1, JUN]
												GO:1990874	vascular smooth muscle cell proliferation	GO_BiologicalProcess-EBI-UniProt-GOA-ACAP-ARAP_08.05.2020_00h00	0.000205866	0.00391146	7.06187e-17	3.17784e-15	[5]	Group54	5.45455	3	[FGF2, GJA1, JUN]
												GO:0001936	regulation of endothelial cell proliferation	GO_BiologicalProcess-EBI-UniProt-GOA-ACAP-ARAP_08.05.2020_00h00	5.68317e-10	1.1139e-07	7.06187e-17	3.17784e-15	[5, 6]	Group54	5.51724	8	[AKT1, FGF2, GJA1, HIF1A, ITGB3, JUN, SIRT1, VEGFA]
												GO:0048634	regulation of muscle organ development	GO_BiologicalProcess-EBI-UniProt-GOA-ACAP-ARAP_08.05.2020_00h00	1.98513e-08	3.37473e-06	7.06187e-17	3.17784e-15	[4, 5, 6, 7]	Group54	4.79452	7	[BCL2, CTNNB1, FGF2, GJA1, MAPK1, MAPK14, SMAD3]
												GO:0055017	cardiac muscle tissue growth	GO_BiologicalProcess-EBI-UniProt-GOA-ACAP-ARAP_08.05.2020_00h00	4.3629e-05	0.00200694	7.06187e-17	3.17784e-15	[3, 4, 5, 6, 7, 8]	Group54	4.25532	4	[FGF2, GJA1, MAPK1, MAPK14]
												GO:0061045	negative regulation of wound healing	GO_BiologicalProcess-EBI-UniProt-GOA-ACAP-ARAP_08.05.2020_00h00	2.67302e-05	0.00155035	7.06187e-17	3.17784e-15	[4, 5, 6, 7]	Group54	4.81928	4	[FGF2, GJA1, PLAU, SMAD3]
												GO:1904705	regulation of vascular smooth muscle cell proliferation	GO_BiologicalProcess-EBI-UniProt-GOA-ACAP-ARAP_08.05.2020_00h00	0.000205866	0.00391146	7.06187e-17	3.17784e-15	[5, 6]	Group54	5.45455	3	[FGF2, GJA1, JUN]
												GO:0001707	mesoderm formation	GO_BiologicalProcess-EBI-UniProt-GOA-ACAP-ARAP_08.05.2020_00h00	1.88602e-05	0.00124477	7.06187e-17	3.17784e-15	[4, 5, 6, 7, 8]	Group54	5.26316	4	[GJA1, ITGB1, ITGB3, SMAD3]
												GO:0016202	regulation of striated muscle tissue development	GO_BiologicalProcess-EBI-UniProt-GOA-ACAP-ARAP_08.05.2020_00h00	1.63745e-08	2.83279e-06	7.06187e-17	3.17784e-15	[4, 5, 6, 7, 8]	Group54	4.92958	7	[BCL2, CTNNB1, FGF2, GJA1, MAPK1, MAPK14, SMAD3]
												GO:0060420	regulation of heart growth	GO_BiologicalProcess-EBI-UniProt-GOA-ACAP-ARAP_08.05.2020_00h00	1.69657e-05	0.00117063	7.06187e-17	3.17784e-15	[4, 5, 6, 7, 8]	Group54	5.40541	4	[FGF2, GJA1, MAPK1, MAPK14]
												GO:1904707	positive regulation of vascular smooth muscle cell proliferation	GO_BiologicalProcess-EBI-UniProt-GOA-ACAP-ARAP_08.05.2020_00h00	6.25834e-05	0.00231559	7.06187e-17	3.17784e-15	[5, 6, 7]	Group54	8.10811	3	[FGF2, GJA1, JUN]
												GO:0060038	cardiac muscle cell proliferation	GO_BiologicalProcess-EBI-UniProt-GOA-ACAP-ARAP_08.05.2020_00h00	5.97553e-06	0.000537797	7.06187e-17	3.17784e-15	[4, 5, 6, 7, 8, 9]	Group54	7.01754	4	[FGF2, GJA1, MAPK1, MAPK14]
												GO:0055021	regulation of cardiac muscle tissue growth	GO_BiologicalProcess-EBI-UniProt-GOA-ACAP-ARAP_08.05.2020_00h00	1.2117e-05	0.000945126	7.06187e-17	3.17784e-15	[4, 5, 6, 7, 8, 9, 10]	Group54	5.88235	4	[FGF2, GJA1, MAPK1, MAPK14]
												GO:0055024	regulation of cardiac muscle tissue development	GO_BiologicalProcess-EBI-UniProt-GOA-ACAP-ARAP_08.05.2020_00h00	3.51964e-05	0.00183021	7.06187e-17	3.17784e-15	[5, 6, 7, 8, 9]	Group54	4.49438	4	[FGF2, GJA1, MAPK1, MAPK14]
												GO:0060043	regulation of cardiac muscle cell proliferation	GO_BiologicalProcess-EBI-UniProt-GOA-ACAP-ARAP_08.05.2020_00h00	2.50988e-06	0.000268557	7.06187e-17	3.17784e-15	[4, 5, 6, 7, 8, 9, 10, 11]	Group54	8.69565	4	[FGF2, GJA1, MAPK1, MAPK14]
												GO:0061614	pri-miRNA transcription by RNA polymerase II	GO_BiologicalProcess-EBI-UniProt-GOA-ACAP-ARAP_08.05.2020_00h00	1.19485e-07	1.79228e-05	7.06187e-17	3.17784e-15	[7, 8, 9, 10, 11]	Group54	8.77193	5	[FGF2, HIF1A, JUN, SMAD3, TP53]
												GO:1902893	regulation of pri-miRNA transcription by RNA polymerase II	GO_BiologicalProcess-EBI-UniProt-GOA-ACAP-ARAP_08.05.2020_00h00	9.95759e-08	1.51355e-05	7.06187e-17	3.17784e-15	[7, 8, 9, 10, 11, 12]	Group54	9.09091	5	[FGF2, HIF1A, JUN, SMAD3, TP53]
												GO:0008013	beta-catenin binding	GO_MolecularFunction-EBI-UniProt-GOA-ACAP-ARAP_08.05.2020_00h00	4.73841e-05	0.00203752	4.5302e-21	2.62751e-19	[3]	Group55	4.16667	4	[AR, CTNNB1, GJA1, SMAD3]
												GO:0048144	fibroblast proliferation	GO_BiologicalProcess-EBI-UniProt-GOA-ACAP-ARAP_08.05.2020_00h00	3.6778e-05	0.0018389	4.5302e-21	2.62751e-19	[3]	Group55	4.44444	4	[CTNNB1, EGFR, JUN, TP53]
												GO:2000243	positive regulation of reproductive process	GO_BiologicalProcess-EBI-UniProt-GOA-ACAP-ARAP_08.05.2020_00h00	2.9364e-05	0.00161502	4.5302e-21	2.62751e-19	[2, 3, 4]	Group55	4.70588	4	[AR, CTNNB1, SRC, VEGFA]
												GO:0001085	RNA polymerase II transcription factor binding	GO_MolecularFunction-EBI-UniProt-GOA-ACAP-ARAP_08.05.2020_00h00	0.000279969	0.0036396	4.5302e-21	2.62751e-19	[4]	Group55	4.91803	3	[AR, CTNNB1, TP53]
												GO:0060688	regulation of morphogenesis of a branching structure	GO_BiologicalProcess-EBI-UniProt-GOA-ACAP-ARAP_08.05.2020_00h00	1.01191e-05	0.00082977	4.5302e-21	2.62751e-19	[3, 4, 5]	Group55	6.15385	4	[AR, CTNNB1, HGF, VEGFA]
												GO:0032768	regulation of monooxygenase activity	GO_BiologicalProcess-EBI-UniProt-GOA-ACAP-ARAP_08.05.2020_00h00	1.07558e-05	0.000871217	4.5302e-21	2.62751e-19	[4, 5]	Group55	6.06061	4	[AKT1, EGFR, HIF1A, KRAS]
												GO:0040019	positive regulation of embryonic development	GO_BiologicalProcess-EBI-UniProt-GOA-ACAP-ARAP_08.05.2020_00h00	9.85392e-05	0.00305472	4.5302e-21	2.62751e-19	[3, 4, 5, 6]	Group55	6.97674	3	[AR, CTNNB1, GJA1]
												GO:0048145	regulation of fibroblast proliferation	GO_BiologicalProcess-EBI-UniProt-GOA-ACAP-ARAP_08.05.2020_00h00	3.51964e-05	0.00183021	4.5302e-21	2.62751e-19	[4, 5]	Group55	4.49438	4	[CTNNB1, EGFR, JUN, TP53]
												GO:0045453	bone resorption	GO_BiologicalProcess-EBI-UniProt-GOA-ACAP-ARAP_08.05.2020_00h00	1.69657e-05	0.00117063	4.5302e-21	2.62751e-19	[4, 6]	Group55	5.40541	4	[CTNNB1, EGFR, ITGB3, SRC]
												GO:0048565	digestive tract development	GO_BiologicalProcess-EBI-UniProt-GOA-ACAP-ARAP_08.05.2020_00h00	4.33208e-07	5.80499e-05	4.5302e-21	2.62751e-19	[4, 5, 6]	Group55	4.28571	6	[BCL2, COL3A1, CTNNB1, EGFR, HIF1A, SMAD3]
												GO:0048645	animal organ formation	GO_BiologicalProcess-EBI-UniProt-GOA-ACAP-ARAP_08.05.2020_00h00	1.28433e-05	0.000976089	4.5302e-21	2.62751e-19	[3, 4, 5, 6, 7]	Group55	5.7971	4	[AR, CTNNB1, MAPK1, MAPK3]
												GO:0050679	positive regulation of epithelial cell proliferation	GO_BiologicalProcess-EBI-UniProt-GOA-ACAP-ARAP_08.05.2020_00h00	5.25859e-13	1.14111e-10	4.5302e-21	2.62751e-19	[4, 5, 6]	Group55	5.09259	11	[AKT1, AR, CCND1, CTNNB1, EGFR, FGF2, HIF1A, ITGB3, JUN, SIRT1, VEGFA]
												GO:1905332	positive regulation of morphogenesis of an epithelium	GO_BiologicalProcess-EBI-UniProt-GOA-ACAP-ARAP_08.05.2020_00h00	1.56938e-06	0.000185187	4.5302e-21	2.62751e-19	[3, 4, 5, 6, 7]	Group55	9.7561	4	[AR, CTNNB1, GJA1, VEGFA]
												GO:2000179	positive regulation of neural precursor cell proliferation	GO_BiologicalProcess-EBI-UniProt-GOA-ACAP-ARAP_08.05.2020_00h00	5.56458e-06	0.000511941	4.5302e-21	2.62751e-19	[4, 5, 6]	Group55	7.14286	4	[CTNNB1, EGF, HIF1A, VEGFA]
												GO:2000648	positive regulation of stem cell proliferation	GO_BiologicalProcess-EBI-UniProt-GOA-ACAP-ARAP_08.05.2020_00h00	2.50988e-06	0.000268557	4.5302e-21	2.62751e-19	[4, 5, 6]	Group55	8.69565	4	[CTNNB1, GJA1, HIF1A, VEGFA]
												GO:0003151	outflow tract morphogenesis	GO_BiologicalProcess-EBI-UniProt-GOA-ACAP-ARAP_08.05.2020_00h00	2.67302e-05	0.00155035	4.5302e-21	2.62751e-19	[3, 4, 5, 6, 7, 8]	Group55	4.81928	4	[CTNNB1, HIF1A, JUN, VEGFA]
												GO:0048546	digestive tract morphogenesis	GO_BiologicalProcess-EBI-UniProt-GOA-ACAP-ARAP_08.05.2020_00h00	6.11131e-08	9.65587e-06	4.5302e-21	2.62751e-19	[4, 5, 6, 7]	Group55	10	5	[BCL2, CTNNB1, EGFR, HIF1A, SMAD3]
												GO:0060571	morphogenesis of an epithelial fold	GO_BiologicalProcess-EBI-UniProt-GOA-ACAP-ARAP_08.05.2020_00h00	3.74794e-07	5.17216e-05	4.5302e-21	2.62751e-19	[5, 6]	Group55	13.7931	4	[AR, CTNNB1, EGFR, HIF1A]
												GO:0036475	neuron death in response to oxidative stress	GO_BiologicalProcess-EBI-UniProt-GOA-ACAP-ARAP_08.05.2020_00h00	6.41838e-07	8.02298e-05	4.5302e-21	2.62751e-19	[4, 6, 7]	Group55	12.1212	4	[CTNNB1, HIF1A, MCL1, PARP1]
												GO:0004517	nitric-oxide synthase activity	GO_BiologicalProcess-EBI-UniProt-GOA-ACAP-ARAP_08.05.2020_00h00	6.8642e-06	0.00060405	4.5302e-21	2.62751e-19	[6]	Group55	6.77966	4	[AKT1, EGFR, HIF1A, KRAS]
												GO:0050999	regulation of nitric-oxide synthase activity	GO_BiologicalProcess-EBI-UniProt-GOA-ACAP-ARAP_08.05.2020_00h00	4.45652e-06	0.00042337	4.5302e-21	2.62751e-19	[5, 6, 7]	Group55	7.54717	4	[AKT1, EGFR, HIF1A, KRAS]
												GO:0007405	neuroblast proliferation	GO_BiologicalProcess-EBI-UniProt-GOA-ACAP-ARAP_08.05.2020_00h00	8.92979e-06	0.000759032	4.5302e-21	2.62751e-19	[4, 6, 7, 8]	Group55	6.34921	4	[CTNNB1, HIF1A, TP53, VEGFA]
												GO:1903203	regulation of oxidative stress-induced neuron death	GO_BiologicalProcess-EBI-UniProt-GOA-ACAP-ARAP_08.05.2020_00h00	4.31803e-07	5.82934e-05	4.5302e-21	2.62751e-19	[5, 6, 7, 8]	Group55	13.3333	4	[CTNNB1, HIF1A, MCL1, PARP1]
												GO:0030521	androgen receptor signaling pathway	GO_BiologicalProcess-EBI-UniProt-GOA-ACAP-ARAP_08.05.2020_00h00	0.000322702	0.00322702	4.5302e-21	2.62751e-19	[5, 6, 7, 8, 9]	Group55	4.6875	3	[AR, CTNNB1, SIRT1]
												GO:1902692	regulation of neuroblast proliferation	GO_BiologicalProcess-EBI-UniProt-GOA-ACAP-ARAP_08.05.2020_00h00	9.19764e-07	0.000114051	4.5302e-21	2.62751e-19	[5, 6, 7, 8, 9]	Group55	11.1111	4	[CTNNB1, HIF1A, TP53, VEGFA]
												GO:0071542	dopaminergic neuron differentiation	GO_BiologicalProcess-EBI-UniProt-GOA-ACAP-ARAP_08.05.2020_00h00	6.78492e-05	0.00244257	4.5302e-21	2.62751e-19	[5, 7, 8, 9]	Group55	7.89474	3	[CTNNB1, HIF1A, VEGFA]
												GO:0002052	positive regulation of neuroblast proliferation	GO_BiologicalProcess-EBI-UniProt-GOA-ACAP-ARAP_08.05.2020_00h00	1.88508e-05	0.001263	4.5302e-21	2.62751e-19	[5, 6, 7, 8, 9, 10]	Group55	12	3	[CTNNB1, HIF1A, VEGFA]
												GO:0006970	response to osmotic stress	GO_BiologicalProcess-EBI-UniProt-GOA-ACAP-ARAP_08.05.2020_00h00	5.13702e-05	0.00210618	1.86925e-21	1.12155e-19	[3]	Group56	4.08163	4	[ABCB1, CASP3, EGFR, TP53]
												GO:0048144	fibroblast proliferation	GO_BiologicalProcess-EBI-UniProt-GOA-ACAP-ARAP_08.05.2020_00h00	3.6778e-05	0.0018389	1.86925e-21	1.12155e-19	[3]	Group56	4.44444	4	[CTNNB1, EGFR, JUN, TP53]
												GO:0034103	regulation of tissue remodeling	GO_BiologicalProcess-EBI-UniProt-GOA-ACAP-ARAP_08.05.2020_00h00	3.36652e-05	0.00178426	1.86925e-21	1.12155e-19	[3, 4]	Group56	4.54545	4	[EGFR, ITGB3, SRC, TP53]
												GO:0001085	RNA polymerase II transcription factor binding	GO_MolecularFunction-EBI-UniProt-GOA-ACAP-ARAP_08.05.2020_00h00	0.000279969	0.0036396	1.86925e-21	1.12155e-19	[4]	Group56	4.91803	3	[AR, CTNNB1, TP53]
												GO:0048659	smooth muscle cell proliferation	GO_BiologicalProcess-EBI-UniProt-GOA-ACAP-ARAP_08.05.2020_00h00	5.7736e-07	7.33247e-05	1.86925e-21	1.12155e-19	[4]	Group56	4.08163	6	[AKT1, CTNNB1, EGFR, FGF2, GJA1, JUN]
												GO:0097718	disordered domain specific binding	GO_MolecularFunction-EBI-UniProt-GOA-ACAP-ARAP_08.05.2020_00h00	1.41841e-06	0.000168791	1.86925e-21	1.12155e-19	[4]	Group56	10	4	[CTNNB1, GAPDH, GJA1, TP53]
												GO:0048145	regulation of fibroblast proliferation	GO_BiologicalProcess-EBI-UniProt-GOA-ACAP-ARAP_08.05.2020_00h00	3.51964e-05	0.00183021	1.86925e-21	1.12155e-19	[4, 5]	Group56	4.49438	4	[CTNNB1, EGFR, JUN, TP53]
												GO:0048660	regulation of smooth muscle cell proliferation	GO_BiologicalProcess-EBI-UniProt-GOA-ACAP-ARAP_08.05.2020_00h00	5.32666e-07	6.87139e-05	1.86925e-21	1.12155e-19	[4, 5]	Group56	4.13793	6	[AKT1, CTNNB1, EGFR, FGF2, GJA1, JUN]
												GO:0061900	glial cell activation	GO_BiologicalProcess-EBI-UniProt-GOA-ACAP-ARAP_08.05.2020_00h00	0.000253624	0.00380436	1.86925e-21	1.12155e-19	[3, 6]	Group56	5.08475	3	[EGFR, JUN, TRPV1]
												GO:0045453	bone resorption	GO_BiologicalProcess-EBI-UniProt-GOA-ACAP-ARAP_08.05.2020_00h00	1.69657e-05	0.00117063	1.86925e-21	1.12155e-19	[4, 6]	Group56	5.40541	4	[CTNNB1, EGFR, ITGB3, SRC]
												GO:0150076	neuroinflammatory response	GO_BiologicalProcess-EBI-UniProt-GOA-ACAP-ARAP_08.05.2020_00h00	1.60728e-05	0.00114117	1.86925e-21	1.12155e-19	[5]	Group56	5.47945	4	[EGFR, ITGB1, JUN, TRPV1]
												GO:1901216	positive regulation of neuron death	GO_BiologicalProcess-EBI-UniProt-GOA-ACAP-ARAP_08.05.2020_00h00	6.21241e-08	9.69136e-06	1.86925e-21	1.12155e-19	[4, 5, 6]	Group56	5.94059	6	[CASP3, CTNNB1, JUN, MCL1, PARP1, TP53]
												GO:0000791	euchromatin	GO_CellularComponent-EBI-UniProt-GOA-ACAP-ARAP_08.05.2020_00h00	0.000112975	0.00327627	1.86925e-21	1.12155e-19	[3, 6, 7]	Group56	6.66667	3	[CTNNB1, JUN, SIRT1]
												GO:0003151	outflow tract morphogenesis	GO_BiologicalProcess-EBI-UniProt-GOA-ACAP-ARAP_08.05.2020_00h00	2.67302e-05	0.00155035	1.86925e-21	1.12155e-19	[3, 4, 5, 6, 7, 8]	Group56	4.81928	4	[CTNNB1, HIF1A, JUN, VEGFA]
												GO:0060571	morphogenesis of an epithelial fold	GO_BiologicalProcess-EBI-UniProt-GOA-ACAP-ARAP_08.05.2020_00h00	3.74794e-07	5.17216e-05	1.86925e-21	1.12155e-19	[5, 6]	Group56	13.7931	4	[AR, CTNNB1, EGFR, HIF1A]
												GO:0001102	RNA polymerase II activating transcription factor binding	GO_MolecularFunction-EBI-UniProt-GOA-ACAP-ARAP_08.05.2020_00h00	0.000253624	0.00380436	1.86925e-21	1.12155e-19	[6]	Group56	5.08475	3	[CTNNB1, JUN, SMAD3]
												GO:0051205	protein insertion into membrane	GO_BiologicalProcess-EBI-UniProt-GOA-ACAP-ARAP_08.05.2020_00h00	1.14214e-05	0.000902293	1.86925e-21	1.12155e-19	[5, 6, 7]	Group56	5.97015	4	[BCL2, EGFR, MAPK8, TP53]
												GO:0007405	neuroblast proliferation	GO_BiologicalProcess-EBI-UniProt-GOA-ACAP-ARAP_08.05.2020_00h00	8.92979e-06	0.000759032	1.86925e-21	1.12155e-19	[4, 6, 7, 8]	Group56	6.34921	4	[CTNNB1, HIF1A, TP53, VEGFA]
												GO:0043525	positive regulation of neuron apoptotic process	GO_BiologicalProcess-EBI-UniProt-GOA-ACAP-ARAP_08.05.2020_00h00	1.55139e-07	2.29605e-05	1.86925e-21	1.12155e-19	[5, 6, 7, 8]	Group56	8.33333	5	[CASP3, CTNNB1, JUN, MCL1, TP53]
												GO:0045740	positive regulation of DNA replication	GO_BiologicalProcess-EBI-UniProt-GOA-ACAP-ARAP_08.05.2020_00h00	0.000105596	0.00316788	1.86925e-21	1.12155e-19	[5, 6, 7, 8]	Group56	6.81818	3	[EGF, EGFR, JUN]
												GO:0005719	nuclear euchromatin	GO_CellularComponent-EBI-UniProt-GOA-ACAP-ARAP_08.05.2020_00h00	6.25834e-05	0.00231559	1.86925e-21	1.12155e-19	[4, 7, 8, 9]	Group56	8.10811	3	[CTNNB1, JUN, SIRT1]
												GO:0031050	dsRNA processing	GO_BiologicalProcess-EBI-UniProt-GOA-ACAP-ARAP_08.05.2020_00h00	0.000194919	0.00389839	1.86925e-21	1.12155e-19	[6, 7, 8]	Group56	5.55556	3	[EGFR, SMAD3, TP53]
												GO:0070918	production of small RNA involved in gene silencing by RNA	GO_BiologicalProcess-EBI-UniProt-GOA-ACAP-ARAP_08.05.2020_00h00	0.000194919	0.00389839	1.86925e-21	1.12155e-19	[4, 7, 8, 9]	Group56	5.55556	3	[EGFR, SMAD3, TP53]
												GO:1902692	regulation of neuroblast proliferation	GO_BiologicalProcess-EBI-UniProt-GOA-ACAP-ARAP_08.05.2020_00h00	9.19764e-07	0.000114051	1.86925e-21	1.12155e-19	[5, 6, 7, 8, 9]	Group56	11.1111	4	[CTNNB1, HIF1A, TP53, VEGFA]
												GO:0035196	production of miRNAs involved in gene silencing by miRNA	GO_BiologicalProcess-EBI-UniProt-GOA-ACAP-ARAP_08.05.2020_00h00	0.00015492	0.00371808	1.86925e-21	1.12155e-19	[5, 6, 8, 9, 10, 11]	Group56	6	3	[EGFR, SMAD3, TP53]
												GO:2000142	regulation of DNA-templated transcription, initiation	GO_BiologicalProcess-EBI-UniProt-GOA-ACAP-ARAP_08.05.2020_00h00	9.17974e-05	0.00293752	1.86925e-21	1.12155e-19	[6, 7, 8, 9, 10, 11]	Group56	7.14286	3	[CTNNB1, JUN, TP53]
												GO:2000144	positive regulation of DNA-templated transcription, initiation	GO_BiologicalProcess-EBI-UniProt-GOA-ACAP-ARAP_08.05.2020_00h00	4.02411e-05	0.00193158	1.86925e-21	1.12155e-19	[6, 7, 8, 9, 10, 11, 12]	Group56	9.375	3	[CTNNB1, JUN, TP53]
												GO:0007569	cell aging	GO_BiologicalProcess-EBI-UniProt-GOA-ACAP-ARAP_08.05.2020_00h00	4.18188e-06	0.000405643	2.12141e-18	1.12435e-16	[3]	Group57	4.31034	5	[BCL2, KRAS, MAPK14, SIRT1, TP53]
												GO:0010212	response to ionizing radiation	GO_BiologicalProcess-EBI-UniProt-GOA-ACAP-ARAP_08.05.2020_00h00	4.619e-08	7.39041e-06	2.12141e-18	1.12435e-16	[4]	Group57	4.24242	7	[BCL2, CASP3, CCND1, MAPK14, PARP1, SIRT1, TP53]
												GO:0090398	cellular senescence	GO_BiologicalProcess-EBI-UniProt-GOA-ACAP-ARAP_08.05.2020_00h00	1.36011e-05	0.00102009	2.12141e-18	1.12435e-16	[4]	Group57	5.71429	4	[KRAS, MAPK14, SIRT1, TP53]
												GO:1901861	regulation of muscle tissue development	GO_BiologicalProcess-EBI-UniProt-GOA-ACAP-ARAP_08.05.2020_00h00	1.89284e-08	3.25568e-06	2.12141e-18	1.12435e-16	[3, 4, 5]	Group57	4.82759	7	[BCL2, CTNNB1, FGF2, GJA1, MAPK1, MAPK14, SMAD3]
												GO:1901863	positive regulation of muscle tissue development	GO_BiologicalProcess-EBI-UniProt-GOA-ACAP-ARAP_08.05.2020_00h00	3.9021e-07	5.34588e-05	2.12141e-18	1.12435e-16	[3, 4, 5, 6]	Group57	6.94444	5	[BCL2, CTNNB1, FGF2, MAPK1, MAPK14]
												GO:0036473	cell death in response to oxidative stress	GO_BiologicalProcess-EBI-UniProt-GOA-ACAP-ARAP_08.05.2020_00h00	2.84162e-11	5.93899e-09	2.12141e-18	1.12435e-16	[3, 5, 6]	Group57	8	8	[AKT1, BCL2, CTNNB1, HGF, HIF1A, MCL1, PARP1, SIRT1]
												GO:0051145	smooth muscle cell differentiation	GO_BiologicalProcess-EBI-UniProt-GOA-ACAP-ARAP_08.05.2020_00h00	0.000279969	0.0036396	2.12141e-18	1.12435e-16	[5]	Group57	4.91803	3	[CTNNB1, SIRT1, VEGFA]
												GO:0051149	positive regulation of muscle cell differentiation	GO_BiologicalProcess-EBI-UniProt-GOA-ACAP-ARAP_08.05.2020_00h00	4.18355e-05	0.00196627	2.12141e-18	1.12435e-16	[4, 5, 6]	Group57	4.30108	4	[BCL2, CTNNB1, MAPK14, SIRT1]
												GO:0090400	stress-induced premature senescence	GO_BiologicalProcess-EBI-UniProt-GOA-ACAP-ARAP_08.05.2020_00h00	4.70448e-07	6.20992e-05	2.12141e-18	1.12435e-16	[5]	Group57	37.5	3	[MAPK14, SIRT1, TP53]
												GO:0000791	euchromatin	GO_CellularComponent-EBI-UniProt-GOA-ACAP-ARAP_08.05.2020_00h00	0.000112975	0.00327627	2.12141e-18	1.12435e-16	[3, 6, 7]	Group57	6.66667	3	[CTNNB1, JUN, SIRT1]
												GO:0048538	thymus development	GO_BiologicalProcess-EBI-UniProt-GOA-ACAP-ARAP_08.05.2020_00h00	3.81473e-06	0.000373844	2.12141e-18	1.12435e-16	[4, 5, 6, 7]	Group57	7.84314	4	[BCL2, CTNNB1, MAPK1, MAPK3]
												GO:0048634	regulation of muscle organ development	GO_BiologicalProcess-EBI-UniProt-GOA-ACAP-ARAP_08.05.2020_00h00	1.98513e-08	3.37473e-06	2.12141e-18	1.12435e-16	[4, 5, 6, 7]	Group57	4.79452	7	[BCL2, CTNNB1, FGF2, GJA1, MAPK1, MAPK14, SMAD3]
												GO:0048636	positive regulation of muscle organ development	GO_BiologicalProcess-EBI-UniProt-GOA-ACAP-ARAP_08.05.2020_00h00	3.63668e-07	5.05499e-05	2.12141e-18	1.12435e-16	[3, 4, 5, 6, 7, 8]	Group57	7.04225	5	[BCL2, CTNNB1, FGF2, MAPK1, MAPK14]
												GO:0016202	regulation of striated muscle tissue development	GO_BiologicalProcess-EBI-UniProt-GOA-ACAP-ARAP_08.05.2020_00h00	1.63745e-08	2.83279e-06	2.12141e-18	1.12435e-16	[4, 5, 6, 7, 8]	Group57	4.92958	7	[BCL2, CTNNB1, FGF2, GJA1, MAPK1, MAPK14, SMAD3]
												GO:0070059	intrinsic apoptotic signaling pathway in response to endoplasmic reticulum stress	GO_BiologicalProcess-EBI-UniProt-GOA-ACAP-ARAP_08.05.2020_00h00	0.000385924	0.00231554	2.12141e-18	1.12435e-16	[5, 6, 7]	Group57	4.41176	3	[BCL2, SIRT1, TP53]
												GO:0072028	nephron morphogenesis	GO_BiologicalProcess-EBI-UniProt-GOA-ACAP-ARAP_08.05.2020_00h00	2.80244e-05	0.00156937	2.12141e-18	1.12435e-16	[3, 4, 5, 6, 7, 8, 9]	Group57	4.7619	4	[BCL2, CTNNB1, FGF2, VEGFA]
												GO:0045844	positive regulation of striated muscle tissue development	GO_BiologicalProcess-EBI-UniProt-GOA-ACAP-ARAP_08.05.2020_00h00	3.63668e-07	5.05499e-05	2.12141e-18	1.12435e-16	[4, 5, 6, 7, 8, 9]	Group57	7.04225	5	[BCL2, CTNNB1, FGF2, MAPK1, MAPK14]
												GO:0061333	renal tubule morphogenesis	GO_BiologicalProcess-EBI-UniProt-GOA-ACAP-ARAP_08.05.2020_00h00	2.80244e-05	0.00156937	2.12141e-18	1.12435e-16	[5, 6, 7, 8]	Group57	4.7619	4	[BCL2, CTNNB1, FGF2, VEGFA]
												GO:0005719	nuclear euchromatin	GO_CellularComponent-EBI-UniProt-GOA-ACAP-ARAP_08.05.2020_00h00	6.25834e-05	0.00231559	2.12141e-18	1.12435e-16	[4, 7, 8, 9]	Group57	8.10811	3	[CTNNB1, JUN, SIRT1]
												GO:0030521	androgen receptor signaling pathway	GO_BiologicalProcess-EBI-UniProt-GOA-ACAP-ARAP_08.05.2020_00h00	0.000322702	0.00322702	2.12141e-18	1.12435e-16	[5, 6, 7, 8, 9]	Group57	4.6875	3	[AR, CTNNB1, SIRT1]
												GO:0042771	intrinsic apoptotic signaling pathway in response to DNA damage by p53 class mediator	GO_BiologicalProcess-EBI-UniProt-GOA-ACAP-ARAP_08.05.2020_00h00	0.00015492	0.00371808	2.12141e-18	1.12435e-16	[6, 7, 8]	Group57	6	3	[BCL2, SIRT1, TP53]
												GO:0072088	nephron epithelium morphogenesis	GO_BiologicalProcess-EBI-UniProt-GOA-ACAP-ARAP_08.05.2020_00h00	2.54803e-05	0.00150334	2.12141e-18	1.12435e-16	[4, 5, 6, 7, 8, 9, 10]	Group57	4.87805	4	[BCL2, CTNNB1, FGF2, VEGFA]
												GO:2001244	positive regulation of intrinsic apoptotic signaling pathway	GO_BiologicalProcess-EBI-UniProt-GOA-ACAP-ARAP_08.05.2020_00h00	6.8642e-06	0.00060405	2.12141e-18	1.12435e-16	[5, 6, 7, 8, 9]	Group57	6.77966	4	[BCL2, MCL1, SIRT1, TP53]
												GO:1902253	regulation of intrinsic apoptotic signaling pathway by p53 class mediator	GO_BiologicalProcess-EBI-UniProt-GOA-ACAP-ARAP_08.05.2020_00h00	5.75926e-05	0.00218852	2.12141e-18	1.12435e-16	[6, 7, 8, 9]	Group57	8.33333	3	[BCL2, SIRT1, TP53]
												GO:0072078	nephron tubule morphogenesis	GO_BiologicalProcess-EBI-UniProt-GOA-ACAP-ARAP_08.05.2020_00h00	2.311e-05	0.00143282	2.12141e-18	1.12435e-16	[5, 6, 7, 8, 9, 10, 11]	Group57	5	4	[BCL2, CTNNB1, FGF2, VEGFA]
												GO:0072171	mesonephric tubule morphogenesis	GO_BiologicalProcess-EBI-UniProt-GOA-ACAP-ARAP_08.05.2020_00h00	1.60728e-05	0.00114117	2.12141e-18	1.12435e-16	[5, 6, 7, 8, 9, 10, 11, 12]	Group57	5.47945	4	[BCL2, CTNNB1, FGF2, VEGFA]
												GO:0001658	branching involved in ureteric bud morphogenesis	GO_BiologicalProcess-EBI-UniProt-GOA-ACAP-ARAP_08.05.2020_00h00	9.51076e-06	0.000789393	2.12141e-18	1.12435e-16	[5, 6, 7, 8, 9, 10, 11, 12, 13, 14]	Group57	6.25	4	[BCL2, CTNNB1, FGF2, VEGFA]
												GO:0060675	ureteric bud morphogenesis	GO_BiologicalProcess-EBI-UniProt-GOA-ACAP-ARAP_08.05.2020_00h00	1.43914e-05	0.00106497	2.12141e-18	1.12435e-16	[6, 7, 8, 9, 10, 11, 12, 13]	Group57	5.6338	4	[BCL2, CTNNB1, FGF2, VEGFA]
												GO:0000186	activation of MAPKK activity	GO_BiologicalProcess-EBI-UniProt-GOA-ACAP-ARAP_08.05.2020_00h00	2.51541e-07	3.62219e-05	2.51452e-25	1.58415e-23	[6, 7, 8, 9, 10, 11, 12, 13, 14, 15]	Group58	7.57576	5	[EGF, EGFR, MAPK1, MAPK3, NTRK1]
												GO:0006970	response to osmotic stress	GO_BiologicalProcess-EBI-UniProt-GOA-ACAP-ARAP_08.05.2020_00h00	5.13702e-05	0.00210618	2.51452e-25	1.58415e-23	[3]	Group58	4.08163	4	[ABCB1, CASP3, EGFR, TP53]
												GO:0042698	ovulation cycle	GO_BiologicalProcess-EBI-UniProt-GOA-ACAP-ARAP_08.05.2020_00h00	2.09058e-05	0.00135888	2.51452e-25	1.58415e-23	[2, 3, 4]	Group58	5.12821	4	[CASP3, EGFR, SIRT1, SRC]
												GO:0046849	bone remodeling	GO_BiologicalProcess-EBI-UniProt-GOA-ACAP-ARAP_08.05.2020_00h00	2.56039e-06	0.000271401	2.51452e-25	1.58415e-23	[3]	Group58	4.7619	5	[CTNNB1, EGFR, GJA1, ITGB3, SRC]
												GO:0048144	fibroblast proliferation	GO_BiologicalProcess-EBI-UniProt-GOA-ACAP-ARAP_08.05.2020_00h00	3.6778e-05	0.0018389	2.51452e-25	1.58415e-23	[3]	Group58	4.44444	4	[CTNNB1, EGFR, JUN, TP53]
												GO:2000243	positive regulation of reproductive process	GO_BiologicalProcess-EBI-UniProt-GOA-ACAP-ARAP_08.05.2020_00h00	2.9364e-05	0.00161502	2.51452e-25	1.58415e-23	[2, 3, 4]	Group58	4.70588	4	[AR, CTNNB1, SRC, VEGFA]
												GO:0034103	regulation of tissue remodeling	GO_BiologicalProcess-EBI-UniProt-GOA-ACAP-ARAP_08.05.2020_00h00	3.36652e-05	0.00178426	2.51452e-25	1.58415e-23	[3, 4]	Group58	4.54545	4	[EGFR, ITGB3, SRC, TP53]
												GO:0014812	muscle cell migration	GO_BiologicalProcess-EBI-UniProt-GOA-ACAP-ARAP_08.05.2020_00h00	4.18355e-05	0.00196627	2.51452e-25	1.58415e-23	[4, 5]	Group58	4.30108	4	[BCL2, ITGB3, PLAU, SRC]
												GO:0045913	positive regulation of carbohydrate metabolic process	GO_BiologicalProcess-EBI-UniProt-GOA-ACAP-ARAP_08.05.2020_00h00	1.19241e-06	0.000145473	2.51452e-25	1.58415e-23	[3, 4, 5, 6]	Group58	5.55556	5	[AKT1, EGF, HIF1A, SIRT1, SRC]
												GO:0046850	regulation of bone remodeling	GO_BiologicalProcess-EBI-UniProt-GOA-ACAP-ARAP_08.05.2020_00h00	0.000241077	0.00385723	2.51452e-25	1.58415e-23	[4, 5]	Group58	5.17241	3	[EGFR, ITGB3, SRC]
												GO:0048145	regulation of fibroblast proliferation	GO_BiologicalProcess-EBI-UniProt-GOA-ACAP-ARAP_08.05.2020_00h00	3.51964e-05	0.00183021	2.51452e-25	1.58415e-23	[4, 5]	Group58	4.49438	4	[CTNNB1, EGFR, JUN, TP53]
												GO:0045453	bone resorption	GO_BiologicalProcess-EBI-UniProt-GOA-ACAP-ARAP_08.05.2020_00h00	1.69657e-05	0.00117063	2.51452e-25	1.58415e-23	[4, 6]	Group58	5.40541	4	[CTNNB1, EGFR, ITGB3, SRC]
												GO:1901655	cellular response to ketone	GO_BiologicalProcess-EBI-UniProt-GOA-ACAP-ARAP_08.05.2020_00h00	2.68303e-06	0.000281718	2.51452e-25	1.58415e-23	[5]	Group58	4.71698	5	[AKT1, AR, EGFR, SIRT1, SRC]
												GO:0045124	regulation of bone resorption	GO_BiologicalProcess-EBI-UniProt-GOA-ACAP-ARAP_08.05.2020_00h00	0.000145836	0.0036459	2.51452e-25	1.58415e-23	[3, 5, 6, 7]	Group58	6.12245	3	[EGFR, ITGB3, SRC]
												GO:0014909	smooth muscle cell migration	GO_BiologicalProcess-EBI-UniProt-GOA-ACAP-ARAP_08.05.2020_00h00	1.78945e-05	0.00121683	2.51452e-25	1.58415e-23	[5, 6]	Group58	5.33333	4	[BCL2, ITGB3, PLAU, SRC]
												GO:0060571	morphogenesis of an epithelial fold	GO_BiologicalProcess-EBI-UniProt-GOA-ACAP-ARAP_08.05.2020_00h00	3.74794e-07	5.17216e-05	2.51452e-25	1.58415e-23	[5, 6]	Group58	13.7931	4	[AR, CTNNB1, EGFR, HIF1A]
												GO:0034332	adherens junction organization	GO_BiologicalProcess-EBI-UniProt-GOA-ACAP-ARAP_08.05.2020_00h00	0.000475493	0.000950986	2.51452e-25	1.58415e-23	[6]	Group58	4.10959	3	[CTNNB1, SRC, VEGFA]
												GO:0045746	negative regulation of Notch signaling pathway	GO_BiologicalProcess-EBI-UniProt-GOA-ACAP-ARAP_08.05.2020_00h00	9.17974e-05	0.00293752	2.51452e-25	1.58415e-23	[4, 5, 6, 7, 8]	Group58	7.14286	3	[AKT1, EGF, EGFR]
												GO:0051205	protein insertion into membrane	GO_BiologicalProcess-EBI-UniProt-GOA-ACAP-ARAP_08.05.2020_00h00	1.14214e-05	0.000902293	2.51452e-25	1.58415e-23	[5, 6, 7]	Group58	5.97015	4	[BCL2, EGFR, MAPK8, TP53]
												GO:0005901	caveola	GO_CellularComponent-EBI-UniProt-GOA-ACAP-ARAP_08.05.2020_00h00	4.18355e-05	0.00196627	2.51452e-25	1.58415e-23	[5, 6, 7, 8]	Group58	4.30108	4	[CTNNB1, MAPK1, MAPK3, SRC]
												GO:0035258	steroid hormone receptor binding	GO_MolecularFunction-EBI-UniProt-GOA-ACAP-ARAP_08.05.2020_00h00	4.73841e-05	0.00203752	2.51452e-25	1.58415e-23	[6, 7]	Group58	4.16667	4	[CTNNB1, PARP1, SMAD3, SRC]
												GO:0045740	positive regulation of DNA replication	GO_BiologicalProcess-EBI-UniProt-GOA-ACAP-ARAP_08.05.2020_00h00	0.000105596	0.00316788	2.51452e-25	1.58415e-23	[5, 6, 7, 8]	Group58	6.81818	3	[EGF, EGFR, JUN]
												GO:0051897	positive regulation of protein kinase B signaling	GO_BiologicalProcess-EBI-UniProt-GOA-ACAP-ARAP_08.05.2020_00h00	3.16098e-09	5.81619e-07	2.51452e-25	1.58415e-23	[5, 6, 7, 8]	Group58	4.44444	8	[EGF, EGFR, FGF2, FGFR3, HGF, ITGB1, PIK3CG, SRC]
												GO:0031050	dsRNA processing	GO_BiologicalProcess-EBI-UniProt-GOA-ACAP-ARAP_08.05.2020_00h00	0.000194919	0.00389839	2.51452e-25	1.58415e-23	[6, 7, 8]	Group58	5.55556	3	[EGFR, SMAD3, TP53]
												GO:0048010	vascular endothelial growth factor receptor signaling pathway	GO_BiologicalProcess-EBI-UniProt-GOA-ACAP-ARAP_08.05.2020_00h00	1.91399e-06	0.000214366	2.51452e-25	1.58415e-23	[6, 7, 8]	Group58	5.05051	5	[HIF1A, ITGB3, MAPK14, SRC, VEGFA]
												GO:0070918	production of small RNA involved in gene silencing by RNA	GO_BiologicalProcess-EBI-UniProt-GOA-ACAP-ARAP_08.05.2020_00h00	0.000194919	0.00389839	2.51452e-25	1.58415e-23	[4, 7, 8, 9]	Group58	5.55556	3	[EGFR, SMAD3, TP53]
												GO:1904029	regulation of cyclin-dependent protein kinase activity	GO_BiologicalProcess-EBI-UniProt-GOA-ACAP-ARAP_08.05.2020_00h00	2.81025e-06	0.000289455	2.51452e-25	1.58415e-23	[4, 5, 6, 7, 8, 9, 10]	Group58	4.6729	5	[AKT1, CASP3, CCND1, EGFR, SRC]
												GO:2000279	negative regulation of DNA biosynthetic process	GO_BiologicalProcess-EBI-UniProt-GOA-ACAP-ARAP_08.05.2020_00h00	0.000112975	0.00327627	2.51452e-25	1.58415e-23	[5, 6, 7, 8, 9]	Group58	6.66667	3	[GJA1, SRC, TP53]
												GO:0030331	estrogen receptor binding	GO_MolecularFunction-EBI-UniProt-GOA-ACAP-ARAP_08.05.2020_00h00	0.000105596	0.00316788	2.51452e-25	1.58415e-23	[7, 8]	Group58	6.81818	3	[CTNNB1, PARP1, SRC]
												GO:0032210	regulation of telomere maintenance via telomerase	GO_BiologicalProcess-EBI-UniProt-GOA-ACAP-ARAP_08.05.2020_00h00	7.84691e-06	0.000682681	2.51452e-25	1.58415e-23	[5, 6, 7, 8, 9, 10]	Group58	6.55738	4	[CTNNB1, MAPK1, MAPK3, SRC]
												GO:0000079	regulation of cyclin-dependent protein serine/threonine kinase activity	GO_BiologicalProcess-EBI-UniProt-GOA-ACAP-ARAP_08.05.2020_00h00	2.32834e-06	0.000251461	2.51452e-25	1.58415e-23	[5, 6, 7, 8, 9, 10, 11]	Group58	4.85437	5	[AKT1, CASP3, CCND1, EGFR, SRC]
												GO:0007004	telomere maintenance via telomerase	GO_BiologicalProcess-EBI-UniProt-GOA-ACAP-ARAP_08.05.2020_00h00	2.19876e-05	0.00138522	2.51452e-25	1.58415e-23	[7, 8, 9]	Group58	5.06329	4	[CTNNB1, MAPK1, MAPK3, SRC]
												GO:0038128	ERBB2 signaling pathway	GO_BiologicalProcess-EBI-UniProt-GOA-ACAP-ARAP_08.05.2020_00h00	4.42011e-05	0.00198905	2.51452e-25	1.58415e-23	[7, 8, 9]	Group58	9.09091	3	[EGF, EGFR, SRC]
												GO:0045737	positive regulation of cyclin-dependent protein serine/threonine kinase activity	GO_BiologicalProcess-EBI-UniProt-GOA-ACAP-ARAP_08.05.2020_00h00	5.64891e-07	7.23061e-05	2.51452e-25	1.58415e-23	[4, 5, 6, 7, 8, 9, 10, 11, 12]	Group58	12.5	4	[AKT1, CCND1, EGFR, SRC]
												GO:1904031	positive regulation of cyclin-dependent protein kinase activity	GO_BiologicalProcess-EBI-UniProt-GOA-ACAP-ARAP_08.05.2020_00h00	9.19764e-07	0.000114051	2.51452e-25	1.58415e-23	[5, 6, 7, 8, 9, 10, 11]	Group58	11.1111	4	[AKT1, CCND1, EGFR, SRC]
												GO:0035196	production of miRNAs involved in gene silencing by miRNA	GO_BiologicalProcess-EBI-UniProt-GOA-ACAP-ARAP_08.05.2020_00h00	0.00015492	0.00371808	2.51452e-25	1.58415e-23	[5, 6, 8, 9, 10, 11]	Group58	6	3	[EGFR, SMAD3, TP53]
												GO:0038083	peptidyl-tyrosine autophosphorylation	GO_BiologicalProcess-EBI-UniProt-GOA-ACAP-ARAP_08.05.2020_00h00	2.19152e-08	3.68175e-06	2.51452e-25	1.58415e-23	[8, 9, 10]	Group58	12.1951	5	[EGFR, MAPK3, NTRK1, SRC, VEGFA]
												GO:0001968	fibronectin binding	GO_MolecularFunction-EBI-UniProt-GOA-ACAP-ARAP_08.05.2020_00h00	2.39037e-05	0.00145813	2.22858e-21	1.31486e-19	[3]	Group59	11.1111	3	[ITGB1, ITGB3, VEGFA]
												GO:0008013	beta-catenin binding	GO_MolecularFunction-EBI-UniProt-GOA-ACAP-ARAP_08.05.2020_00h00	4.73841e-05	0.00203752	2.22858e-21	1.31486e-19	[3]	Group59	4.16667	4	[AR, CTNNB1, GJA1, SMAD3]
												GO:0033627	cell adhesion mediated by integrin	GO_BiologicalProcess-EBI-UniProt-GOA-ACAP-ARAP_08.05.2020_00h00	1.60728e-05	0.00114117	2.22858e-21	1.31486e-19	[3]	Group59	5.47945	4	[ITGB1, ITGB3, PIK3CG, PLAU]
												GO:0046849	bone remodeling	GO_BiologicalProcess-EBI-UniProt-GOA-ACAP-ARAP_08.05.2020_00h00	2.56039e-06	0.000271401	2.22858e-21	1.31486e-19	[3]	Group59	4.7619	5	[CTNNB1, EGFR, GJA1, ITGB3, SRC]
												GO:2000243	positive regulation of reproductive process	GO_BiologicalProcess-EBI-UniProt-GOA-ACAP-ARAP_08.05.2020_00h00	2.9364e-05	0.00161502	2.22858e-21	1.31486e-19	[2, 3, 4]	Group59	4.70588	4	[AR, CTNNB1, SRC, VEGFA]
												GO:0001085	RNA polymerase II transcription factor binding	GO_MolecularFunction-EBI-UniProt-GOA-ACAP-ARAP_08.05.2020_00h00	0.000279969	0.0036396	2.22858e-21	1.31486e-19	[4]	Group59	4.91803	3	[AR, CTNNB1, TP53]
												GO:0019956	chemokine binding	GO_MolecularFunction-EBI-UniProt-GOA-ACAP-ARAP_08.05.2020_00h00	5.75926e-05	0.00218852	2.22858e-21	1.31486e-19	[4]	Group59	8.33333	3	[FGF2, ITGB1, ITGB3]
												GO:0060135	maternal process involved in female pregnancy	GO_BiologicalProcess-EBI-UniProt-GOA-ACAP-ARAP_08.05.2020_00h00	5.12101e-07	6.65732e-05	2.22858e-21	1.31486e-19	[3, 4, 5]	Group59	6.57895	5	[AKT1, AR, GJA1, MAPK1, MAPK3]
												GO:0060688	regulation of morphogenesis of a branching structure	GO_BiologicalProcess-EBI-UniProt-GOA-ACAP-ARAP_08.05.2020_00h00	1.01191e-05	0.00082977	2.22858e-21	1.31486e-19	[3, 4, 5]	Group59	6.15385	4	[AR, CTNNB1, HGF, VEGFA]
												GO:0097718	disordered domain specific binding	GO_MolecularFunction-EBI-UniProt-GOA-ACAP-ARAP_08.05.2020_00h00	1.41841e-06	0.000168791	2.22858e-21	1.31486e-19	[4]	Group59	10	4	[CTNNB1, GAPDH, GJA1, TP53]
												GO:1901861	regulation of muscle tissue development	GO_BiologicalProcess-EBI-UniProt-GOA-ACAP-ARAP_08.05.2020_00h00	1.89284e-08	3.25568e-06	2.22858e-21	1.31486e-19	[3, 4, 5]	Group59	4.82759	7	[BCL2, CTNNB1, FGF2, GJA1, MAPK1, MAPK14, SMAD3]
												GO:0014812	muscle cell migration	GO_BiologicalProcess-EBI-UniProt-GOA-ACAP-ARAP_08.05.2020_00h00	4.18355e-05	0.00196627	2.22858e-21	1.31486e-19	[4, 5]	Group59	4.30108	4	[BCL2, ITGB3, PLAU, SRC]
												GO:0040019	positive regulation of embryonic development	GO_BiologicalProcess-EBI-UniProt-GOA-ACAP-ARAP_08.05.2020_00h00	9.85392e-05	0.00305472	2.22858e-21	1.31486e-19	[3, 4, 5, 6]	Group59	6.97674	3	[AR, CTNNB1, GJA1]
												GO:0048332	mesoderm morphogenesis	GO_BiologicalProcess-EBI-UniProt-GOA-ACAP-ARAP_08.05.2020_00h00	2.09058e-05	0.00135888	2.22858e-21	1.31486e-19	[4, 5]	Group59	5.12821	4	[GJA1, ITGB1, ITGB3, SMAD3]
												GO:0072091	regulation of stem cell proliferation	GO_BiologicalProcess-EBI-UniProt-GOA-ACAP-ARAP_08.05.2020_00h00	4.47885e-07	5.95687e-05	2.22858e-21	1.31486e-19	[4, 5]	Group59	6.75676	5	[CTNNB1, GJA1, HIF1A, TP53, VEGFA]
												GO:0035633	maintenance of blood-brain barrier	GO_BiologicalProcess-EBI-UniProt-GOA-ACAP-ARAP_08.05.2020_00h00	6.78492e-05	0.00244257	2.22858e-21	1.31486e-19	[4, 6]	Group59	7.89474	3	[GJA1, ITGB1, VEGFA]
												GO:0048645	animal organ formation	GO_BiologicalProcess-EBI-UniProt-GOA-ACAP-ARAP_08.05.2020_00h00	1.28433e-05	0.000976089	2.22858e-21	1.31486e-19	[3, 4, 5, 6, 7]	Group59	5.7971	4	[AR, CTNNB1, MAPK1, MAPK3]
												GO:1905332	positive regulation of morphogenesis of an epithelium	GO_BiologicalProcess-EBI-UniProt-GOA-ACAP-ARAP_08.05.2020_00h00	1.56938e-06	0.000185187	2.22858e-21	1.31486e-19	[3, 4, 5, 6, 7]	Group59	9.7561	4	[AR, CTNNB1, GJA1, VEGFA]
												GO:2000648	positive regulation of stem cell proliferation	GO_BiologicalProcess-EBI-UniProt-GOA-ACAP-ARAP_08.05.2020_00h00	2.50988e-06	0.000268557	2.22858e-21	1.31486e-19	[4, 5, 6]	Group59	8.69565	4	[CTNNB1, GJA1, HIF1A, VEGFA]
												GO:0010761	fibroblast migration	GO_BiologicalProcess-EBI-UniProt-GOA-ACAP-ARAP_08.05.2020_00h00	0.000164364	0.00378037	2.22858e-21	1.31486e-19	[5, 6]	Group59	5.88235	3	[AKT1, FGF2, ITGB1]
												GO:0014909	smooth muscle cell migration	GO_BiologicalProcess-EBI-UniProt-GOA-ACAP-ARAP_08.05.2020_00h00	1.78945e-05	0.00121683	2.22858e-21	1.31486e-19	[5, 6]	Group59	5.33333	4	[BCL2, ITGB3, PLAU, SRC]
												GO:0048634	regulation of muscle organ development	GO_BiologicalProcess-EBI-UniProt-GOA-ACAP-ARAP_08.05.2020_00h00	1.98513e-08	3.37473e-06	2.22858e-21	1.31486e-19	[4, 5, 6, 7]	Group59	4.79452	7	[BCL2, CTNNB1, FGF2, GJA1, MAPK1, MAPK14, SMAD3]
												GO:0060571	morphogenesis of an epithelial fold	GO_BiologicalProcess-EBI-UniProt-GOA-ACAP-ARAP_08.05.2020_00h00	3.74794e-07	5.17216e-05	2.22858e-21	1.31486e-19	[5, 6]	Group59	13.7931	4	[AR, CTNNB1, EGFR, HIF1A]
												GO:0061045	negative regulation of wound healing	GO_BiologicalProcess-EBI-UniProt-GOA-ACAP-ARAP_08.05.2020_00h00	2.67302e-05	0.00155035	2.22858e-21	1.31486e-19	[4, 5, 6, 7]	Group59	4.81928	4	[FGF2, GJA1, PLAU, SMAD3]
												GO:0001102	RNA polymerase II activating transcription factor binding	GO_MolecularFunction-EBI-UniProt-GOA-ACAP-ARAP_08.05.2020_00h00	0.000253624	0.00380436	2.22858e-21	1.31486e-19	[6]	Group59	5.08475	3	[CTNNB1, JUN, SMAD3]
												GO:0001707	mesoderm formation	GO_BiologicalProcess-EBI-UniProt-GOA-ACAP-ARAP_08.05.2020_00h00	1.88602e-05	0.00124477	2.22858e-21	1.31486e-19	[4, 5, 6, 7, 8]	Group59	5.26316	4	[GJA1, ITGB1, ITGB3, SMAD3]
												GO:0002090	regulation of receptor internalization	GO_BiologicalProcess-EBI-UniProt-GOA-ACAP-ARAP_08.05.2020_00h00	8.92979e-06	0.000759032	2.22858e-21	1.31486e-19	[4, 5, 6, 7, 8]	Group59	6.34921	4	[ARF1, EGF, ITGB3, VEGFA]
												GO:0010762	regulation of fibroblast migration	GO_BiologicalProcess-EBI-UniProt-GOA-ACAP-ARAP_08.05.2020_00h00	7.33968e-05	0.00256889	2.22858e-21	1.31486e-19	[5, 6, 7]	Group59	7.69231	3	[AKT1, FGF2, ITGB1]
												GO:0014704	intercalated disc	GO_CellularComponent-EBI-UniProt-GOA-ACAP-ARAP_08.05.2020_00h00	0.000253624	0.00380436	2.22858e-21	1.31486e-19	[6]	Group59	5.08475	3	[CTNNB1, GJA1, ITGB1]
												GO:0016202	regulation of striated muscle tissue development	GO_BiologicalProcess-EBI-UniProt-GOA-ACAP-ARAP_08.05.2020_00h00	1.63745e-08	2.83279e-06	2.22858e-21	1.31486e-19	[4, 5, 6, 7, 8]	Group59	4.92958	7	[BCL2, CTNNB1, FGF2, GJA1, MAPK1, MAPK14, SMAD3]
												GO:0031623	receptor internalization	GO_BiologicalProcess-EBI-UniProt-GOA-ACAP-ARAP_08.05.2020_00h00	5.57368e-06	0.000507205	2.22858e-21	1.31486e-19	[5, 6, 7]	Group59	4.06504	5	[ARF1, EGF, ITGB1, ITGB3, VEGFA]
												GO:0010718	positive regulation of epithelial to mesenchymal transition	GO_BiologicalProcess-EBI-UniProt-GOA-ACAP-ARAP_08.05.2020_00h00	0.000137106	0.00356475	2.22858e-21	1.31486e-19	[3, 4, 5, 6, 7, 8, 9, 10]	Group59	6.25	3	[COL1A1, CTNNB1, SMAD3]
												GO:0035258	steroid hormone receptor binding	GO_MolecularFunction-EBI-UniProt-GOA-ACAP-ARAP_08.05.2020_00h00	4.73841e-05	0.00203752	2.22858e-21	1.31486e-19	[6, 7]	Group59	4.16667	4	[CTNNB1, PARP1, SMAD3, SRC]
												GO:0048333	mesodermal cell differentiation	GO_BiologicalProcess-EBI-UniProt-GOA-ACAP-ARAP_08.05.2020_00h00	4.42011e-05	0.00198905	2.22858e-21	1.31486e-19	[4, 5, 6, 7, 8, 9]	Group59	9.09091	3	[GJA1, ITGB1, ITGB3]
												GO:0031091	platelet alpha granule	GO_CellularComponent-EBI-UniProt-GOA-ACAP-ARAP_08.05.2020_00h00	4.93477e-05	0.0020726	2.22858e-21	1.31486e-19	[4, 6, 7, 8, 9]	Group59	4.12371	4	[EGF, HGF, ITGB3, VEGFA]
												GO:0030521	androgen receptor signaling pathway	GO_BiologicalProcess-EBI-UniProt-GOA-ACAP-ARAP_08.05.2020_00h00	0.000322702	0.00322702	2.22858e-21	1.31486e-19	[5, 6, 7, 8, 9]	Group59	4.6875	3	[AR, CTNNB1, SIRT1]
												GO:0048010	vascular endothelial growth factor receptor signaling pathway	GO_BiologicalProcess-EBI-UniProt-GOA-ACAP-ARAP_08.05.2020_00h00	1.91399e-06	0.000214366	2.22858e-21	1.31486e-19	[6, 7, 8]	Group59	5.05051	5	[HIF1A, ITGB3, MAPK14, SRC, VEGFA]
												GO:0002042	cell migration involved in sprouting angiogenesis	GO_BiologicalProcess-EBI-UniProt-GOA-ACAP-ARAP_08.05.2020_00h00	5.97553e-06	0.000537797	2.22858e-21	1.31486e-19	[5, 6, 7, 8, 9, 10, 11, 12]	Group59	7.01754	4	[AKT1, FGF2, ITGB1, VEGFA]
												GO:0000186	activation of MAPKK activity	GO_BiologicalProcess-EBI-UniProt-GOA-ACAP-ARAP_08.05.2020_00h00	2.51541e-07	3.62219e-05	4.75601e-24	2.94873e-22	[6, 7, 8, 9, 10, 11, 12, 13, 14, 15]	Group60	7.57576	5	[EGF, EGFR, MAPK1, MAPK3, NTRK1]
												GO:0001763	morphogenesis of a branching structure	GO_BiologicalProcess-EBI-UniProt-GOA-ACAP-ARAP_08.05.2020_00h00	5.61636e-10	1.10642e-07	4.75601e-24	2.94873e-22	[2, 3, 4]	Group60	4.12844	9	[AR, BCL2, CTNNB1, EGF, FGF2, HGF, KRAS, SRC, VEGFA]
												GO:0042698	ovulation cycle	GO_BiologicalProcess-EBI-UniProt-GOA-ACAP-ARAP_08.05.2020_00h00	2.09058e-05	0.00135888	4.75601e-24	2.94873e-22	[2, 3, 4]	Group60	5.12821	4	[CASP3, EGFR, SIRT1, SRC]
												GO:0051219	phosphoprotein binding	GO_MolecularFunction-EBI-UniProt-GOA-ACAP-ARAP_08.05.2020_00h00	4.18355e-05	0.00196627	4.75601e-24	2.94873e-22	[3]	Group60	4.30108	4	[MAPK1, MAPK3, SRC, TRPV1]
												GO:0022602	ovulation cycle process	GO_BiologicalProcess-EBI-UniProt-GOA-ACAP-ARAP_08.05.2020_00h00	0.000174174	0.00383184	4.75601e-24	2.94873e-22	[2, 3, 4, 5]	Group60	5.76923	3	[CASP3, SIRT1, SRC]
												GO:0000302	response to reactive oxygen species	GO_BiologicalProcess-EBI-UniProt-GOA-ACAP-ARAP_08.05.2020_00h00	8.36977e-14	1.83298e-11	4.75601e-24	2.94873e-22	[4]	Group60	4.78088	12	[AKT1, BCL2, CASP3, COL1A1, EGFR, HGF, JUN, MAPK1, MAPK3, MAPK8, SIRT1, SRC]
												GO:0070849	response to epidermal growth factor	GO_BiologicalProcess-EBI-UniProt-GOA-ACAP-ARAP_08.05.2020_00h00	9.06622e-08	1.38713e-05	4.75601e-24	2.94873e-22	[3, 5]	Group60	9.25926	5	[AKT1, COL1A1, EGFR, MAPK1, MAPK3]
												GO:0098927	vesicle-mediated transport between endosomal compartments	GO_BiologicalProcess-EBI-UniProt-GOA-ACAP-ARAP_08.05.2020_00h00	0.000105596	0.00316788	4.75601e-24	2.94873e-22	[3, 5]	Group60	6.81818	3	[MAPK1, MAPK3, SRC]
												GO:0030168	platelet activation	GO_BiologicalProcess-EBI-UniProt-GOA-ACAP-ARAP_08.05.2020_00h00	5.44585e-08	8.65891e-06	4.75601e-24	2.94873e-22	[3, 4, 6]	Group60	4.14201	7	[COL1A1, COL3A1, ITGB3, MAPK1, MAPK3, PIK3CG, SRC]
												GO:0034599	cellular response to oxidative stress	GO_BiologicalProcess-EBI-UniProt-GOA-ACAP-ARAP_08.05.2020_00h00	6.01727e-17	1.32982e-14	4.75601e-24	2.94873e-22	[4, 5]	Group60	4.61538	15	[AKT1, BCL2, CTNNB1, EGFR, HGF, HIF1A, JUN, MAPK1, MAPK3, MAPK8, MCL1, PARP1, SIRT1, SRC, TP53]
												GO:0042542	response to hydrogen peroxide	GO_BiologicalProcess-EBI-UniProt-GOA-ACAP-ARAP_08.05.2020_00h00	3.27984e-08	5.34614e-06	4.75601e-24	2.94873e-22	[4, 5]	Group60	4.4586	7	[BCL2, CASP3, COL1A1, HGF, JUN, SIRT1, SRC]
												GO:0061138	morphogenesis of a branching epithelium	GO_BiologicalProcess-EBI-UniProt-GOA-ACAP-ARAP_08.05.2020_00h00	2.73395e-10	5.52258e-08	4.75601e-24	2.94873e-22	[3, 4, 5, 6]	Group60	4.47761	9	[AR, BCL2, CTNNB1, EGF, FGF2, HGF, KRAS, SRC, VEGFA]
												GO:0038179	neurotrophin signaling pathway	GO_BiologicalProcess-EBI-UniProt-GOA-ACAP-ARAP_08.05.2020_00h00	0.000112975	0.00327627	4.75601e-24	2.94873e-22	[4, 5, 6]	Group60	6.66667	3	[CASP3, NTRK1, SRC]
												GO:0043491	protein kinase B signaling	GO_BiologicalProcess-EBI-UniProt-GOA-ACAP-ARAP_08.05.2020_00h00	4.68538e-12	9.97985e-10	4.75601e-24	2.94873e-22	[4, 5, 6]	Group60	4.16667	11	[AKT1, EGF, EGFR, FGF2, FGFR3, HGF, ITGB1, NTRK1, PIK3CG, SIRT1, SRC]
												GO:0045022	early endosome to late endosome transport	GO_BiologicalProcess-EBI-UniProt-GOA-ACAP-ARAP_08.05.2020_00h00	8.53642e-05	0.00281702	4.75601e-24	2.94873e-22	[4, 5, 6]	Group60	7.31707	3	[MAPK1, MAPK3, SRC]
												GO:0046686	response to cadmium ion	GO_BiologicalProcess-EBI-UniProt-GOA-ACAP-ARAP_08.05.2020_00h00	1.20574e-08	2.1221e-06	4.75601e-24	2.94873e-22	[5]	Group60	7.79221	6	[AKT1, EGFR, JUN, MAPK1, MAPK3, MAPK8]
												GO:0048017	inositol lipid-mediated signaling	GO_BiologicalProcess-EBI-UniProt-GOA-ACAP-ARAP_08.05.2020_00h00	4.20668e-10	8.32923e-08	4.75601e-24	2.94873e-22	[4, 5, 6]	Group60	4.2654	9	[AKT1, EGFR, HGF, MAPK1, MAPK3, NTRK1, PIK3CG, SIRT1, SRC]
												GO:0072584	caveolin-mediated endocytosis	GO_BiologicalProcess-EBI-UniProt-GOA-ACAP-ARAP_08.05.2020_00h00	1.83748e-06	0.000209473	4.75601e-24	2.94873e-22	[4, 6]	Group60	25	3	[MAPK1, MAPK3, SRC]
												GO:1901655	cellular response to ketone	GO_BiologicalProcess-EBI-UniProt-GOA-ACAP-ARAP_08.05.2020_00h00	2.68303e-06	0.000281718	4.75601e-24	2.94873e-22	[5]	Group60	4.71698	5	[AKT1, AR, EGFR, SIRT1, SRC]
												GO:0010676	positive regulation of cellular carbohydrate metabolic process	GO_BiologicalProcess-EBI-UniProt-GOA-ACAP-ARAP_08.05.2020_00h00	0.000353402	0.00282722	4.75601e-24	2.94873e-22	[4, 5, 6, 7]	Group60	4.54545	3	[AKT1, SIRT1, SRC]
												GO:0034614	cellular response to reactive oxygen species	GO_BiologicalProcess-EBI-UniProt-GOA-ACAP-ARAP_08.05.2020_00h00	9.72666e-11	2.00369e-08	4.75601e-24	2.94873e-22	[5, 6]	Group60	5.02793	9	[AKT1, EGFR, HGF, JUN, MAPK1, MAPK3, MAPK8, SIRT1, SRC]
												GO:1903649	regulation of cytoplasmic transport	GO_BiologicalProcess-EBI-UniProt-GOA-ACAP-ARAP_08.05.2020_00h00	2.67334e-05	0.0015238	4.75601e-24	2.94873e-22	[5, 6]	Group60	10.7143	3	[MAPK1, MAPK3, SRC]
												GO:2000641	regulation of early endosome to late endosome transport	GO_BiologicalProcess-EBI-UniProt-GOA-ACAP-ARAP_08.05.2020_00h00	8.01139e-06	0.00068898	4.75601e-24	2.94873e-22	[4, 5, 6, 7]	Group60	15.7895	3	[MAPK1, MAPK3, SRC]
												GO:0010907	positive regulation of glucose metabolic process	GO_BiologicalProcess-EBI-UniProt-GOA-ACAP-ARAP_08.05.2020_00h00	9.17974e-05	0.00293752	4.75601e-24	2.94873e-22	[4, 5, 6, 7, 8]	Group60	7.14286	3	[AKT1, SIRT1, SRC]
												GO:0048015	phosphatidylinositol-mediated signaling	GO_BiologicalProcess-EBI-UniProt-GOA-ACAP-ARAP_08.05.2020_00h00	3.40066e-10	6.80133e-08	4.75601e-24	2.94873e-22	[5, 6, 7]	Group60	4.36893	9	[AKT1, EGFR, HGF, MAPK1, MAPK3, NTRK1, PIK3CG, SIRT1, SRC]
												GO:0051054	positive regulation of DNA metabolic process	GO_BiologicalProcess-EBI-UniProt-GOA-ACAP-ARAP_08.05.2020_00h00	1.3969e-11	2.96143e-09	4.75601e-24	2.94873e-22	[4, 5, 6, 7, 8]	Group60	4.73934	10	[AKT1, CTNNB1, EGFR, FGF2, HGF, MAPK1, MAPK3, PARP1, SIRT1, SRC]
												GO:0051896	regulation of protein kinase B signaling	GO_BiologicalProcess-EBI-UniProt-GOA-ACAP-ARAP_08.05.2020_00h00	1.58895e-12	3.41624e-10	4.75601e-24	2.94873e-22	[5, 6, 7]	Group60	4.60251	11	[AKT1, EGF, EGFR, FGF2, FGFR3, HGF, ITGB1, NTRK1, PIK3CG, SIRT1, SRC]
												GO:0071276	cellular response to cadmium ion	GO_BiologicalProcess-EBI-UniProt-GOA-ACAP-ARAP_08.05.2020_00h00	2.06579e-10	4.2142e-08	4.75601e-24	2.94873e-22	[6]	Group60	15	6	[AKT1, EGFR, JUN, MAPK1, MAPK3, MAPK8]
												GO:0071897	DNA biosynthetic process	GO_BiologicalProcess-EBI-UniProt-GOA-ACAP-ARAP_08.05.2020_00h00	7.42648e-10	1.44074e-07	4.75601e-24	2.94873e-22	[5, 6, 7]	Group60	4	9	[CTNNB1, FGF2, GJA1, HGF, MAPK1, MAPK3, SIRT1, SRC, TP53]
												GO:0005901	caveola	GO_CellularComponent-EBI-UniProt-GOA-ACAP-ARAP_08.05.2020_00h00	4.18355e-05	0.00196627	4.75601e-24	2.94873e-22	[5, 6, 7, 8]	Group60	4.30108	4	[CTNNB1, MAPK1, MAPK3, SRC]
												GO:0030212	hyaluronan metabolic process	GO_BiologicalProcess-EBI-UniProt-GOA-ACAP-ARAP_08.05.2020_00h00	2.09424e-06	0.000230366	4.75601e-24	2.94873e-22	[6, 7]	Group60	9.09091	4	[AKT1, EGF, FGF2, HGF]
												GO:0048011	neurotrophin TRK receptor signaling pathway	GO_BiologicalProcess-EBI-UniProt-GOA-ACAP-ARAP_08.05.2020_00h00	6.78492e-05	0.00244257	4.75601e-24	2.94873e-22	[5, 6, 7, 8]	Group60	7.89474	3	[CASP3, NTRK1, SRC]
												GO:0051897	positive regulation of protein kinase B signaling	GO_BiologicalProcess-EBI-UniProt-GOA-ACAP-ARAP_08.05.2020_00h00	3.16098e-09	5.81619e-07	4.75601e-24	2.94873e-22	[5, 6, 7, 8]	Group60	4.44444	8	[EGF, EGFR, FGF2, FGFR3, HGF, ITGB1, PIK3CG, SRC]
												GO:0014065	phosphatidylinositol 3-kinase signaling	GO_BiologicalProcess-EBI-UniProt-GOA-ACAP-ARAP_08.05.2020_00h00	4.20113e-11	8.73835e-09	4.75601e-24	2.94873e-22	[6, 7, 8]	Group60	5.52147	9	[AKT1, EGFR, HGF, MAPK1, MAPK3, NTRK1, PIK3CG, SIRT1, SRC]
												GO:0014066	regulation of phosphatidylinositol 3-kinase signaling	GO_BiologicalProcess-EBI-UniProt-GOA-ACAP-ARAP_08.05.2020_00h00	3.61036e-10	7.18462e-08	4.75601e-24	2.94873e-22	[5, 6, 7, 8, 9]	Group60	5.83942	8	[EGFR, HGF, MAPK1, MAPK3, NTRK1, PIK3CG, SIRT1, SRC]
												GO:0048708	astrocyte differentiation	GO_BiologicalProcess-EBI-UniProt-GOA-ACAP-ARAP_08.05.2020_00h00	3.36652e-05	0.00178426	4.75601e-24	2.94873e-22	[5, 6, 7, 8, 9]	Group60	4.54545	4	[EGFR, KRAS, MAPK1, MAPK3]
												GO:2000573	positive regulation of DNA biosynthetic process	GO_BiologicalProcess-EBI-UniProt-GOA-ACAP-ARAP_08.05.2020_00h00	1.30422e-08	2.28238e-06	4.75601e-24	2.94873e-22	[5, 6, 7, 8, 9]	Group60	7.69231	6	[CTNNB1, FGF2, HGF, MAPK1, MAPK3, SRC]
												GO:0014068	positive regulation of phosphatidylinositol 3-kinase signaling	GO_BiologicalProcess-EBI-UniProt-GOA-ACAP-ARAP_08.05.2020_00h00	2.01164e-06	0.000223292	4.75601e-24	2.94873e-22	[5, 6, 7, 8, 9, 10]	Group60	5	5	[HGF, NTRK1, PIK3CG, SIRT1, SRC]
												GO:0032210	regulation of telomere maintenance via telomerase	GO_BiologicalProcess-EBI-UniProt-GOA-ACAP-ARAP_08.05.2020_00h00	7.84691e-06	0.000682681	4.75601e-24	2.94873e-22	[5, 6, 7, 8, 9, 10]	Group60	6.55738	4	[CTNNB1, MAPK1, MAPK3, SRC]
												GO:0007004	telomere maintenance via telomerase	GO_BiologicalProcess-EBI-UniProt-GOA-ACAP-ARAP_08.05.2020_00h00	2.19876e-05	0.00138522	4.75601e-24	2.94873e-22	[7, 8, 9]	Group60	5.06329	4	[CTNNB1, MAPK1, MAPK3, SRC]
												GO:0035004	phosphatidylinositol 3-kinase activity	GO_BiologicalProcess-EBI-UniProt-GOA-ACAP-ARAP_08.05.2020_00h00	1.28433e-05	0.000976089	4.75601e-24	2.94873e-22	[7, 8, 9]	Group60	5.7971	4	[FGF2, FGFR3, PIK3CG, SRC]
												GO:0004712	protein serine/threonine/tyrosine kinase activity	GO_BiologicalProcess-EBI-UniProt-GOA-ACAP-ARAP_08.05.2020_00h00	3.53709e-09	6.4375e-07	4.75601e-24	2.94873e-22	[8, 9]	Group60	6.14035	7	[AKT1, EGF, EGFR, MAPK1, MAPK14, MAPK3, NTRK1]
												GO:0038083	peptidyl-tyrosine autophosphorylation	GO_BiologicalProcess-EBI-UniProt-GOA-ACAP-ARAP_08.05.2020_00h00	2.19152e-08	3.68175e-06	4.75601e-24	2.94873e-22	[8, 9, 10]	Group60	12.1951	5	[EGFR, MAPK3, NTRK1, SRC, VEGFA]
												GO:0043406	positive regulation of MAP kinase activity	GO_BiologicalProcess-EBI-UniProt-GOA-ACAP-ARAP_08.05.2020_00h00	4.11521e-13	8.97115e-11	4.75601e-24	2.94873e-22	[6, 7, 8, 9, 10, 11, 12]	Group60	4.18118	12	[EGF, EGFR, FGF2, HGF, KRAS, MAPK1, MAPK14, MAPK3, NTRK1, PIK3CG, SRC, VEGFA]
												GO:0004708	MAP kinase kinase activity	GO_BiologicalProcess-EBI-UniProt-GOA-ACAP-ARAP_08.05.2020_00h00	1.90194e-08	3.25233e-06	4.75601e-24	2.94873e-22	[5, 6, 7, 8, 9, 10, 11, 12, 13, 14]	Group60	7.22892	6	[EGF, EGFR, MAPK1, MAPK14, MAPK3, NTRK1]
												GO:0071902	positive regulation of protein serine/threonine kinase activity	GO_BiologicalProcess-EBI-UniProt-GOA-ACAP-ARAP_08.05.2020_00h00	4.85603e-16	1.06833e-13	4.75601e-24	2.94873e-22	[8, 9, 10, 11]	Group60	4.01069	15	[AKT1, CCND1, EGF, EGFR, FGF2, HGF, KRAS, MAPK1, MAPK14, MAPK3, NTRK1, PIK3CG, SIRT1, SRC, VEGFA]
												GO:1902895	positive regulation of pri-miRNA transcription by RNA polymerase II	GO_BiologicalProcess-EBI-UniProt-GOA-ACAP-ARAP_08.05.2020_00h00	2.48387e-08	4.12322e-06	5.79851e-20	3.30515e-18	[7, 8, 9, 10, 11, 12, 13]	Group61	11.9048	5	[FGF2, HIF1A, JUN, SMAD3, TP53]
												GO:0008013	beta-catenin binding	GO_MolecularFunction-EBI-UniProt-GOA-ACAP-ARAP_08.05.2020_00h00	4.73841e-05	0.00203752	5.79851e-20	3.30515e-18	[3]	Group61	4.16667	4	[AR, CTNNB1, GJA1, SMAD3]
												GO:0046332	SMAD binding	GO_MolecularFunction-EBI-UniProt-GOA-ACAP-ARAP_08.05.2020_00h00	5.83387e-07	7.35068e-05	5.79851e-20	3.30515e-18	[3]	Group61	6.41026	5	[COL3A1, CTNNB1, JUN, PARP1, SMAD3]
												GO:0048144	fibroblast proliferation	GO_BiologicalProcess-EBI-UniProt-GOA-ACAP-ARAP_08.05.2020_00h00	3.6778e-05	0.0018389	5.79851e-20	3.30515e-18	[3]	Group61	4.44444	4	[CTNNB1, EGFR, JUN, TP53]
												GO:2000243	positive regulation of reproductive process	GO_BiologicalProcess-EBI-UniProt-GOA-ACAP-ARAP_08.05.2020_00h00	2.9364e-05	0.00161502	5.79851e-20	3.30515e-18	[2, 3, 4]	Group61	4.70588	4	[AR, CTNNB1, SRC, VEGFA]
												GO:0001085	RNA polymerase II transcription factor binding	GO_MolecularFunction-EBI-UniProt-GOA-ACAP-ARAP_08.05.2020_00h00	0.000279969	0.0036396	5.79851e-20	3.30515e-18	[4]	Group61	4.91803	3	[AR, CTNNB1, TP53]
												GO:0060688	regulation of morphogenesis of a branching structure	GO_BiologicalProcess-EBI-UniProt-GOA-ACAP-ARAP_08.05.2020_00h00	1.01191e-05	0.00082977	5.79851e-20	3.30515e-18	[3, 4, 5]	Group61	6.15385	4	[AR, CTNNB1, HGF, VEGFA]
												GO:0062197	cellular response to chemical stress	GO_BiologicalProcess-EBI-UniProt-GOA-ACAP-ARAP_08.05.2020_00h00	2.42409e-17	5.38148e-15	5.79851e-20	3.30515e-18	[4]	Group61	4.14508	16	[AKT1, BCL2, CASP3, CTNNB1, EGFR, HGF, HIF1A, JUN, MAPK1, MAPK3, MAPK8, MCL1, PARP1, SIRT1, SRC, TP53]
												GO:0070412	R-SMAD binding	GO_MolecularFunction-EBI-UniProt-GOA-ACAP-ARAP_08.05.2020_00h00	1.45573e-05	0.00106268	5.79851e-20	3.30515e-18	[4]	Group61	13.0435	3	[JUN, PARP1, SMAD3]
												GO:0097718	disordered domain specific binding	GO_MolecularFunction-EBI-UniProt-GOA-ACAP-ARAP_08.05.2020_00h00	1.41841e-06	0.000168791	5.79851e-20	3.30515e-18	[4]	Group61	10	4	[CTNNB1, GAPDH, GJA1, TP53]
												GO:0040019	positive regulation of embryonic development	GO_BiologicalProcess-EBI-UniProt-GOA-ACAP-ARAP_08.05.2020_00h00	9.85392e-05	0.00305472	5.79851e-20	3.30515e-18	[3, 4, 5, 6]	Group61	6.97674	3	[AR, CTNNB1, GJA1]
												GO:0048145	regulation of fibroblast proliferation	GO_BiologicalProcess-EBI-UniProt-GOA-ACAP-ARAP_08.05.2020_00h00	3.51964e-05	0.00183021	5.79851e-20	3.30515e-18	[4, 5]	Group61	4.49438	4	[CTNNB1, EGFR, JUN, TP53]
												GO:0051402	neuron apoptotic process	GO_BiologicalProcess-EBI-UniProt-GOA-ACAP-ARAP_08.05.2020_00h00	4.13927e-12	8.85803e-10	5.79851e-20	3.30515e-18	[4, 5]	Group61	4.21456	11	[BCL2, CASP3, CTNNB1, GAPDH, HIF1A, JUN, KRAS, MCL1, NTRK1, PARP1, TP53]
												GO:0072091	regulation of stem cell proliferation	GO_BiologicalProcess-EBI-UniProt-GOA-ACAP-ARAP_08.05.2020_00h00	4.47885e-07	5.95687e-05	5.79851e-20	3.30515e-18	[4, 5]	Group61	6.75676	5	[CTNNB1, GJA1, HIF1A, TP53, VEGFA]
												GO:2000177	regulation of neural precursor cell proliferation	GO_BiologicalProcess-EBI-UniProt-GOA-ACAP-ARAP_08.05.2020_00h00	1.72988e-06	0.000202396	5.79851e-20	3.30515e-18	[4, 5]	Group61	5.15464	5	[CTNNB1, EGF, HIF1A, TP53, VEGFA]
												GO:0036473	cell death in response to oxidative stress	GO_BiologicalProcess-EBI-UniProt-GOA-ACAP-ARAP_08.05.2020_00h00	2.84162e-11	5.93899e-09	5.79851e-20	3.30515e-18	[3, 5, 6]	Group61	8	8	[AKT1, BCL2, CTNNB1, HGF, HIF1A, MCL1, PARP1, SIRT1]
												GO:0010165	response to X-ray	GO_BiologicalProcess-EBI-UniProt-GOA-ACAP-ARAP_08.05.2020_00h00	4.42011e-05	0.00198905	5.79851e-20	3.30515e-18	[5]	Group61	9.09091	3	[CASP3, CCND1, TP53]
												GO:0043388	positive regulation of DNA binding	GO_BiologicalProcess-EBI-UniProt-GOA-ACAP-ARAP_08.05.2020_00h00	0.000369433	0.00258603	5.79851e-20	3.30515e-18	[5]	Group61	4.47761	3	[CTNNB1, EGF, PARP1]
												GO:0048565	digestive tract development	GO_BiologicalProcess-EBI-UniProt-GOA-ACAP-ARAP_08.05.2020_00h00	4.33208e-07	5.80499e-05	5.79851e-20	3.30515e-18	[4, 5, 6]	Group61	4.28571	6	[BCL2, COL3A1, CTNNB1, EGFR, HIF1A, SMAD3]
												GO:0048645	animal organ formation	GO_BiologicalProcess-EBI-UniProt-GOA-ACAP-ARAP_08.05.2020_00h00	1.28433e-05	0.000976089	5.79851e-20	3.30515e-18	[3, 4, 5, 6, 7]	Group61	5.7971	4	[AR, CTNNB1, MAPK1, MAPK3]
												GO:1901216	positive regulation of neuron death	GO_BiologicalProcess-EBI-UniProt-GOA-ACAP-ARAP_08.05.2020_00h00	6.21241e-08	9.69136e-06	5.79851e-20	3.30515e-18	[4, 5, 6]	Group61	5.94059	6	[CASP3, CTNNB1, JUN, MCL1, PARP1, TP53]
												GO:1905332	positive regulation of morphogenesis of an epithelium	GO_BiologicalProcess-EBI-UniProt-GOA-ACAP-ARAP_08.05.2020_00h00	1.56938e-06	0.000185187	5.79851e-20	3.30515e-18	[3, 4, 5, 6, 7]	Group61	9.7561	4	[AR, CTNNB1, GJA1, VEGFA]
												GO:0000791	euchromatin	GO_CellularComponent-EBI-UniProt-GOA-ACAP-ARAP_08.05.2020_00h00	0.000112975	0.00327627	5.79851e-20	3.30515e-18	[3, 6, 7]	Group61	6.66667	3	[CTNNB1, JUN, SIRT1]
												GO:0001836	release of cytochrome c from mitochondria	GO_BiologicalProcess-EBI-UniProt-GOA-ACAP-ARAP_08.05.2020_00h00	2.71411e-07	3.88117e-05	5.79851e-20	3.30515e-18	[4, 5, 6, 7]	Group61	7.46269	5	[AKT1, BCL2, HGF, JUN, TP53]
												GO:0003151	outflow tract morphogenesis	GO_BiologicalProcess-EBI-UniProt-GOA-ACAP-ARAP_08.05.2020_00h00	2.67302e-05	0.00155035	5.79851e-20	3.30515e-18	[3, 4, 5, 6, 7, 8]	Group61	4.81928	4	[CTNNB1, HIF1A, JUN, VEGFA]
												GO:0048546	digestive tract morphogenesis	GO_BiologicalProcess-EBI-UniProt-GOA-ACAP-ARAP_08.05.2020_00h00	6.11131e-08	9.65587e-06	5.79851e-20	3.30515e-18	[4, 5, 6, 7]	Group61	10	5	[BCL2, CTNNB1, EGFR, HIF1A, SMAD3]
												GO:0060571	morphogenesis of an epithelial fold	GO_BiologicalProcess-EBI-UniProt-GOA-ACAP-ARAP_08.05.2020_00h00	3.74794e-07	5.17216e-05	5.79851e-20	3.30515e-18	[5, 6]	Group61	13.7931	4	[AR, CTNNB1, EGFR, HIF1A]
												GO:0036475	neuron death in response to oxidative stress	GO_BiologicalProcess-EBI-UniProt-GOA-ACAP-ARAP_08.05.2020_00h00	6.41838e-07	8.02298e-05	5.79851e-20	3.30515e-18	[4, 6, 7]	Group61	12.1212	4	[CTNNB1, HIF1A, MCL1, PARP1]
												GO:0001102	RNA polymerase II activating transcription factor binding	GO_MolecularFunction-EBI-UniProt-GOA-ACAP-ARAP_08.05.2020_00h00	0.000253624	0.00380436	5.79851e-20	3.30515e-18	[6]	Group61	5.08475	3	[CTNNB1, JUN, SMAD3]
												GO:0043523	regulation of neuron apoptotic process	GO_BiologicalProcess-EBI-UniProt-GOA-ACAP-ARAP_08.05.2020_00h00	2.63814e-11	5.56648e-09	5.79851e-20	3.30515e-18	[5, 6, 7]	Group61	4.44444	10	[BCL2, CASP3, CTNNB1, HIF1A, JUN, KRAS, MCL1, NTRK1, PARP1, TP53]
												GO:0007405	neuroblast proliferation	GO_BiologicalProcess-EBI-UniProt-GOA-ACAP-ARAP_08.05.2020_00h00	8.92979e-06	0.000759032	5.79851e-20	3.30515e-18	[4, 6, 7, 8]	Group61	6.34921	4	[CTNNB1, HIF1A, TP53, VEGFA]
												GO:0001823	mesonephros development	GO_BiologicalProcess-EBI-UniProt-GOA-ACAP-ARAP_08.05.2020_00h00	4.18188e-06	0.000405643	5.79851e-20	3.30515e-18	[5, 6, 7, 8]	Group61	4.31034	5	[BCL2, CTNNB1, FGF2, SMAD3, VEGFA]
												GO:0010718	positive regulation of epithelial to mesenchymal transition	GO_BiologicalProcess-EBI-UniProt-GOA-ACAP-ARAP_08.05.2020_00h00	0.000137106	0.00356475	5.79851e-20	3.30515e-18	[3, 4, 5, 6, 7, 8, 9, 10]	Group61	6.25	3	[COL1A1, CTNNB1, SMAD3]
												GO:0035258	steroid hormone receptor binding	GO_MolecularFunction-EBI-UniProt-GOA-ACAP-ARAP_08.05.2020_00h00	4.73841e-05	0.00203752	5.79851e-20	3.30515e-18	[6, 7]	Group61	4.16667	4	[CTNNB1, PARP1, SMAD3, SRC]
												GO:0043525	positive regulation of neuron apoptotic process	GO_BiologicalProcess-EBI-UniProt-GOA-ACAP-ARAP_08.05.2020_00h00	1.55139e-07	2.29605e-05	5.79851e-20	3.30515e-18	[5, 6, 7, 8]	Group61	8.33333	5	[CASP3, CTNNB1, JUN, MCL1, TP53]
												GO:1903203	regulation of oxidative stress-induced neuron death	GO_BiologicalProcess-EBI-UniProt-GOA-ACAP-ARAP_08.05.2020_00h00	4.31803e-07	5.82934e-05	5.79851e-20	3.30515e-18	[5, 6, 7, 8]	Group61	13.3333	4	[CTNNB1, HIF1A, MCL1, PARP1]
												GO:1905269	positive regulation of chromatin organization	GO_BiologicalProcess-EBI-UniProt-GOA-ACAP-ARAP_08.05.2020_00h00	4.3619e-06	0.000418742	5.79851e-20	3.30515e-18	[5, 6, 7, 8]	Group61	4.2735	5	[CTNNB1, MAPK3, SIRT1, TP53, VEGFA]
												GO:2001242	regulation of intrinsic apoptotic signaling pathway	GO_BiologicalProcess-EBI-UniProt-GOA-ACAP-ARAP_08.05.2020_00h00	2.5306e-09	4.6816e-07	5.79851e-20	3.30515e-18	[5, 6, 7, 8]	Group61	4.57143	8	[AKT1, BCL2, HIF1A, MCL1, PARP1, SIRT1, SRC, TP53]
												GO:0005719	nuclear euchromatin	GO_CellularComponent-EBI-UniProt-GOA-ACAP-ARAP_08.05.2020_00h00	6.25834e-05	0.00231559	5.79851e-20	3.30515e-18	[4, 7, 8, 9]	Group61	8.10811	3	[CTNNB1, JUN, SIRT1]
												GO:0006278	RNA-dependent DNA biosynthetic process	GO_BiologicalProcess-EBI-UniProt-GOA-ACAP-ARAP_08.05.2020_00h00	2.81025e-06	0.000289455	5.79851e-20	3.30515e-18	[6, 7, 8]	Group61	4.6729	5	[CTNNB1, MAPK1, MAPK3, SRC, TP53]
												GO:0030521	androgen receptor signaling pathway	GO_BiologicalProcess-EBI-UniProt-GOA-ACAP-ARAP_08.05.2020_00h00	0.000322702	0.00322702	5.79851e-20	3.30515e-18	[5, 6, 7, 8, 9]	Group61	4.6875	3	[AR, CTNNB1, SIRT1]
												GO:0034061	DNA polymerase activity	GO_BiologicalProcess-EBI-UniProt-GOA-ACAP-ARAP_08.05.2020_00h00	2.21871e-06	0.000241839	5.79851e-20	3.30515e-18	[6, 7, 8]	Group61	4.90196	5	[CTNNB1, MAPK1, MAPK3, SRC, TP53]
												GO:1902692	regulation of neuroblast proliferation	GO_BiologicalProcess-EBI-UniProt-GOA-ACAP-ARAP_08.05.2020_00h00	9.19764e-07	0.000114051	5.79851e-20	3.30515e-18	[5, 6, 7, 8, 9]	Group61	11.1111	4	[CTNNB1, HIF1A, TP53, VEGFA]
												GO:0072164	mesonephric tubule development	GO_BiologicalProcess-EBI-UniProt-GOA-ACAP-ARAP_08.05.2020_00h00	3.36734e-06	0.000336734	5.79851e-20	3.30515e-18	[4, 5, 7, 8, 9, 10]	Group61	4.5045	5	[BCL2, CTNNB1, FGF2, SMAD3, VEGFA]
												GO:0030331	estrogen receptor binding	GO_MolecularFunction-EBI-UniProt-GOA-ACAP-ARAP_08.05.2020_00h00	0.000105596	0.00316788	5.79851e-20	3.30515e-18	[7, 8]	Group61	6.81818	3	[CTNNB1, PARP1, SRC]
												GO:0072163	mesonephric epithelium development	GO_BiologicalProcess-EBI-UniProt-GOA-ACAP-ARAP_08.05.2020_00h00	3.36734e-06	0.000336734	5.79851e-20	3.30515e-18	[6, 7, 8, 9]	Group61	4.5045	5	[BCL2, CTNNB1, FGF2, SMAD3, VEGFA]
												GO:0003964	RNA-directed DNA polymerase activity	GO_BiologicalProcess-EBI-UniProt-GOA-ACAP-ARAP_08.05.2020_00h00	2.51541e-07	3.62219e-05	5.79851e-20	3.30515e-18	[7, 8, 9]	Group61	7.57576	5	[CTNNB1, MAPK1, MAPK3, SRC, TP53]
												GO:0031058	positive regulation of histone modification	GO_BiologicalProcess-EBI-UniProt-GOA-ACAP-ARAP_08.05.2020_00h00	2.32834e-06	0.000251461	5.79851e-20	3.30515e-18	[6, 7, 8, 9, 10]	Group61	4.85437	5	[CTNNB1, MAPK3, SIRT1, TP53, VEGFA]
												GO:0051972	regulation of telomerase activity	GO_BiologicalProcess-EBI-UniProt-GOA-ACAP-ARAP_08.05.2020_00h00	8.23935e-08	1.2771e-05	5.79851e-20	3.30515e-18	[5, 6, 7, 8, 9, 10, 11]	Group61	9.43396	5	[CTNNB1, MAPK1, MAPK3, SRC, TP53]
												GO:0001657	ureteric bud development	GO_BiologicalProcess-EBI-UniProt-GOA-ACAP-ARAP_08.05.2020_00h00	3.22058e-06	0.000325279	5.79851e-20	3.30515e-18	[5, 6, 8, 9, 10, 11]	Group61	4.54545	5	[BCL2, CTNNB1, FGF2, SMAD3, VEGFA]
												GO:2000142	regulation of DNA-templated transcription, initiation	GO_BiologicalProcess-EBI-UniProt-GOA-ACAP-ARAP_08.05.2020_00h00	9.17974e-05	0.00293752	5.79851e-20	3.30515e-18	[6, 7, 8, 9, 10, 11]	Group61	7.14286	3	[CTNNB1, JUN, TP53]
												GO:0003720	telomerase activity	GO_BiologicalProcess-EBI-UniProt-GOA-ACAP-ARAP_08.05.2020_00h00	1.19485e-07	1.79228e-05	5.79851e-20	3.30515e-18	[8, 9, 10]	Group61	8.77193	5	[CTNNB1, MAPK1, MAPK3, SRC, TP53]
												GO:0061614	pri-miRNA transcription by RNA polymerase II	GO_BiologicalProcess-EBI-UniProt-GOA-ACAP-ARAP_08.05.2020_00h00	1.19485e-07	1.79228e-05	5.79851e-20	3.30515e-18	[7, 8, 9, 10, 11]	Group61	8.77193	5	[FGF2, HIF1A, JUN, SMAD3, TP53]
												GO:2000144	positive regulation of DNA-templated transcription, initiation	GO_BiologicalProcess-EBI-UniProt-GOA-ACAP-ARAP_08.05.2020_00h00	4.02411e-05	0.00193158	5.79851e-20	3.30515e-18	[6, 7, 8, 9, 10, 11, 12]	Group61	9.375	3	[CTNNB1, JUN, TP53]
												GO:1902893	regulation of pri-miRNA transcription by RNA polymerase II	GO_BiologicalProcess-EBI-UniProt-GOA-ACAP-ARAP_08.05.2020_00h00	9.95759e-08	1.51355e-05	5.79851e-20	3.30515e-18	[7, 8, 9, 10, 11, 12]	Group61	9.09091	5	[FGF2, HIF1A, JUN, SMAD3, TP53]
												GO:1902895	positive regulation of pri-miRNA transcription by RNA polymerase II	GO_BiologicalProcess-EBI-UniProt-GOA-ACAP-ARAP_08.05.2020_00h00	2.48387e-08	4.12322e-06	1.29804e-19	7.26903e-18	[7, 8, 9, 10, 11, 12, 13]	Group62	11.9048	5	[FGF2, HIF1A, JUN, SMAD3, TP53]
												GO:0000186	activation of MAPKK activity	GO_BiologicalProcess-EBI-UniProt-GOA-ACAP-ARAP_08.05.2020_00h00	2.51541e-07	3.62219e-05	1.29804e-19	7.26903e-18	[6, 7, 8, 9, 10, 11, 12, 13, 14, 15]	Group62	7.57576	5	[EGF, EGFR, MAPK1, MAPK3, NTRK1]
												GO:0033555	multicellular organismal response to stress	GO_BiologicalProcess-EBI-UniProt-GOA-ACAP-ARAP_08.05.2020_00h00	2.67302e-05	0.00155035	1.29804e-19	7.26903e-18	[2, 3]	Group62	4.81928	4	[BCL2, GJA1, NTRK1, TRPV1]
												GO:0001763	morphogenesis of a branching structure	GO_BiologicalProcess-EBI-UniProt-GOA-ACAP-ARAP_08.05.2020_00h00	5.61636e-10	1.10642e-07	1.29804e-19	7.26903e-18	[2, 3, 4]	Group62	4.12844	9	[AR, BCL2, CTNNB1, EGF, FGF2, HGF, KRAS, SRC, VEGFA]
												GO:0001968	fibronectin binding	GO_MolecularFunction-EBI-UniProt-GOA-ACAP-ARAP_08.05.2020_00h00	2.39037e-05	0.00145813	1.29804e-19	7.26903e-18	[3]	Group62	11.1111	3	[ITGB1, ITGB3, VEGFA]
												GO:0002039	p53 binding	GO_MolecularFunction-EBI-UniProt-GOA-ACAP-ARAP_08.05.2020_00h00	0.000420313	0.00168125	1.29804e-19	7.26903e-18	[3]	Group62	4.28571	3	[HIF1A, SIRT1, TP53]
												GO:0002931	response to ischemia	GO_BiologicalProcess-EBI-UniProt-GOA-ACAP-ARAP_08.05.2020_00h00	0.000241077	0.00385723	1.29804e-19	7.26903e-18	[3]	Group62	5.17241	3	[BCL2, GJA1, TP53]
												GO:0006970	response to osmotic stress	GO_BiologicalProcess-EBI-UniProt-GOA-ACAP-ARAP_08.05.2020_00h00	5.13702e-05	0.00210618	1.29804e-19	7.26903e-18	[3]	Group62	4.08163	4	[ABCB1, CASP3, EGFR, TP53]
												GO:0007569	cell aging	GO_BiologicalProcess-EBI-UniProt-GOA-ACAP-ARAP_08.05.2020_00h00	4.18188e-06	0.000405643	1.29804e-19	7.26903e-18	[3]	Group62	4.31034	5	[BCL2, KRAS, MAPK14, SIRT1, TP53]
												GO:0008013	beta-catenin binding	GO_MolecularFunction-EBI-UniProt-GOA-ACAP-ARAP_08.05.2020_00h00	4.73841e-05	0.00203752	1.29804e-19	7.26903e-18	[3]	Group62	4.16667	4	[AR, CTNNB1, GJA1, SMAD3]
												GO:0009268	response to pH	GO_BiologicalProcess-EBI-UniProt-GOA-ACAP-ARAP_08.05.2020_00h00	0.000164364	0.00378037	1.29804e-19	7.26903e-18	[3]	Group62	5.88235	3	[GJA1, SRC, TRPV1]
												GO:0009612	response to mechanical stimulus	GO_BiologicalProcess-EBI-UniProt-GOA-ACAP-ARAP_08.05.2020_00h00	1.32186e-12	2.85521e-10	1.29804e-19	7.26903e-18	[3]	Group62	4.68085	11	[AKT1, COL1A1, COL3A1, EGFR, GJA1, JUN, MAPK14, MAPK3, MAPK8, NTRK1, SRC]
												GO:0019213	deacetylase activity	GO_MolecularFunction-EBI-UniProt-GOA-ACAP-ARAP_08.05.2020_00h00	6.8642e-06	0.00060405	1.29804e-19	7.26903e-18	[3]	Group62	6.77966	4	[MAPK8, SIRT1, TP53, VEGFA]
												GO:0034405	response to fluid shear stress	GO_BiologicalProcess-EBI-UniProt-GOA-ACAP-ARAP_08.05.2020_00h00	5.75926e-05	0.00218852	1.29804e-19	7.26903e-18	[3]	Group62	8.33333	3	[AKT1, GJA1, SRC]
												GO:0042698	ovulation cycle	GO_BiologicalProcess-EBI-UniProt-GOA-ACAP-ARAP_08.05.2020_00h00	2.09058e-05	0.00135888	1.29804e-19	7.26903e-18	[2, 3, 4]	Group62	5.12821	4	[CASP3, EGFR, SIRT1, SRC]
												GO:0046332	SMAD binding	GO_MolecularFunction-EBI-UniProt-GOA-ACAP-ARAP_08.05.2020_00h00	5.83387e-07	7.35068e-05	1.29804e-19	7.26903e-18	[3]	Group62	6.41026	5	[COL3A1, CTNNB1, JUN, PARP1, SMAD3]
												GO:0046849	bone remodeling	GO_BiologicalProcess-EBI-UniProt-GOA-ACAP-ARAP_08.05.2020_00h00	2.56039e-06	0.000271401	1.29804e-19	7.26903e-18	[3]	Group62	4.7619	5	[CTNNB1, EGFR, GJA1, ITGB3, SRC]
												GO:0048144	fibroblast proliferation	GO_BiologicalProcess-EBI-UniProt-GOA-ACAP-ARAP_08.05.2020_00h00	3.6778e-05	0.0018389	1.29804e-19	7.26903e-18	[3]	Group62	4.44444	4	[CTNNB1, EGFR, JUN, TP53]
												GO:0051219	phosphoprotein binding	GO_MolecularFunction-EBI-UniProt-GOA-ACAP-ARAP_08.05.2020_00h00	4.18355e-05	0.00196627	1.29804e-19	7.26903e-18	[3]	Group62	4.30108	4	[MAPK1, MAPK3, SRC, TRPV1]
												GO:0072089	stem cell proliferation	GO_BiologicalProcess-EBI-UniProt-GOA-ACAP-ARAP_08.05.2020_00h00	6.74097e-09	1.19989e-06	1.29804e-19	7.26903e-18	[3]	Group62	5.6	7	[ABCB1, CTNNB1, FGF2, GJA1, HIF1A, TP53, VEGFA]
												GO:0097110	scaffold protein binding	GO_MolecularFunction-EBI-UniProt-GOA-ACAP-ARAP_08.05.2020_00h00	0.000337827	0.00304045	1.29804e-19	7.26903e-18	[3]	Group62	4.61538	3	[IKBKB, MAPK3, SRC]
												GO:2000243	positive regulation of reproductive process	GO_BiologicalProcess-EBI-UniProt-GOA-ACAP-ARAP_08.05.2020_00h00	2.9364e-05	0.00161502	1.29804e-19	7.26903e-18	[2, 3, 4]	Group62	4.70588	4	[AR, CTNNB1, SRC, VEGFA]
												GO:0001776	leukocyte homeostasis	GO_BiologicalProcess-EBI-UniProt-GOA-ACAP-ARAP_08.05.2020_00h00	5.34525e-05	0.00208465	1.29804e-19	7.26903e-18	[2, 5]	Group62	4.0404	4	[AKT1, BCL2, CASP3, HIF1A]
												GO:0007632	visual behavior	GO_BiologicalProcess-EBI-UniProt-GOA-ACAP-ARAP_08.05.2020_00h00	0.000293779	0.00352535	1.29804e-19	7.26903e-18	[2, 5]	Group62	4.83871	3	[HIF1A, ITGB1, KRAS]
												GO:0022602	ovulation cycle process	GO_BiologicalProcess-EBI-UniProt-GOA-ACAP-ARAP_08.05.2020_00h00	0.000174174	0.00383184	1.29804e-19	7.26903e-18	[2, 3, 4, 5]	Group62	5.76923	3	[CASP3, SIRT1, SRC]
												GO:0034103	regulation of tissue remodeling	GO_BiologicalProcess-EBI-UniProt-GOA-ACAP-ARAP_08.05.2020_00h00	3.36652e-05	0.00178426	1.29804e-19	7.26903e-18	[3, 4]	Group62	4.54545	4	[EGFR, ITGB3, SRC, TP53]
												GO:0060324	face development	GO_BiologicalProcess-EBI-UniProt-GOA-ACAP-ARAP_08.05.2020_00h00	0.000164364	0.00378037	1.29804e-19	7.26903e-18	[3, 4]	Group62	5.88235	3	[COL1A1, MAPK1, MAPK3]
												GO:0090342	regulation of cell aging	GO_BiologicalProcess-EBI-UniProt-GOA-ACAP-ARAP_08.05.2020_00h00	0.000194919	0.00389839	1.29804e-19	7.26903e-18	[3, 4]	Group62	5.55556	3	[KRAS, SIRT1, TP53]
												GO:1905953	negative regulation of lipid localization	GO_BiologicalProcess-EBI-UniProt-GOA-ACAP-ARAP_08.05.2020_00h00	0.000137106	0.00356475	1.29804e-19	7.26903e-18	[2, 3, 4, 5]	Group62	6.25	3	[AKT1, EGF, ITGB3]
												GO:0000302	response to reactive oxygen species	GO_BiologicalProcess-EBI-UniProt-GOA-ACAP-ARAP_08.05.2020_00h00	8.36977e-14	1.83298e-11	1.29804e-19	7.26903e-18	[4]	Group62	4.78088	12	[AKT1, BCL2, CASP3, COL1A1, EGFR, HGF, JUN, MAPK1, MAPK3, MAPK8, SIRT1, SRC]
												GO:0001085	RNA polymerase II transcription factor binding	GO_MolecularFunction-EBI-UniProt-GOA-ACAP-ARAP_08.05.2020_00h00	0.000279969	0.0036396	1.29804e-19	7.26903e-18	[4]	Group62	4.91803	3	[AR, CTNNB1, TP53]
												GO:0001935	endothelial cell proliferation	GO_BiologicalProcess-EBI-UniProt-GOA-ACAP-ARAP_08.05.2020_00h00	1.37333e-09	2.60933e-07	1.29804e-19	7.26903e-18	[4]	Group62	4.93827	8	[AKT1, FGF2, GJA1, HIF1A, ITGB3, JUN, SIRT1, VEGFA]
												GO:0010212	response to ionizing radiation	GO_BiologicalProcess-EBI-UniProt-GOA-ACAP-ARAP_08.05.2020_00h00	4.619e-08	7.39041e-06	1.29804e-19	7.26903e-18	[4]	Group62	4.24242	7	[BCL2, CASP3, CCND1, MAPK14, PARP1, SIRT1, TP53]
												GO:0014855	striated muscle cell proliferation	GO_BiologicalProcess-EBI-UniProt-GOA-ACAP-ARAP_08.05.2020_00h00	1.43914e-05	0.00106497	1.29804e-19	7.26903e-18	[4]	Group62	5.6338	4	[FGF2, GJA1, MAPK1, MAPK14]
												GO:0016811	hydrolase activity, acting on carbon-nitrogen (but not peptide) bonds, in linear amides	GO_MolecularFunction-EBI-UniProt-GOA-ACAP-ARAP_08.05.2020_00h00	4.54782e-05	0.00200104	1.29804e-19	7.26903e-18	[4]	Group62	4.21053	4	[MAPK8, SIRT1, TP53, VEGFA]
												GO:0019902	phosphatase binding	GO_MolecularFunction-EBI-UniProt-GOA-ACAP-ARAP_08.05.2020_00h00	2.98535e-10	6.00055e-08	1.29804e-19	7.26903e-18	[4]	Group62	4.4335	9	[AKT1, BCL2, CTNNB1, EGFR, MAPK1, MAPK14, MAPK3, SMAD3, TP53]
												GO:0019956	chemokine binding	GO_MolecularFunction-EBI-UniProt-GOA-ACAP-ARAP_08.05.2020_00h00	5.75926e-05	0.00218852	1.29804e-19	7.26903e-18	[4]	Group62	8.33333	3	[FGF2, ITGB1, ITGB3]
												GO:0031279	regulation of cyclase activity	GO_BiologicalProcess-EBI-UniProt-GOA-ACAP-ARAP_08.05.2020_00h00	0.000279969	0.0036396	1.29804e-19	7.26903e-18	[4]	Group62	4.91803	3	[MAPK14, MAPK3, MAPK8]
												GO:0035094	response to nicotine	GO_BiologicalProcess-EBI-UniProt-GOA-ACAP-ARAP_08.05.2020_00h00	6.40849e-06	0.000570355	1.29804e-19	7.26903e-18	[4]	Group62	6.89655	4	[BCL2, CASP3, MAPK1, NTRK1]
												GO:0038034	signal transduction in absence of ligand	GO_BiologicalProcess-EBI-UniProt-GOA-ACAP-ARAP_08.05.2020_00h00	5.12101e-07	6.65732e-05	1.29804e-19	7.26903e-18	[3, 4, 5]	Group62	6.57895	5	[AKT1, BCL2, CASP3, COL2A1, MCL1]
												GO:0042826	histone deacetylase binding	GO_MolecularFunction-EBI-UniProt-GOA-ACAP-ARAP_08.05.2020_00h00	5.14368e-06	0.000478362	1.29804e-19	7.26903e-18	[4]	Group62	4.13223	5	[CCND1, HIF1A, MAPK8, PARP1, TP53]
												GO:0046620	regulation of organ growth	GO_BiologicalProcess-EBI-UniProt-GOA-ACAP-ARAP_08.05.2020_00h00	3.0789e-06	0.000314048	1.29804e-19	7.26903e-18	[3, 4, 5]	Group62	4.58716	5	[AKT1, FGF2, GJA1, MAPK1, MAPK14]
												GO:0048659	smooth muscle cell proliferation	GO_BiologicalProcess-EBI-UniProt-GOA-ACAP-ARAP_08.05.2020_00h00	5.7736e-07	7.33247e-05	1.29804e-19	7.26903e-18	[4]	Group62	4.08163	6	[AKT1, CTNNB1, EGFR, FGF2, GJA1, JUN]
												GO:0051353	positive regulation of oxidoreductase activity	GO_BiologicalProcess-EBI-UniProt-GOA-ACAP-ARAP_08.05.2020_00h00	0.000308022	0.00338824	1.29804e-19	7.26903e-18	[3, 4, 5]	Group62	4.7619	3	[AKT1, HIF1A, KRAS]
												GO:0051881	regulation of mitochondrial membrane potential	GO_BiologicalProcess-EBI-UniProt-GOA-ACAP-ARAP_08.05.2020_00h00	5.12101e-07	6.65732e-05	1.29804e-19	7.26903e-18	[4]	Group62	6.57895	5	[AKT1, BCL2, PARP1, SRC, TRPV1]
												GO:0051899	membrane depolarization	GO_BiologicalProcess-EBI-UniProt-GOA-ACAP-ARAP_08.05.2020_00h00	4.00965e-05	0.00196473	1.29804e-19	7.26903e-18	[4]	Group62	4.34783	4	[BCL2, JUN, PARP1, SRC]
												GO:0060135	maternal process involved in female pregnancy	GO_BiologicalProcess-EBI-UniProt-GOA-ACAP-ARAP_08.05.2020_00h00	5.12101e-07	6.65732e-05	1.29804e-19	7.26903e-18	[3, 4, 5]	Group62	6.57895	5	[AKT1, AR, GJA1, MAPK1, MAPK3]
												GO:0060688	regulation of morphogenesis of a branching structure	GO_BiologicalProcess-EBI-UniProt-GOA-ACAP-ARAP_08.05.2020_00h00	1.01191e-05	0.00082977	1.29804e-19	7.26903e-18	[3, 4, 5]	Group62	6.15385	4	[AR, CTNNB1, HGF, VEGFA]
												GO:0062197	cellular response to chemical stress	GO_BiologicalProcess-EBI-UniProt-GOA-ACAP-ARAP_08.05.2020_00h00	2.42409e-17	5.38148e-15	1.29804e-19	7.26903e-18	[4]	Group62	4.14508	16	[AKT1, BCL2, CASP3, CTNNB1, EGFR, HGF, HIF1A, JUN, MAPK1, MAPK3, MAPK8, MCL1, PARP1, SIRT1, SRC, TP53]
												GO:0070412	R-SMAD binding	GO_MolecularFunction-EBI-UniProt-GOA-ACAP-ARAP_08.05.2020_00h00	1.45573e-05	0.00106268	1.29804e-19	7.26903e-18	[4]	Group62	13.0435	3	[JUN, PARP1, SMAD3]
												GO:0070849	response to epidermal growth factor	GO_BiologicalProcess-EBI-UniProt-GOA-ACAP-ARAP_08.05.2020_00h00	9.06622e-08	1.38713e-05	1.29804e-19	7.26903e-18	[3, 5]	Group62	9.25926	5	[AKT1, COL1A1, EGFR, MAPK1, MAPK3]
												GO:0090343	positive regulation of cell aging	GO_BiologicalProcess-EBI-UniProt-GOA-ACAP-ARAP_08.05.2020_00h00	3.78372e-06	0.000374588	1.29804e-19	7.26903e-18	[3, 4, 5]	Group62	20	3	[KRAS, SIRT1, TP53]
												GO:0090398	cellular senescence	GO_BiologicalProcess-EBI-UniProt-GOA-ACAP-ARAP_08.05.2020_00h00	1.36011e-05	0.00102009	1.29804e-19	7.26903e-18	[4]	Group62	5.71429	4	[KRAS, MAPK14, SIRT1, TP53]
												GO:0097718	disordered domain specific binding	GO_MolecularFunction-EBI-UniProt-GOA-ACAP-ARAP_08.05.2020_00h00	1.41841e-06	0.000168791	1.29804e-19	7.26903e-18	[4]	Group62	10	4	[CTNNB1, GAPDH, GJA1, TP53]
												GO:0098927	vesicle-mediated transport between endosomal compartments	GO_BiologicalProcess-EBI-UniProt-GOA-ACAP-ARAP_08.05.2020_00h00	0.000105596	0.00316788	1.29804e-19	7.26903e-18	[3, 5]	Group62	6.81818	3	[MAPK1, MAPK3, SRC]
												GO:1901861	regulation of muscle tissue development	GO_BiologicalProcess-EBI-UniProt-GOA-ACAP-ARAP_08.05.2020_00h00	1.89284e-08	3.25568e-06	1.29804e-19	7.26903e-18	[3, 4, 5]	Group62	4.82759	7	[BCL2, CTNNB1, FGF2, GJA1, MAPK1, MAPK14, SMAD3]
												GO:1905710	positive regulation of membrane permeability	GO_BiologicalProcess-EBI-UniProt-GOA-ACAP-ARAP_08.05.2020_00h00	0.000353402	0.00282722	1.29804e-19	7.26903e-18	[4]	Group62	4.54545	3	[BCL2, MAPK8, TP53]
												GO:1990089	response to nerve growth factor	GO_BiologicalProcess-EBI-UniProt-GOA-ACAP-ARAP_08.05.2020_00h00	0.000241077	0.00385723	1.29804e-19	7.26903e-18	[3, 5]	Group62	5.17241	3	[AKT1, NTRK1, TRPV1]
												GO:0030168	platelet activation	GO_BiologicalProcess-EBI-UniProt-GOA-ACAP-ARAP_08.05.2020_00h00	5.44585e-08	8.65891e-06	1.29804e-19	7.26903e-18	[3, 4, 6]	Group62	4.14201	7	[COL1A1, COL3A1, ITGB3, MAPK1, MAPK3, PIK3CG, SRC]
												GO:0002260	lymphocyte homeostasis	GO_BiologicalProcess-EBI-UniProt-GOA-ACAP-ARAP_08.05.2020_00h00	1.28433e-05	0.000976089	1.29804e-19	7.26903e-18	[3, 6]	Group62	5.7971	4	[AKT1, BCL2, CASP3, HIF1A]
												GO:0003254	regulation of membrane depolarization	GO_BiologicalProcess-EBI-UniProt-GOA-ACAP-ARAP_08.05.2020_00h00	0.000145836	0.0036459	1.29804e-19	7.26903e-18	[3, 4, 5, 6]	Group62	6.12245	3	[BCL2, PARP1, SRC]
												GO:0014812	muscle cell migration	GO_BiologicalProcess-EBI-UniProt-GOA-ACAP-ARAP_08.05.2020_00h00	4.18355e-05	0.00196627	1.29804e-19	7.26903e-18	[4, 5]	Group62	4.30108	4	[BCL2, ITGB3, PLAU, SRC]
												GO:0032768	regulation of monooxygenase activity	GO_BiologicalProcess-EBI-UniProt-GOA-ACAP-ARAP_08.05.2020_00h00	1.07558e-05	0.000871217	1.29804e-19	7.26903e-18	[4, 5]	Group62	6.06061	4	[AKT1, EGFR, HIF1A, KRAS]
												GO:0034599	cellular response to oxidative stress	GO_BiologicalProcess-EBI-UniProt-GOA-ACAP-ARAP_08.05.2020_00h00	6.01727e-17	1.32982e-14	1.29804e-19	7.26903e-18	[4, 5]	Group62	4.61538	15	[AKT1, BCL2, CTNNB1, EGFR, HGF, HIF1A, JUN, MAPK1, MAPK3, MAPK8, MCL1, PARP1, SIRT1, SRC, TP53]
												GO:0040019	positive regulation of embryonic development	GO_BiologicalProcess-EBI-UniProt-GOA-ACAP-ARAP_08.05.2020_00h00	9.85392e-05	0.00305472	1.29804e-19	7.26903e-18	[3, 4, 5, 6]	Group62	6.97674	3	[AR, CTNNB1, GJA1]
												GO:0042542	response to hydrogen peroxide	GO_BiologicalProcess-EBI-UniProt-GOA-ACAP-ARAP_08.05.2020_00h00	3.27984e-08	5.34614e-06	1.29804e-19	7.26903e-18	[4, 5]	Group62	4.4586	7	[BCL2, CASP3, COL1A1, HGF, JUN, SIRT1, SRC]
												GO:0045913	positive regulation of carbohydrate metabolic process	GO_BiologicalProcess-EBI-UniProt-GOA-ACAP-ARAP_08.05.2020_00h00	1.19241e-06	0.000145473	1.29804e-19	7.26903e-18	[3, 4, 5, 6]	Group62	5.55556	5	[AKT1, EGF, HIF1A, SIRT1, SRC]
												GO:0046622	positive regulation of organ growth	GO_BiologicalProcess-EBI-UniProt-GOA-ACAP-ARAP_08.05.2020_00h00	4.45652e-06	0.00042337	1.29804e-19	7.26903e-18	[3, 4, 5, 6]	Group62	7.54717	4	[AKT1, FGF2, MAPK1, MAPK14]
												GO:0046850	regulation of bone remodeling	GO_BiologicalProcess-EBI-UniProt-GOA-ACAP-ARAP_08.05.2020_00h00	0.000241077	0.00385723	1.29804e-19	7.26903e-18	[4, 5]	Group62	5.17241	3	[EGFR, ITGB3, SRC]
												GO:0048145	regulation of fibroblast proliferation	GO_BiologicalProcess-EBI-UniProt-GOA-ACAP-ARAP_08.05.2020_00h00	3.51964e-05	0.00183021	1.29804e-19	7.26903e-18	[4, 5]	Group62	4.49438	4	[CTNNB1, EGFR, JUN, TP53]
												GO:0048660	regulation of smooth muscle cell proliferation	GO_BiologicalProcess-EBI-UniProt-GOA-ACAP-ARAP_08.05.2020_00h00	5.32666e-07	6.87139e-05	1.29804e-19	7.26903e-18	[4, 5]	Group62	4.13793	6	[AKT1, CTNNB1, EGFR, FGF2, GJA1, JUN]
												GO:0050918	positive chemotaxis	GO_BiologicalProcess-EBI-UniProt-GOA-ACAP-ARAP_08.05.2020_00h00	2.54803e-05	0.00150334	1.29804e-19	7.26903e-18	[4, 5]	Group62	4.87805	4	[FGF2, HGF, SMAD3, VEGFA]
												GO:0051287	NAD binding	GO_MolecularFunction-EBI-UniProt-GOA-ACAP-ARAP_08.05.2020_00h00	0.000308022	0.00338824	1.29804e-19	7.26903e-18	[4, 5]	Group62	4.7619	3	[GAPDH, PARP1, SIRT1]
												GO:0061138	morphogenesis of a branching epithelium	GO_BiologicalProcess-EBI-UniProt-GOA-ACAP-ARAP_08.05.2020_00h00	2.73395e-10	5.52258e-08	1.29804e-19	7.26903e-18	[3, 4, 5, 6]	Group62	4.47761	9	[AR, BCL2, CTNNB1, EGF, FGF2, HGF, KRAS, SRC, VEGFA]
												GO:0061900	glial cell activation	GO_BiologicalProcess-EBI-UniProt-GOA-ACAP-ARAP_08.05.2020_00h00	0.000253624	0.00380436	1.29804e-19	7.26903e-18	[3, 6]	Group62	5.08475	3	[EGFR, JUN, TRPV1]
												GO:0071260	cellular response to mechanical stimulus	GO_BiologicalProcess-EBI-UniProt-GOA-ACAP-ARAP_08.05.2020_00h00	2.90139e-08	4.7873e-06	1.29804e-19	7.26903e-18	[4, 5]	Group62	6.74157	6	[AKT1, COL1A1, EGFR, GJA1, MAPK3, MAPK8]
												GO:0072091	regulation of stem cell proliferation	GO_BiologicalProcess-EBI-UniProt-GOA-ACAP-ARAP_08.05.2020_00h00	4.47885e-07	5.95687e-05	1.29804e-19	7.26903e-18	[4, 5]	Group62	6.75676	5	[CTNNB1, GJA1, HIF1A, TP53, VEGFA]
												GO:1901863	positive regulation of muscle tissue development	GO_BiologicalProcess-EBI-UniProt-GOA-ACAP-ARAP_08.05.2020_00h00	3.9021e-07	5.34588e-05	1.29804e-19	7.26903e-18	[3, 4, 5, 6]	Group62	6.94444	5	[BCL2, CTNNB1, FGF2, MAPK1, MAPK14]
												GO:1902882	regulation of response to oxidative stress	GO_BiologicalProcess-EBI-UniProt-GOA-ACAP-ARAP_08.05.2020_00h00	1.6167e-09	3.0394e-07	1.29804e-19	7.26903e-18	[4, 5]	Group62	6.86275	7	[AKT1, CTNNB1, HGF, HIF1A, MCL1, PARP1, SIRT1]
												GO:1902883	negative regulation of response to oxidative stress	GO_BiologicalProcess-EBI-UniProt-GOA-ACAP-ARAP_08.05.2020_00h00	1.55139e-07	2.29605e-05	1.29804e-19	7.26903e-18	[3, 4, 5, 6]	Group62	8.33333	5	[AKT1, CTNNB1, HGF, HIF1A, SIRT1]
												GO:2000177	regulation of neural precursor cell proliferation	GO_BiologicalProcess-EBI-UniProt-GOA-ACAP-ARAP_08.05.2020_00h00	1.72988e-06	0.000202396	1.29804e-19	7.26903e-18	[4, 5]	Group62	5.15464	5	[CTNNB1, EGF, HIF1A, TP53, VEGFA]
												GO:0036473	cell death in response to oxidative stress	GO_BiologicalProcess-EBI-UniProt-GOA-ACAP-ARAP_08.05.2020_00h00	2.84162e-11	5.93899e-09	1.29804e-19	7.26903e-18	[3, 5, 6]	Group62	8	8	[AKT1, BCL2, CTNNB1, HGF, HIF1A, MCL1, PARP1, SIRT1]
												GO:0009267	cellular response to starvation	GO_BiologicalProcess-EBI-UniProt-GOA-ACAP-ARAP_08.05.2020_00h00	4.07097e-08	6.55426e-06	1.29804e-19	7.26903e-18	[4, 5, 6]	Group62	4.32099	7	[BCL2, JUN, MAPK1, MAPK3, MAPK8, SIRT1, TP53]
												GO:0009411	response to UV	GO_BiologicalProcess-EBI-UniProt-GOA-ACAP-ARAP_08.05.2020_00h00	2.67089e-11	5.60888e-09	1.29804e-19	7.26903e-18	[5]	Group62	5.80645	9	[AKT1, BCL2, CASP3, CCND1, EGFR, MAPK8, PARP1, SIRT1, TP53]
												GO:0010039	response to iron ion	GO_BiologicalProcess-EBI-UniProt-GOA-ACAP-ARAP_08.05.2020_00h00	5.75926e-05	0.00218852	1.29804e-19	7.26903e-18	[5]	Group62	8.33333	3	[BCL2, CCND1, HIF1A]
												GO:0010165	response to X-ray	GO_BiologicalProcess-EBI-UniProt-GOA-ACAP-ARAP_08.05.2020_00h00	4.42011e-05	0.00198905	1.29804e-19	7.26903e-18	[5]	Group62	9.09091	3	[CASP3, CCND1, TP53]
												GO:0010332	response to gamma radiation	GO_BiologicalProcess-EBI-UniProt-GOA-ACAP-ARAP_08.05.2020_00h00	0.000293779	0.00352535	1.29804e-19	7.26903e-18	[5]	Group62	4.83871	3	[BCL2, PARP1, TP53]
												GO:0031281	positive regulation of cyclase activity	GO_BiologicalProcess-EBI-UniProt-GOA-ACAP-ARAP_08.05.2020_00h00	2.12786e-05	0.00136183	1.29804e-19	7.26903e-18	[5]	Group62	11.5385	3	[MAPK14, MAPK3, MAPK8]
												GO:0032369	negative regulation of lipid transport	GO_BiologicalProcess-EBI-UniProt-GOA-ACAP-ARAP_08.05.2020_00h00	2.97747e-05	0.00160784	1.29804e-19	7.26903e-18	[3, 4, 5, 6, 7]	Group62	10.3448	3	[AKT1, EGF, ITGB3]
												GO:0032770	positive regulation of monooxygenase activity	GO_BiologicalProcess-EBI-UniProt-GOA-ACAP-ARAP_08.05.2020_00h00	5.28698e-05	0.00211479	1.29804e-19	7.26903e-18	[4, 5, 6]	Group62	8.57143	3	[AKT1, HIF1A, KRAS]
												GO:0034394	protein localization to cell surface	GO_BiologicalProcess-EBI-UniProt-GOA-ACAP-ARAP_08.05.2020_00h00	0.000402882	0.00201441	1.29804e-19	7.26903e-18	[5]	Group62	4.34783	3	[AKT1, CTNNB1, EGF]
												GO:0035633	maintenance of blood-brain barrier	GO_BiologicalProcess-EBI-UniProt-GOA-ACAP-ARAP_08.05.2020_00h00	6.78492e-05	0.00244257	1.29804e-19	7.26903e-18	[4, 6]	Group62	7.89474	3	[GJA1, ITGB1, VEGFA]
												GO:0038179	neurotrophin signaling pathway	GO_BiologicalProcess-EBI-UniProt-GOA-ACAP-ARAP_08.05.2020_00h00	0.000112975	0.00327627	1.29804e-19	7.26903e-18	[4, 5, 6]	Group62	6.66667	3	[CASP3, NTRK1, SRC]
												GO:0043276	anoikis	GO_BiologicalProcess-EBI-UniProt-GOA-ACAP-ARAP_08.05.2020_00h00	1.11093e-08	1.96635e-06	1.29804e-19	7.26903e-18	[5]	Group62	13.8889	5	[AKT1, BCL2, ITGB1, MCL1, SRC]
												GO:0043388	positive regulation of DNA binding	GO_BiologicalProcess-EBI-UniProt-GOA-ACAP-ARAP_08.05.2020_00h00	0.000369433	0.00258603	1.29804e-19	7.26903e-18	[5]	Group62	4.47761	3	[CTNNB1, EGF, PARP1]
												GO:0043491	protein kinase B signaling	GO_BiologicalProcess-EBI-UniProt-GOA-ACAP-ARAP_08.05.2020_00h00	4.68538e-12	9.97985e-10	1.29804e-19	7.26903e-18	[4, 5, 6]	Group62	4.16667	11	[AKT1, EGF, EGFR, FGF2, FGFR3, HGF, ITGB1, NTRK1, PIK3CG, SIRT1, SRC]
												GO:0044344	cellular response to fibroblast growth factor stimulus	GO_BiologicalProcess-EBI-UniProt-GOA-ACAP-ARAP_08.05.2020_00h00	4.70977e-07	6.1698e-05	1.29804e-19	7.26903e-18	[4, 6]	Group62	4.22535	6	[COL1A1, CTNNB1, FGF2, FGFR3, MAPK1, MAPK3]
												GO:0045022	early endosome to late endosome transport	GO_BiologicalProcess-EBI-UniProt-GOA-ACAP-ARAP_08.05.2020_00h00	8.53642e-05	0.00281702	1.29804e-19	7.26903e-18	[4, 5, 6]	Group62	7.31707	3	[MAPK1, MAPK3, SRC]
												GO:0045453	bone resorption	GO_BiologicalProcess-EBI-UniProt-GOA-ACAP-ARAP_08.05.2020_00h00	1.69657e-05	0.00117063	1.29804e-19	7.26903e-18	[4, 6]	Group62	5.40541	4	[CTNNB1, EGFR, ITGB3, SRC]
												GO:0046545	development of primary female sexual characteristics	GO_BiologicalProcess-EBI-UniProt-GOA-ACAP-ARAP_08.05.2020_00h00	3.36734e-06	0.000336734	1.29804e-19	7.26903e-18	[4, 5, 6]	Group62	4.5045	5	[BCL2, CASP3, SIRT1, SRC, VEGFA]
												GO:0046686	response to cadmium ion	GO_BiologicalProcess-EBI-UniProt-GOA-ACAP-ARAP_08.05.2020_00h00	1.20574e-08	2.1221e-06	1.29804e-19	7.26903e-18	[5]	Group62	7.79221	6	[AKT1, EGFR, JUN, MAPK1, MAPK3, MAPK8]
												GO:0048017	inositol lipid-mediated signaling	GO_BiologicalProcess-EBI-UniProt-GOA-ACAP-ARAP_08.05.2020_00h00	4.20668e-10	8.32923e-08	1.29804e-19	7.26903e-18	[4, 5, 6]	Group62	4.2654	9	[AKT1, EGFR, HGF, MAPK1, MAPK3, NTRK1, PIK3CG, SIRT1, SRC]
												GO:0048565	digestive tract development	GO_BiologicalProcess-EBI-UniProt-GOA-ACAP-ARAP_08.05.2020_00h00	4.33208e-07	5.80499e-05	1.29804e-19	7.26903e-18	[4, 5, 6]	Group62	4.28571	6	[BCL2, COL3A1, CTNNB1, EGFR, HIF1A, SMAD3]
												GO:0048645	animal organ formation	GO_BiologicalProcess-EBI-UniProt-GOA-ACAP-ARAP_08.05.2020_00h00	1.28433e-05	0.000976089	1.29804e-19	7.26903e-18	[3, 4, 5, 6, 7]	Group62	5.7971	4	[AR, CTNNB1, MAPK1, MAPK3]
												GO:0048661	positive regulation of smooth muscle cell proliferation	GO_BiologicalProcess-EBI-UniProt-GOA-ACAP-ARAP_08.05.2020_00h00	1.2598e-06	0.000152436	1.29804e-19	7.26903e-18	[4, 5, 6]	Group62	5.49451	5	[AKT1, EGFR, FGF2, GJA1, JUN]
												GO:0050679	positive regulation of epithelial cell proliferation	GO_BiologicalProcess-EBI-UniProt-GOA-ACAP-ARAP_08.05.2020_00h00	5.25859e-13	1.14111e-10	1.29804e-19	7.26903e-18	[4, 5, 6]	Group62	5.09259	11	[AKT1, AR, CCND1, CTNNB1, EGFR, FGF2, HIF1A, ITGB3, JUN, SIRT1, VEGFA]
												GO:0051145	smooth muscle cell differentiation	GO_BiologicalProcess-EBI-UniProt-GOA-ACAP-ARAP_08.05.2020_00h00	0.000279969	0.0036396	1.29804e-19	7.26903e-18	[5]	Group62	4.91803	3	[CTNNB1, SIRT1, VEGFA]
												GO:0051149	positive regulation of muscle cell differentiation	GO_BiologicalProcess-EBI-UniProt-GOA-ACAP-ARAP_08.05.2020_00h00	4.18355e-05	0.00196627	1.29804e-19	7.26903e-18	[4, 5, 6]	Group62	4.30108	4	[BCL2, CTNNB1, MAPK14, SIRT1]
												GO:0051216	cartilage development	GO_BiologicalProcess-EBI-UniProt-GOA-ACAP-ARAP_08.05.2020_00h00	7.42648e-10	1.44074e-07	1.29804e-19	7.26903e-18	[4, 5, 6]	Group62	4	9	[COL1A1, COL2A1, CTNNB1, FGF2, FGFR3, HIF1A, MAPK14, MAPK3, SMAD3]
												GO:0051882	mitochondrial depolarization	GO_BiologicalProcess-EBI-UniProt-GOA-ACAP-ARAP_08.05.2020_00h00	2.39037e-05	0.00145813	1.29804e-19	7.26903e-18	[5]	Group62	11.1111	3	[BCL2, PARP1, SRC]
												GO:0060438	trachea development	GO_BiologicalProcess-EBI-UniProt-GOA-ACAP-ARAP_08.05.2020_00h00	8.01139e-06	0.00068898	1.29804e-19	7.26903e-18	[4, 5, 6]	Group62	15.7895	3	[CTNNB1, MAPK1, MAPK3]
												GO:0071364	cellular response to epidermal growth factor stimulus	GO_BiologicalProcess-EBI-UniProt-GOA-ACAP-ARAP_08.05.2020_00h00	0.00015492	0.00371808	1.29804e-19	7.26903e-18	[4, 6]	Group62	6	3	[AKT1, COL1A1, EGFR]
[truncated: 274 more rows]
[truncated: 46 more columns]
